# Supplementary material for: Fingerprinting Proterozoic Bedrock in Interior Wilkes Land, East Antarctica
Source: Sci Rep. 2019 Jul 15;9:10192. doi: 10.1038/s41598-019-46612-y (PMC6629686; doi:10.1038/s41598-019-46612-y)
Supplement: Supplementary file 2 — Supplementary Table S1 [file 41598_2019_46612_MOESM2_ESM.xlsx]

## Sheet: Summary of Samples
Fingerprinting Proterozoic Bedrock in Interior Wilkes Land, East Antarctica. Alessandro Maritati, Jacqueline A. Halpin, Joanne M. Whittaker and Nathan R. Daczko
Summary of samples
Sample	Location	Latitude	Longitude	Type	Rock Type	Tectonic province	Magmatic age (Ma)	Inheritance (Ma)	Depositional age (Ma)
Igneous Samples
CI-810A	Chick Island	-66.789	120.989	In-situ	Granitic xenolith	Nuyina/Banzare Provinces (West Mawson Craton of Aitken et al. 2014)	c. 1150 Ma	c. 1412 Ma - 1294 Ma
CI-814B	Chick Island	-66.789	120.989	In-situ	Granitic xenolith	Nuyina/Banzare Provinces (West Mawson Craton of Aitken et al. 2014)	c. 1145 Ma	c. 1526 Ma - 1464 Ma
CI-814A2	Chick Island	-66.789	120.989	In-situ	Opx-bearing Granodiorite	Nuyina/Banzare Provinces (West Mawson Craton of Aitken et al. 2014)	c. 1148 Ma	-
Sedimentary samples
PRR-21185	Balaena Islets	-66.017	111.1	Glacial Erratic	Quartz-arenite	Sabrina Sedimentary Basin			c. 639 - 490 Ma
PRR-27976	Windmill Islands	-66.25	110.55	Glacial Erratic	Quartz-arenite	Sabrina Sedimentary Basin			c. 627 - 449 Ma
PRR-27979	Windmill Islands	-66.25	110.55	Glacial Erratic	Quartz-arenite	Sabrina Sedimentary Basin			c. 577 Ma
