# Supplementary material for: Fingerprinting Proterozoic Bedrock in Interior Wilkes Land, East Antarctica
Source: Sci Rep. 2019 Jul 15;9:10192. doi: 10.1038/s41598-019-46612-y (PMC6629686; doi:10.1038/s41598-019-46612-y)
Supplement: Supplementary file 3 — Supplementary Table S2 [file 41598_2019_46612_MOESM3_ESM.xlsx]

## Sheet: U-Pb Chick Island
Fingerprinting Proterozoic Bedrock in Interior Wilkes Land, East Antarctica. Alessandro Maritati, Jacqueline A. Halpin, Joanne M. Whittaker and Nathan R. Daczko
U-Pb dating of Chick Island zircon
Session date: 25/01/2018																					Isotopic ratios						Ages							Trace elements count per second (cps)
	Spot No	spot size	repetition		CL Textures	Th/U ratio	Yb/Gd ratio	Alpha dose	Classification (Markwitz et al. 2018)	207 cor 206Pb/238U		206Pb/238U		208Pb/232Th		207Pb/206Pb		concordance	%		238U/206Pb		207Pb/206Pb		common Pb		206Pb/238U		208Pb/232Th		207Pb/206Pb			Hg202	Pb204	Pb206	Pb207	Pb208	Th232	U238	U235	P31	Ti49	Fe56	Y89	Zr91	Nb93	La139	Ce140
		micron	rate Hz							age	+/-1 ster	ratio	+/-1 RSE	ratio	+/-1 RSE	ratio	+/-1 RSE				ratio	+/-1 std err	ratio	+/-1 std err	at age of zirc		age		age	+/-1 ster	age	+/-1 ster		cps	cps	cps	cps	cps	cps	cps	cps	cps	cps	cps	cps	cps	cps	cps	cps
CI-810A - Granitic Xenolith
2017-924_001r	JA25B435	29µm	5Hz		rim, oscil, medium CL	1.17886	12.3002	7.58351e+14	highly crystalline	1148.14	9.63714	0.194951	0.00863179	0.05821	0.0137477	0.0770199	0.0122308	1.02357	102.357		5.1295	0.0442767	0.0770199	0.000942014	0.921221		1148.14	9.9105	1143.58	15.7217	1121.7	24.3891		542.466	-8.29764	44742.8	3459.32	16321.3	301110	287482	2101.59	23866.1	424.536	103112	889818	5.57066e+07	4618.74	3.77359	18460.7
2017-924_002	JA25B436	29µm	5Hz		rim, oscil, medium CL	1.18857	12.9484	735722253151703	highly crystalline	1127.7	9.74344	0.191259	0.00890215	0.05673	0.0139335	0.0776467	0.0118727	0.991513	99.1513		5.22852	0.0465451	0.0776467	0.000921872	0.919507		1128.19	10.0433	1115.29	15.5399	1137.85	23.6186		520.766	-2.83345	42838.3	3298.9	15633.8	297272	281495	2018.09	24370.7	480.199	155345	898231	5.72182e+07	4963.21	113.209	18649.7
2017-924_003	JA25B437	29µm	5Hz		rim, oscil, medium CL	1.20019	13.3201	6.94439e+14	highly crystalline	1142.13	9.63258	0.193838	0.00868521	0.0566382	0.0137976	0.0773458	0.0116663	1.01063	101.063		5.15894	0.0448065	0.0773458	0.000902343	0.920704		1142.13	9.91967	1113.54	15.3641	1130.12	23.2346		510.388	11.3467	40032.5	3078.48	14533.6	278070	260756	1904.39	24176.1	467.934	139936	899529	5.5846e+07	4505.52	67.9248	18716
2017-924_004	JA25B438	29µm	5Hz		rim, oscil, medium CL	1.12642	9.2123	9.88653e+14	highly crystalline	1192.91	12.4901	0.20328	0.0108176	0.0622773	0.0135682	0.0787777	0.00999005	1.0226	102.26		4.91933	0.0532151	0.0787777	0.000786993	0.9251		1192.91	12.9044	1221.12	16.5684	1166.55	19.79		504.727	25.8567	59061.1	4635.92	20977.7	370707	370387	2612.55	24297	316.042	132691	1.12638e+06	5.69811e+07	2377.6	290.575	14929
2017-924_005r	JA25B446	29µm	5Hz		rim, oscil, dark CL	1.13242	12.63	929943097483207	highly crystalline	1139.5	9.43989	0.193455	0.00854763	0.0571636	0.0133948	0.0781692	0.0102484	0.990347	99.0347		5.16916	0.0441841	0.0781692	0.000801111	0.920526		1140.06	9.74484	1123.59	15.0502	1151.18	20.3476		532.088	-0.249571	50881.7	3963.63	17662.4	335587	333474	2322.39	23692.3	333.024	100656	915678	5.38086e+07	4491.39	3.77359	19174.6
2017-924_006	JA25B447	29µm	5Hz		rim, oscil, medium CL	1.20085	13.2784	645898529020158	highly crystalline	1144.47	8.88505	0.1943	0.00798412	0.0581493	0.0134399	0.0780308	0.0119035	0.997362	99.7362		5.14667	0.0410916	0.0780308	0.000928837	0.920919		1144.63	9.13886	1142.42	15.3541	1147.66	23.6458		547.183	-8.43958	36133.4	2816.9	13474.7	249286	233596	1602.93	23314.3	420.762	98562.2	917178	5.47302e+07	3778.86	7.54717	15575.1
2017-924_008	JA25B449	29µm	5Hz		rim, oscil, medium CL	1.0447	14.836	6.61754e+14	highly crystalline	1087.41	10.0065	0.183794	0.00949958	0.0533257	0.0142658	0.0759263	0.0108687	0.995006	99.5006		5.44087	0.051686	0.0759263	0.000825224	0.91605		1087.67	10.3324	1050.08	14.9802	1093.13	21.7651		522.653	-0.909144	39374	2993.55	12389.8	249972	269242	1894.48	21993.5	379.252	150362	784291	5.67703e+07	3802.48	109.436	17294.3
2017-924_009	JA25B450	29µm	5Hz		core, sector, medium CL	0.878104	14.0643	6.9811e+14	highly crystalline	1123.87	9.59076	0.190678	0.00880534	0.0567544	0.0151841	0.0780643	0.0104588	0.979571	97.9571		5.24444	0.0461791	0.0780643	0.000816459	0.919237		1125.05	9.90643	1115.76	16.9418	1148.51	20.7734		529.257	-1.48503	40956.7	3202.66	11076.5	211842	271459	1950.63	20918.3	247.173	181363	663979	5.56171e+07	3764.73	135.85	13828
2017-924_010	JA25B451	29µm	5Hz		core, oscil, dark CL	1.1122	13.1596	7.15515e+14	highly crystalline	1128.32	9.2806	0.191282	0.00845579	0.0573836	0.0135958	0.0764501	0.0123964	1.01937	101.937		5.22788	0.0442058	0.0764501	0.000947705	0.919518		1128.32	9.54081	1127.79	15.3332	1106.88	24.7736		514.161	-5.08744	41557.6	3189.06	14430.4	269173	272323	1885.51	23318.1	404.724	94559.7	820531	5.44908e+07	4113.92	3.77359	17757
2017-924_011r	JA25B453	29µm	5Hz		rim, oscil, medium CL	1.11057	12.89	784388799955179	highly crystalline	1137.54	9.74018	0.193112	0.00883258	0.0565665	0.013659	0.0781805	0.0107888	0.988491	98.8491		5.17834	0.0457381	0.0781805	0.00084347	0.920367		1138.21	10.0533	1112.17	15.1911	1151.46	21.4195		500.011	12.7909	43964.4	3420.06	14817.7	283339	287068	2002.52	23212.3	431.14	97042.9	852586	5.47237e+07	4095	5.66038	17081.6
2017-924_012	JA25B454	29µm	5Hz		rim, sector, medium CL	1.1744	11.3811	7.35595e+14	highly crystalline	1119.85	9.30382	0.18998	0.00853879	0.0569103	0.0139293	0.078105	0.0130396	0.975401	97.5401		5.26371	0.0449457	0.078105	0.00101846	0.918914		1121.27	9.57426	1118.74	15.5833	1149.54	25.8955		481.142	27.5094	39580.7	3110.93	14401.2	272983	261536	1857.68	23924.7	441.518	1.01029e+06	864955	5.36594e+07	4816.94	1390.65	23374.1
2017-924_013	JA25B455	29µm	5Hz		rim, oscil, medium CL	1.13004	12.7086	7.75256e+14	highly crystalline	1097.95	11.0716	0.186517	0.010416	0.0543911	0.0138977	0.0798697	0.0107468	0.923524	92.3524		5.36145	0.0558451	0.0798697	0.000858344	0.91731		1102.48	11.4834	1070.51	14.8776	1193.77	21.2049		567.939	10.37	38137.8	3027.89	13039.4	257956	256837	1813.81	21927.3	411.329	173227	809264	5.17422e+07	4123.29	411.332	18409.1
2017-924_014	JA25B456	29µm	5Hz		rim, oscil, medium CL	0.872477	14.6408	7.00234e+14	highly crystalline	1123.38	9.56671	0.190369	0.00878219	0.0566259	0.0152365	0.0769886	0.0109694	1.00221	100.221		5.25295	0.0461324	0.0769886	0.000844521	0.919094		1123.38	9.8657	1113.3	16.9629	1120.89	21.8764		531.144	8.45809	41042.7	3168.7	11124.8	211569	272835	1969.97	21596.7	395.29	108739	683943	5.41863e+07	2858.85	35.8492	13002
2017-924_015r	JA25B458	29µm	5Hz		rim, diffuse banded, medium CL	1.06776	14.1434	1.04996e+15	highly crystalline	1145.74	9.06098	0.194536	0.00816391	0.0570127	0.0135155	0.0780879	0.00941571	0.99721	99.721		5.14043	0.041966	0.0780879	0.000735253	0.921029		1145.9	9.35505	1120.7	15.1469	1149.11	18.7		535.861	-3.47624	59953.5	4650.62	19449.1	367420	387147	2694.15	22273.1	301.89	99350.2	894010	5.45964e+07	5090.61	9.43406	22041.5
2017-924_016	JA25B459	29µm	5Hz		rim, oscil, medium CL	1.25828	11.8465	7.89167e+14	highly crystalline	1089.94	10.0803	0.184714	0.0095307	0.0539476	0.0147692	0.0780979	0.0122433	0.95068	95.068		5.41377	0.051597	0.0780979	0.000956178	0.916476		1092.68	10.414	1062.01	15.685	1149.36	24.3148		511.332	15.8466	40616.2	3166.79	15520.3	309016	276307	1968.08	22851.4	314.155	104219	1.02587e+06	5.35982e+07	3811.91	620.777	18456.1
2017-924_017	JA25B460	29µm	5Hz	Discordant - excluded from wtd avg	rim, oscil, medium CL	1.13303	13.6654	671132677424509	highly crystalline	1116.2	12.7731	0.190341	0.0117599	0.0572137	0.0167011	0.0825436	0.0169856	0.892546	89.2546		5.25374	0.0617837	0.0825436	0.00140205	0.919081		1123.22	13.209	1124.54	18.7811	1258.44	33.2045		501.598	-3.49967	30593.7	2513.26	10850.5	211242	209751	1700.99	20900.2	366.673	130210	692990	5.18045e+07	3921.24	203.177	16430.7
2017-924_018	JA25B461	29µm	5Hz		rim, oscil, medium CL	1.17524	12.9242	6.10903e+14	highly crystalline	1136.2	13.1959	0.193015	0.0119578	0.0576853	0.0170337	0.0787831	0.0164932	0.975142	97.5142		5.18093	0.0619527	0.0787831	0.00129939	0.920322		1137.69	13.6043	1133.56	19.3087	1166.69	32.6719		451.172	29.9181	38044.5	2992.89	14102.8	276038	264252	1926.89	24056.4	1014.34	98734.1	916587	6.63703e+07	4314.68	27.9072	18070
2017-924_019	JA25B462	29µm	5Hz		rim, oscil, medium CL	0.960644	14.9432	753489839560632	highly crystalline	1132.57	9.50783	0.192823	0.00863656	0.0567294	0.0147883	0.0807389	0.0121304	0.935439	93.5439		5.18611	0.0447901	0.0807389	0.000979397	0.920233		1136.65	9.81674	1115.28	16.4932	1215.1	23.8612		448.122	21.4274	39646.9	3209.83	11677	222593	260685	1842.59	22719.1	404.725	100471	798979	5.34869e+07	3061.72	16.9811	13167.1
2017-924_020	JA25B463	29µm	5Hz		rim, oscil, medium CL	1.17941	13.1937	8.80705e+14	highly crystalline	1088.5	10.1138	0.184714	0.0095906	0.053802	0.0149445	0.0792413	0.010621	0.927438	92.7438		5.41376	0.0519213	0.0792413	0.000841624	0.916476		1092.68	10.4794	1059.21	15.8294	1178.17	21.0043		516.049	18.0631	44644.9	3528.02	15883.1	318530	303845	2162.45	22719	360.383	218575	917880	5.35515e+07	4665.96	139.625	19169.4
2017-924_021r	JA25B465	29µm	5Hz		rim, oscil, medium CL	1.01362	12.8971	8.1772e+14	highly crystalline	1150.45	9.9784	0.19553	0.00893935	0.0589258	0.0135612	0.0787891	0.0115904	0.98665	98.665		5.1143	0.0457185	0.0787891	0.000913194	0.92149		1151.26	10.2915	1157.25	15.6937	1166.84	22.9592		528.313	18.0716	45007.5	3551.8	14360.8	262285	291107	2093.1	22743.7	433.971	939710	763363	5.30994e+07	3642.05	726.444	19335.5
2017-924_022r	JA25B467	29µm	5Hz		rim, oscil, medium CL	1.00807	13.6099	8.39048e+14	highly crystalline	1097.39	8.94821	0.186332	0.008407	0.0550002	0.0146306	0.0794773	0.0102626	0.930262	93.0262		5.36677	0.0451185	0.0794773	0.000815641	0.917224		1101.47	9.26009	1082.18	15.8329	1184.05	20.2781		501.916	8.33196	46842.9	3699.18	14425	282491	315247	2270.68	21863.5	360.958	1.17158e+06	821892	5.69037e+07	3795.8	746.694	19304.2
2017-924_023r	JA25B469	29µm	5Hz		rim, oscil, medium CL	1.17655	13.1016	7.77107e+14	highly crystalline	1140.99	10.0772	0.193818	0.00911105	0.0577108	0.0136529	0.0786058	0.0110338	0.98262	98.262		5.15947	0.0470082	0.0786058	0.000867317	0.920695		1142.03	10.4051	1134.05	15.483	1162.23	21.8714		513.219	-4.87047	42867.3	3350.24	15596.9	291682	278898	2047.34	22815.4	321.703	268527	867234	5.4834e+07	4953.78	177.363	19953.4
2017-924_024	JA25B470	29µm	5Hz		core, oscil, dark CL	1.23342	11.6353	631525088828090	highly crystalline	1112.68	8.90583	0.188765	0.00822104	0.0569534	0.0137668	0.0783155	0.0128752	0.965185	96.5185		5.29759	0.0435517	0.0783155	0.00100833	0.918351		1114.68	9.16384	1119.57	15.4128	1154.89	25.549		531.144	-8.52291	33307.1	2593.46	12930.8	243445	222033	1551.98	23756.5	501.898	145798	932440	5.38663e+07	3575.98	288.685	15480.6
2017-924_025	JA25B471	29µm	5Hz		core, oscil, medium CL	1.44598	10.6035	7.06842e+14	highly crystalline	1141.24	10.2506	0.194817	0.00923827	0.0587369	0.0148719	0.0827315	0.0128409	0.908564	90.8564		5.13303	0.0474203	0.0827315	0.00106235	0.921159		1147.42	10.6001	1153.65	17.1569	1262.89	25.0863		510.389	19.8371	33166.6	2722.17	15034	276063	214768	1535.47	23633.7	1164.21	742586	1.10266e+06	5.32896e+07	3726.96	1757.5	17755.4
2017-924_026	JA25B472	29µm	5Hz		rim, oscil, medium CL	1.42733	10.9789	8.69996e+14	highly crystalline	1143.57	9.40683	0.194171	0.00848273	0.057013	0.0133029	0.0781616	0.0106309	0.993875	99.3875		5.15009	0.0436868	0.0781616	0.00083093	0.920859		1143.93	9.70367	1120.71	14.9087	1150.98	21.1076		529.257	-5.25867	47365.6	3698.63	20586.7	389423	306917	2159.62	23852.9	334.911	92476.4	1.40083e+06	5.56345e+07	3472.18	1.88679	18257.9
2017-924_027	JA25B473	29µm	5Hz		rim, oscil, medium CL	1.15362	12.7197	5.21376e+14	highly crystalline	1132.77	9.5828	0.192418	0.00867054	0.0556625	0.0145786	0.07882	0.0148976	0.971604	97.1604		5.19701	0.0450609	0.07882	0.00117423	0.920045		1134.46	9.8364	1094.87	15.9616	1167.62	29.5071		486.803	11.1126	28825.1	2253.78	10034.9	193410	188599	1289.22	22467.7	479.255	90715.4	703708	5.53272e+07	3321.22	7.54717	13724.1
2017-924_028	JA25B474	29µm	5Hz	Discordant - excluded from wtd avg	core, oscil, bright CL	1.41047	11.8134	4.50047e+14	highly crystalline	1135.72	12.2939	0.197256	0.0110412	0.065445	0.0171063	0.0972895	0.0176404	0.737898	73.7898		5.06954	0.055974	0.0972895	0.00171622	0.922293		1160.56	12.8141	1281.31	21.9184	1572.8	33.0327		563.221	7.21022	16008.2	1554.06	7727.75	128353	102365	724.55	22208.9	2303.97	1.6625e+06	617927	5.08986e+07	3255.15	3259.44	15468.4
2017-924_001c	JA25B434	29µm	5Hz		core, oscil, dark CL	1.09593	10.9321	632533668456130	highly crystalline	1109.03	10.0203	0.187723	0.00932366	0.0571534	0.014606	0.0762747	0.010868	1.00612	100.612		5.32699	0.049667	0.0762747	0.00082895	0.917868		1109.03	10.3402	1123.39	16.4082	1102.29	21.7339		488.689	14.4523	37538.5	2874.29	13025.4	247356	254035	1802.02	25723.9	664.169	237314	794379	5.70543e+07	2712.57	1594.45	20855.8
2017-924_011c	JA25B452	29µm	5Hz		core, convolute, dark CL	0.378749	13.1543	1.70585e+15	highly crystalline	1178.87	12.6457	0.200661	0.0110576	0.0605205	0.019881	0.0773605	0.0120576	1.04279	104.279		4.98352	0.0551057	0.0773605	0.000932778	0.923879		1178.87	13.0355	1187.67	23.612	1130.5	24.0124		548.793	-20.1653	94472	7366.94	11370.7	212195	630385	4462.98	26545.4	600.013	1.44028e+06	865812	4.71931e+07	3634.66	1658.64	20064.1
2017-924_005c	JA25B439	29µm	5Hz		core, homog, dark CL	1.44241	8.19999	8.36717e+14	highly crystalline	1144.22	10.0351	0.19429	0.00905959	0.0578127	0.0130469	0.078185	0.00979989	0.993919	99.3919		5.14693	0.0466291	0.078185	0.000766205	0.920914		1144.58	10.3694	1135.99	14.8212	1151.58	19.4559		515.106	2.71403	44411.8	3462.35	19823.6	371544	289892	2094.52	24703.3	340.571	235593	1.42417e+06	5.48135e+07	2330.41	275.476	16108.8
																								0
2017-924_007	JA25B448	29µm	5Hz	Xenocryst	core, homog, dark CL	0.486229	10.8395	2.21632e+15	highly crystalline	1286.35	13.2925	0.220932	0.0106812	0.0653816	0.0181417	0.0840593	0.0098912	0.994489	99.4489		4.52629	0.0483463	0.0840593	0.000831447	0.933371		1286.8	13.7446	1280.1	23.2232	1293.93	19.2388		500.01	-18.7892	124147	10365.2	18305.2	289635	670291	4753.4	22742.3	375.007	315217	799016	4.59457e+07	2000.17	840.037	14045.1
2017-924_015c	JA25B457	29µm	5Hz	Xenocryst	core, homog, dark CL	0.866785	27.8364	2.24002e+16	highly metamict at 1412 Ma	1457.98	15.9024	0.253787	0.0112571	0.0653627	0.0181453	0.0893856	0.00424399	1.03224	103.224		3.94031	0.0443563	0.0893856	0.000379351	0.948935		1457.98	16.4125	1279.74	23.2214	1412.44	8.11973		489.484	38.0409	1.0363e+06	92715.8	248700	4.17082e+06	5.41376e+06	36285.8	33528.1	11239.8	3.1051e+06	1.68905e+06	4.35733e+07	22610.9	23716.6	91089.3
2017-924_021c	JA25B464	29µm	5Hz	Xenocryst	core, homog, dark CL	0.822929	9.34822	1.04053e+16	highly metamict at 1327 Ma	1417.43	13.4661	0.245925	0.00978241	0.0786599	0.0223964	0.0855016	0.00558746	1.06819	106.819		4.06628	0.039778	0.0855016	0.000477736	0.945192		1417.43	13.8658	1530.46	34.2768	1326.94	10.8175		525.467	9.1039	619220	52960.4	166550	2.53433e+06	3.46445e+06	23762.5	47839.9	41975.5	9.36803e+06	2.14429e+06	5.54516e+07	12178.2	76071.8	236811
2017-924_022c	JA25B466	29µm	5Hz	Xenocryst	core, homog, dark CL	0.666263	10.3542	6117686947485387	moderately damaged at 1354 Ma	1357.61	14.367	0.234417	0.0109647	0.0654275	0.0132947	0.086726	0.00468289	1.00236	100.236		4.2659	0.0467743	0.086726	0.000406128	0.939734		1357.61	14.8858	1280.97	17.0301	1354.41	9.03147		507.418	27.238	340560	29528.6	65092.6	1.08967e+06	1.83993e+06	13071.1	35439.9	482.418	2.41654e+06	1.63084e+06	4.98102e+07	7520.71	20731.5	96351.7
2017-924_023c	JA25B468	29µm	5Hz	Xenocryst	core, homog, dark CL	0.380289	21.4949	1.19926e+16	highly metamict at 1351 Ma	1367.65	10.9718	0.236341	0.00830147	0.0722671	0.0131159	0.086552	0.00426087	1.01267	101.267		4.23117	0.0351249	0.086552	0.000368787	0.940645		1367.65	11.3535	1410.31	18.4975	1350.54	8.222		470.765	22.3498	694932	60164.6	88645.6	1.32071e+06	3.90689e+06	26545.8	28631.1	681.152	445493	1.5094e+06	5.08995e+07	9333.5	11019.8	61294.8
CI-814B - Granitic Xenolith
2017-925_001	JA25B475	29µm	5Hz	Discordant - excluded from wtd avg	core, oscil, bright CL	1.66613	10.2136	1.98581e+14	highly crystalline	1143.9	14.1828	0.194165	0.0126547	0.0583644	0.0166345	0.0731141	0.0222601	1.12465	112.465		5.15025	0.0651748	0.0731141	0.00162753	0.920856		1143.9	14.4757	1146.53	19.072	1017.12	45.0891		533.031	5.1938	11571.8	838.519	6019.29	110652	74706.3	507.086	23769.4	648.13	100719	764661	5.38598e+07	1849.21	462.316	9253.49
2017-925_002	JA25B476	29µm	5Hz		core, homog, dark CL	0.966002	12.908	1.03341e+15	highly crystalline	1156.3	9.41404	0.196465	0.00839791	0.0572096	0.0137989	0.0774076	0.00950635	1.02173	102.173		5.08996	0.042745	0.0774076	0.000735864	0.921925		1156.3	9.71053	1124.47	15.5164	1131.71	18.9284		531.144	15.0619	62417.7	4821.25	18205.1	342801	399182	2810.21	24849	446.235	98804.6	933936	5.51994e+07	4109.17	198.116	17880.1
2017-925_003	JA25B477	29µm	5Hz		rim, oscil, dark CL	1.26236	13.5584	7.51685e+14	highly crystalline	1117.06	8.86983	0.189278	0.00817686	0.0563473	0.0136497	0.0771665	0.0113082	0.992861	99.2861		5.28325	0.0432003	0.0771665	0.000872615	0.918588		1117.46	9.13731	1107.97	15.1235	1125.5	22.5367		543.41	7.05132	42120.3	3260.78	16515	314530	280271	2033.18	24633.4	420.762	96824.9	1.01787e+06	5.57806e+07	4849.98	3.77359	19075
2017-925_005	JA25B479	29µm	5Hz		rim, oscil, dark CL	1.07606	10.965	8.02852e+14	highly crystalline	1116.04	9.41418	0.189177	0.00870549	0.0559886	0.0142108	0.0775177	0.0102047	0.984467	98.4467		5.28605	0.0460176	0.0775177	0.000791046	0.918542		1116.92	9.72331	1101.11	15.6476	1134.54	20.3104		505.671	-0.303649	44674.8	3466.49	14905.5	283629	296492	2064.79	22549	431.14	93074.2	762088	5.39604e+07	3316.5	3.77359	16580.9
2017-925_006	JA25B480	29µm	5Hz		rim, oscil, medium CL	1.25565	12.7684	6.64936e+14	highly crystalline	1115.95	8.6323	0.189616	0.00794853	0.0565755	0.014483	0.0795366	0.0120081	0.944139	94.4139		5.27381	0.041919	0.0795366	0.000955081	0.918745		1119.3	8.89675	1112.34	16.11	1185.52	23.722		548.126	-11.4868	34912.2	2778.78	13669.3	258299	231391	1676.53	23503.3	416.989	99702	898826	5.50766e+07	4142.19	183.021	16963.5
2017-925_007	JA25B481	29µm	5Hz		core, oscil, dark CL	1.15227	9.66078	1.07247e+15	highly crystalline	1134.79	8.78901	0.192563	0.00799595	0.0570077	0.0137079	0.0778973	0.00913154	0.992124	99.2124		5.19311	0.0415239	0.0778973	0.000711323	0.920112		1135.24	9.07735	1120.61	15.3611	1144.26	18.1485		480.199	17.3492	60353.2	4694.41	21324.7	402750	393164	2790.4	25788.1	472.652	94997.3	1.16426e+06	5.47962e+07	3675.07	11.3208	20000.9
2017-925_008	JA25B482	29µm	5Hz		core, banded, dark CL	0.659352	17.0874	7.62352e+14	highly crystalline	1145.59	10.1154	0.194679	0.0091126	0.0574999	0.0153545	0.078821	0.0106612	0.982039	98.2039		5.13667	0.0468084	0.078821	0.000840324	0.921095		1146.67	10.4491	1130.02	17.3509	1167.64	21.1161		546.238	-7.27873	46249.7	3651.07	9386.37	175650	299652	2117.63	19272.8	206.605	94996.4	442004	5.49393e+07	3132.47	66.0384	13917.7
2017-925_009	JA25B483	29µm	5Hz		rim, oscil, bright CL	1.64831	9.33764	496186329306111	highly crystalline	1144.74	10.2071	0.194321	0.00914256	0.058503	0.0145273	0.0760776	0.0146109	1.04341	104.341		5.14611	0.0470486	0.0760776	0.00111156	0.920929		1144.74	10.4659	1149.18	16.6945	1097.11	29.2415		543.409	-5.68441	26237.4	2000.15	13566.4	249038	169944	1215.62	23733.8	492.463	90477.9	1.10542e+06	5.30924e+07	3340.08	11.3208	13048.8
2017-925_010	JA25B484	29µm	5Hz		core, sector, medium CL	1.08252	13.9279	6.1649e+14	highly crystalline	1139.09	10.7246	0.193274	0.0097071	0.0566162	0.0143165	0.0776798	0.0123946	1.00034	100.034		5.17401	0.0502246	0.0776798	0.000962812	0.920442		1139.09	11.0572	1113.12	15.936	1138.7	24.6539		491.52	2.00853	34338.1	2648.57	11259.5	214888	223282	1619.44	22522.5	366.044	178431	791166	5.31822e+07	3656.19	124.53	15575.3
2017-925_011	JA25B485	29µm	5Hz		rim, convoluted, medium CL	1.33485	10.5079	643792726442535	highly crystalline	1116.15	10.7935	0.189166	0.00998108	0.0565948	0.0147418	0.0773861	0.0116151	0.987357	98.7357		5.28636	0.0527636	0.0773861	0.000898846	0.918536		1116.86	11.1474	1112.71	16.4033	1131.16	23.129		542.465	9.62724	35023.5	2716.13	14603.9	274103	230970	1661.9	22713.6	415.102	98410.7	1.2139e+06	5.46172e+07	2552.16	3.77359	13072.3
2017-925_013	JA25B487	29µm	5Hz		core, sector, medium CL	1.13675	13.7294	6.16021e+14	highly crystalline	1148.97	9.89678	0.195105	0.00887001	0.0574602	0.0136131	0.077133	0.0115445	1.02164	102.164		5.12544	0.0454628	0.077133	0.000890464	0.921293		1148.97	10.1914	1129.26	15.3727	1124.63	23.0107		532.088	14.8449	35816.2	2775.76	12488.9	233371	230919	1663.32	22707.7	413.215	94465.4	780090	5.48e+07	3887.4	1.88679	15721.4
2017-925_014	JA25B488	29µm	5Hz		rim, sector, medium CL	1.13867	11.6971	828800476494943	highly crystalline	1154.66	9.11109	0.19616	0.00812655	0.0576344	0.0132816	0.0775878	0.0106481	1.01612	101.612		5.09788	0.0414281	0.0775878	0.000826165	0.921783		1154.66	9.38339	1132.59	15.0426	1136.34	21.1873		484.915	2.11296	47970.2	3711.84	16666.1	310406	306621	2194.53	25584	516.993	100694	1.02131e+06	5.4723e+07	3962.87	7.54717	17974.5
2017-925_016	JA25B490	29µm	5Hz		core, oscil, medium CL	1.39563	12.0846	3.61753e+14	highly crystalline	1135.34	12.2527	0.193048	0.0110911	0.057584	0.0161552	0.0795941	0.0167435	0.958649	95.8649		5.18005	0.0574523	0.0795941	0.00133269	0.920337		1137.87	12.6202	1131.62	18.2817	1186.95	33.07		490.576	17.3201	18691.5	1474.42	8143.06	150804	121537	860.407	23038.4	646.243	90150.4	663822	5.44826e+07	3132.48	1.88679	11495.6
2017-925_017	JA25B491	29µm	5Hz		core, banded, medium CL	1.04861	11.6689	7.89171e+14	highly crystalline	1168.94	10.0614	0.198813	0.00885994	0.0590365	0.0130096	0.0768913	0.010947	1.04522	104.522		5.02985	0.0445641	0.0768913	0.000841731	0.923018		1168.94	10.3568	1159.36	15.0829	1118.37	21.8399		517.936	10.0819	49830.3	3824.7	16124	291036	312175	2190.28	21264.1	231.134	93231.3	844294	5.65732e+07	3165.51	13.2075	14611.8
2017-925_018	JA25B492	29µm	5Hz		core, oscil, medium CL	1.61911	8.14774	1.28407e+15	highly crystalline	1125.12	14.105	0.190692	0.0128807	0.057816	0.0171209	0.076628	0.0197824	1.01223	101.223		5.24406	0.0675474	0.076628	0.00151588	0.919244		1125.12	14.4924	1136.06	19.4503	1111.52	39.5069		560.883	20.9561	74725.4	5736.89	38646.9	784091	544693	3826.65	25351.8	400.005	342019	1.79158e+06	6.63555e+07	7328.06	3139.57	38728.6
2017-925_019	JA25B493	29µm	5Hz		core, banded, dark CL	1.61782	8.0778	9.68943e+14	highly crystalline	1113.49	8.75258	0.189202	0.00809481	0.0557238	0.0127616	0.0796255	0.0107926	0.940492	94.0492		5.28536	0.042784	0.0796255	0.000859363	0.918553		1117.05	9.0423	1096.04	13.9872	1187.73	21.3139		499.067	15.8381	48487.3	3851.13	24006.5	463622	322327	2282.28	26290.9	450.009	116527	1.80997e+06	5.59697e+07	3288.18	45.2831	20194.6
2017-925_021	JA25B495	29µm	5Hz		core, banded, medium CL	1.59414	9.69105	7.32645e+14	highly crystalline	1128.52	9.23425	0.191442	0.00841974	0.0571231	0.0134209	0.0778224	0.0121558	0.98848	98.848		5.22351	0.0439806	0.0778224	0.00094599	0.919592		1129.18	9.50743	1122.81	15.0692	1142.34	24.1658		513.219	-4.87056	37281	2908.24	18469.4	345881	244037	1697.28	22692.6	565.115	687302	1.42818e+06	5.34691e+07	2967.35	990.612	18333.5
2017-925_022	JA25B496	29µm	5Hz		rim, sector, medium CL	0.766307	14.4485	1.19972e+15	highly crystalline	1163.87	10.731	0.197871	0.00950926	0.0586891	0.0149441	0.0782861	0.0114428	1.00843	100.843		5.05381	0.048058	0.0782861	0.000895813	0.922579		1163.87	11.0676	1152.73	17.2266	1154.14	22.7091		498.423	8.34178	77922.6	6075.03	18428.6	349890	513554	3574.3	21634.6	290.48	114065	826847	6.02047e+07	4262.64	263.497	20118
2017-925_023	JA25B497	29µm	5Hz		core, oscil, medium CL	1.20225	9.01207	9.26038e+14	highly crystalline	1139.14	9.00015	0.193389	0.00815395	0.0575037	0.0130919	0.078154	0.00958108	0.990371	99.0371		5.17092	0.0421634	0.078154	0.0007488	0.920496		1139.71	9.29313	1130.09	14.7951	1150.79	19.0237		497.181	7.78172	51109.3	4005.89	19050.4	355743	332809	2333.71	28402.3	512.276	93786.2	1.42464e+06	5.44724e+07	3340.06	24.5286	16637.6
2017-925_025	JA25B499	29µm	5Hz		core, oscil, bright CL	1.61913	12.1556	2.29342e+14	highly crystalline	1124.9	14.1182	0.191164	0.0128535	0.0577687	0.0154083	0.0794066	0.0225317	0.953809	95.3809		5.23111	0.0672379	0.0794066	0.00178917	0.919463		1127.68	14.4946	1135.15	17.4907	1182.29	44.5324		565.108	-13.507	11185.8	884.936	5716.33	105347	73182.2	512.747	23161.2	699.076	93729.9	610280	5.34003e+07	2519.14	9.43396	8328.13
2017-925_027	JA25B501	29µm	5Hz		core, oscil, medium CL	1.26321	10.57	5.62148e+14	highly crystalline	1118.23	12.8846	0.189419	0.0118592	0.0550946	0.0162311	0.0766349	0.0167759	1.00587	100.587		5.2793	0.0626084	0.0766349	0.00128562	0.918654		1118.23	13.2613	1083.99	17.5944	1111.7	33.5019		549.22	-5.72603	33080.9	2557.08	12574.4	253193	225439	1660.43	28735.5	596.841	107921	1.31422e+06	5.91007e+07	2905.11	41.27	12561.3
2017-925_028	JA25B502	29µm	5Hz		rim, oscil, medium CL	1.06521	14.4419	7.0433e+14	highly crystalline	1149.64	9.60889	0.195566	0.00860671	0.0564535	0.014272	0.0795591	0.0117013	0.970808	97.0808		5.11337	0.0440093	0.0795591	0.000930947	0.921507		1151.46	9.91025	1110.01	15.842	1186.08	23.1141		533.031	-0.466665	39370.8	3112.44	12594.7	239870	253276	1772.3	21931.1	377.365	98429.6	801460	5.50119e+07	4057.26	3.77359	16241.1
2017-925_029	JA25B503	29µm	5Hz		rim, oscil, medium CL	1.23542	12.7225	5.59983e+14	highly crystalline	1148.16	11.4907	0.194954	0.0102794	0.0595373	0.0152255	0.077662	0.0160737	1.00871	100.871		5.12941	0.052727	0.077662	0.00124831	0.921223		1148.16	11.8023	1168.92	17.7974	1138.24	31.974		529.424	-11.5123	30048.8	2315.5	11705.1	203265	185055	1342.72	22838	376.477	135128	810982	4.97413e+07	2912.12	2.94118	12498.5
2017-925_030	JA25B504	29µm	5Hz		core, sector, dark CL	0.773657	12.9761	1244271884453864	highly crystalline	1146.44	11.3057	0.194748	0.0101791	0.0577382	0.0150829	0.0784712	0.0117983	0.98983	98.983		5.13484	0.0522678	0.0784712	0.000925829	0.921127		1147.04	11.6758	1134.57	17.1126	1158.83	23.3986		501.972	5.09779	82802.3	6384.26	19787.1	384535	559033	3896.66	28325	482.363	105817	1.10614e+06	6.35202e+07	4598.85	19.6082	21958.7
2017-925_031	JA25B505	29µm	5Hz		core, homog, dark CL	0.538686	14.2442	1.3689e+15	highly crystalline	1201.91	10.2282	0.20496	0.00877558	0.0598649	0.0150837	0.0779599	0.00875498	1.04892	104.892		4.87901	0.0428162	0.0779599	0.000682537	0.925884		1201.91	10.5474	1175.17	17.7259	1145.85	17.396		460.387	6.8132	88542.5	6887.96	14524.4	269566	562832	3975.39	29960.3	438.688	97199.7	1.04738e+06	5.48867e+07	2910.73	1.88679	14121
2017-925_032	JA25B506	29µm	5Hz		rim, oscil, medium CL	1.29011	10.534	852848119390695	highly crystalline	1119.72	9.84889	0.190011	0.0090636	0.0556832	0.0138663	0.0783422	0.0118448	0.970465	97.0465		5.26285	0.0477004	0.0783422	0.000927947	0.918928		1121.43	10.1642	1095.26	15.1872	1155.56	23.5019		522.653	-1.3808	44860.1	3489.91	17742.5	341810	297992	2084.14	23847.2	495.293	96876.8	1.02561e+06	5.39663e+07	3255.16	5.66038	17809.3
2017-925_033	JA25B513	29µm	5Hz		rim, diffuse banded, medium CL	0.625703	12.9162	981838540695625	highly crystalline	1199.41	9.40624	0.204493	0.00807478	0.0607036	0.0149503	0.0779392	0.00950005	1.04722	104.722		4.89015	0.0394869	0.0779392	0.000740426	0.925666		1199.41	9.68497	1191.16	17.8081	1145.32	18.8779		558.504	-2.08181	65550.9	5137.64	12556	219127	393889	2805.97	27643.1	598.129	432578	836919	5.43898e+07	2788.06	650.972	18314.5
2017-925_034	JA25B514	29µm	5Hz		core, diffuse banded, bright CL	1.9022	6.50449	647645809041792	highly crystalline	1097.2	10.2165	0.185797	0.00957145	0.0554632	0.0138998	0.0772143	0.0145433	0.975004	97.5004		5.38222	0.0515157	0.0772143	0.00112295	0.916976		1098.57	10.5149	1091.05	15.1654	1126.73	28.9788		494.35	26.8292	31263.2	2409.67	18476.1	352358	208343	1476.98	123743	414.158	104092	1.43054e+06	5.33019e+07	3373.11	60683.7	166814
2017-925_004	JA25B478	29µm	5Hz	Xenocryst	core, banded, medium CL	1.03119	7.9242	1.00726e+15	highly crystalline	1441.35	11.7658	0.251782	0.00838982	0.0743178	0.0136612	0.0949193	0.00947671	0.948367	94.8367		3.9717	0.0333218	0.0949193	0.000899523	0.947979		1447.66	12.1456	1448.93	19.7941	1526.47	17.8545		528.313	0.147086	54554.7	5159.53	17257.2	251706	274570	1969.97	31535.5	9947.19	510412	3.53833e+06	5.5298e+07	1919.97	362.275	7115.18
2017-925_015	JA25B489	29µm	5Hz	Xenocryst	core, sector, dark CL	1.10714	11.8668	1.93454e+15	highly crystalline	1457.08	21.9892	0.253874	0.0155266	0.0701162	0.0139554	0.0923877	0.0164035	0.988515	98.8515		3.93896	0.0611588	0.0923877	0.00151548	0.948976		1458.42	22.6444	1369.73	19.1151	1475.37	31.1167		573.927	-12.4803	116817	10734.7	38058.1	623840	633784	4529.05	58269.9	260.873	137790	2.20952e+06	6.46959e+07	1804.48	6570.7	47496.3
2017-925_020	JA25B494	29µm	5Hz	Xenocryst	core, homog, dark CL	1.06911	12.6123	5192933975508479	moderately damaged at 1460 Ma	1474.44	12.6592	0.256993	0.00883409	0.0719139	0.016475	0.0916468	0.00843569	1.00984	100.984		3.89116	0.0343748	0.0916468	0.000773104	0.950464		1474.44	13.0253	1403.65	23.1252	1460.08	16.0351		486.967	-1.16881	337954	30787.3	106897	1.73327e+06	1.82348e+06	13063.2	48181.3	695.674	474561	3.66599e+06	6.80472e+07	7154.08	11291.6	109957
2017-925_024	JA25B498	29µm	5Hz	Xenocryst	core, homog, dark CL	0.878613	11.9629	3635919464160518	moderately damaged at 1464 Ma	1454.16	10.7727	0.253183	0.00764596	0.071924	0.0122885	0.0918275	0.00585214	0.993886	99.3886		3.94971	0.0301993	0.0918275	0.000537388	0.948647		1454.87	11.1239	1403.84	17.2511	1463.82	11.1185		550.013	-0.128315	211594	19444	54755.3	819207	1.0487e+06	7351.14	47881.4	2333.52	341524	2.41892e+06	5.42002e+07	3085.29	4159.83	44698.9
CI-814A2 - Opx-bearing Granodiorite
2017-926_001	JA25B515	29µm	5Hz	Discordant - excluded from wtd avg	rim, sector, medium CL	1.03568	14.2855	6.46971e+14	highly crystalline	1137.28	10.4819	0.194916	0.00945047	0.0625059	0.0162423	0.08618	0.0144832	0.855261	85.5261		5.13042	0.0484849	0.08618	0.00124816	0.921205		1147.95	10.8487	1225.47	19.9045	1342.22	27.9799		506.968	7.27315	28951.1	2484.07	10757.1	175695	190802	1387.91	20833.7	388.703	647650	602053	5.15118e+07	3383.09	401.762	13206.8
2017-926_002	JA25B516	29µm	5Hz		core, homog, bright CL	1.92971	9.67576	594774579322015	highly crystalline	1111.28	10.4633	0.188502	0.00966387	0.0556155	0.0145104	0.0782441	0.0156663	0.965462	96.5462		5.30499	0.0512667	0.0782441	0.0012258	0.918229		1113.25	10.7583	1093.97	15.8739	1153.08	31.0958		548.127	-10.0718	28779.8	2252.66	17015.6	326512	190310	1302.43	23429.6	470.765	96364.1	1.19002e+06	5.45983e+07	3033.41	258.496	12732.5
2017-926_003	JA25B517	29µm	5Hz		core, oscil, bright CL	1.79276	9.85661	3.23314e+14	highly crystalline	1127.97	11.4048	0.191745	0.0103866	0.0562476	0.0156415	0.0795726	0.0159694	0.95314	95.314		5.21527	0.054169	0.0795726	0.00127072	0.919732		1130.82	11.7454	1106.07	17.3005	1186.41	31.5434		543.409	3.27786	15637.5	1244.21	8533.89	163288	102445	776.911	24608.9	704.737	89392	995741	5.46169e+07	2434.22	20.7548	10051.1
2017-926_004	JA25B518	29µm	5Hz		core, diffuse banded, dark CL	1.5219	10.8963	8.28695e+14	highly crystalline	1145.45	9.38983	0.194453	0.00843546	0.0579724	0.0128888	0.0776742	0.0120154	1.00606	100.606		5.14264	0.0433805	0.0776742	0.000933288	0.92099		1145.45	9.6624	1139.04	14.6809	1138.55	23.9001		514.163	21.7989	43792.5	3385.35	20725.8	385778	285103	2066.69	23955	111.321	94175.4	1.39967e+06	5.42615e+07	3184.37	67.9252	16222.3
2017-926_005c	JA25B519	29µm	5Hz		core, oscil, medium CL	1.25276	13.5399	4.12986e+14	highly crystalline	1141.46	10.8574	0.193713	0.00974751	0.0561584	0.0142453	0.0757838	0.0159096	1.04782	104.782		5.16228	0.0503194	0.0757838	0.00120569	0.920646		1141.46	11.1264	1104.36	15.7319	1089.36	31.8776		538.692	6.72155	23977.3	1834.85	9052.15	173521	155788	1091.08	22335.5	565.108	94417.5	664530	5.41646e+07	3439.17	1.88679	13185.9
2017-926_005r	JA25B520	29µm	5Hz		rim, oscil, dark CL	1.11273	15.088	921125642679912	highly crystalline	1123.71	8.80789	0.190818	0.00807814	0.0554849	0.0133927	0.0788059	0.010395	0.964481	96.4481		5.24059	0.0423342	0.0788059	0.000819191	0.919302		1125.81	9.09441	1091.47	14.6177	1167.27	20.5901		473.594	26.8877	51761.4	4061.01	17510.7	337891	341538	2407.31	23242.5	326.42	96976.6	914284	5.60831e+07	5010.42	1.88679	21063.9
2017-926_006	JA25B521	29µm	5Hz		core, oscil, bright CL	1.33403	13.5045	3.01903e+14	highly crystalline	1128.51	12.6805	0.191895	0.0115511	0.056823	0.0163279	0.0798201	0.0171013	0.948921	94.8921		5.21118	0.0601948	0.0798201	0.00136503	0.919802		1131.63	13.0716	1117.07	18.2395	1192.55	33.7492		498.125	16.055	15689.6	1245.72	6470.45	121341	102305	715.587	22078.5	804.745	313610	598940	5.45146e+07	2688.98	468.003	10707.4
2017-926_007	JA25B522	29µm	5Hz		core, oscil, bright CL	1.24971	13.4593	3.8645e+14	highly crystalline	1137.59	10.5708	0.192997	0.00954361	0.0569562	0.0152912	0.0769238	0.0147972	1.01642	101.642		5.18143	0.0494496	0.0769238	0.00113826	0.920313		1137.59	10.8567	1119.62	17.1203	1119.21	29.5175		544.353	10.6079	22600.3	1726.15	8707.57	163978	147584	1045.33	22426.2	551.899	92153.8	753221	5.64441e+07	3189.08	5.66038	12312.3
2017-926_008	JA25B523	29µm	5Hz		rim oscil, medium CL	1.85589	8.74396	5.43597e+14	highly crystalline	1139.93	11.0862	0.193682	0.0100193	0.0564176	0.0137609	0.0788217	0.0133046	0.977415	97.7415		5.16311	0.0517306	0.0788217	0.00104869	0.920632		1141.29	11.4349	1109.32	15.2653	1167.66	26.3518		533.974	-12.9477	26102.9	2063.56	14735.6	279580	169440	1199.11	22838.1	581.146	91175.7	1.35625e+06	5.32739e+07	2401.2	3.77359	12770.3
2017-926_009	JA25B524	29µm	5Hz		rim, oscil, medium CL	1.42876	12.2745	3.85425e+14	highly crystalline	1128.77	11.2114	0.191365	0.0102136	0.0562391	0.014915	0.0768784	0.015084	1.0096	100.96		5.2256	0.053372	0.0768784	0.00115963	0.919556		1128.77	11.5287	1105.9	16.4946	1118.04	30.0949		483.973	-0.0286539	21232.7	1625.76	9305.17	176847	139220	1010.42	22450.7	546.24	92495.3	748903	5.49476e+07	3660.92	1.88679	11877.9
2017-926_010	JA25B525	29µm	5Hz		core, oscil, medium CL	1.22741	15.0592	3.93115e+14	highly crystalline	1136.72	10.5825	0.192836	0.00952666	0.0573212	0.0145948	0.0775583	0.0176545	1.001	100.1		5.18576	0.049403	0.0775583	0.00136925	0.920239		1136.72	10.8291	1126.6	16.4425	1135.58	35.1323		519.823	14.8365	22339.8	1724.27	8495.17	158956	145666	1019.38	22116.3	484.916	93216.6	652938	5.54182e+07	3184.36	3.77359	12449.3
2017-926_011	JA25B526	29µm	5Hz		core, sector, dark CL	1.7044	9.16995	5.35416e+14	highly crystalline	1131.79	10.4126	0.191924	0.00948098	0.0567237	0.0138311	0.0771585	0.0123269	1.00578	100.578		5.21041	0.0493997	0.0771585	0.000951125	0.919815		1131.79	10.7305	1115.18	15.4241	1125.29	24.5677		508.501	-2.37011	28045	2152.64	14752.1	281245	185599	1303.85	23253.9	236.795	741909	1.31479e+06	5.55273e+07	2750.33	258.495	13814.1
2017-926_012	JA25B527	29µm	5Hz		rim, homog, dark CL	1.02246	11.1285	6.09154e+14	highly crystalline	1152.02	10.6334	0.19567	0.00953189	0.0582424	0.0153721	0.0775297	0.00990289	1.01513	101.513		5.11064	0.0487141	0.0775297	0.000767768	0.921556		1152.02	10.9809	1144.2	17.5888	1134.85	19.7088		527.37	-4.82451	36368.4	2824.48	11693.2	215784	237374	1673.71	60825	351.892	98030.8	751173	5.61734e+07	3094.72	14565.9	47809.2
2017-926_013	JA25B528	29µm	5Hz		core, oscil, medium CL	1.81849	8.4232	4.76312e+14	highly crystalline	1138.1	10.2054	0.193352	0.00922079	0.0564791	0.0139444	0.0787945	0.0136739	0.976461	97.6461		5.17191	0.0476891	0.0787945	0.00107743	0.920478		1139.51	10.5072	1110.5	15.4852	1166.98	27.086		525.484	-1.56032	23697.4	1859.38	13183	250088	154685	1100.99	23306.8	576.429	91094.9	1.3122e+06	5.51128e+07	2264.38	9.43406	11972.5
2017-926_014	JA25B529	29µm	5Hz		core, oscil, medium CL	1.35561	11.7624	4.84954e+14	highly crystalline	1126.57	9.55967	0.191126	0.00872381	0.0560571	0.0151817	0.0779412	0.0131862	0.984369	98.4369		5.23214	0.0456442	0.0779412	0.00102775	0.919445		1127.47	9.83586	1102.42	16.7366	1145.38	26.2027		537.749	-8.15593	27193.1	2117.15	11418.2	217939	180828	1253.84	22989.3	455.67	146983	877366	5.75095e+07	3325.91	28.3021	14616.8
2017-926_015	JA25B530	29µm	5Hz		rim, banded, medium CL	1.73996	9.12328	5.21309e+14	highly crystalline	1131.44	10.6957	0.191859	0.00973199	0.0560848	0.0133432	0.0764852	0.0129751	1.02134	102.134		5.21217	0.0507247	0.0764852	0.000992406	0.919785		1131.44	11.0111	1102.95	14.7169	1107.8	25.9267		505.672	2.99792	28375.2	2173.77	15274.8	288758	186667	1326.49	23694.2	398.12	91095	1.40708e+06	5.66681e+07	2349.3	18.8679	13837.3
2017-926_016	JA25B531	29µm	5Hz	Discordant - excluded from wtd avg	core, oscil, bright CL	1.55518	11.9204	2.78485e+14	highly crystalline	1097.05	23.005	0.190437	0.0214788	0.0646003	0.0303712	0.097849	0.0295402	0.709645	70.9645		5.25108	0.112787	0.097849	0.00289048	0.919126		1123.74	24.1366	1265.27	38.4279	1583.53	55.2382		480.01	-7.58046	10712.8	1045.76	5949.92	104732	75750.3	510.011	23092	911.459	973686	702640	6.24631e+07	4072.08	1714.41	13864.2
2017-926_017	JA25B532	29µm	5Hz		core, oscil, medium CL	1.3293	10.728	6.05766e+14	highly crystalline	1138.61	10.1416	0.193579	0.00918288	0.0576848	0.0147116	0.0793925	0.0115084	0.965139	96.5139		5.16585	0.0474374	0.0793925	0.000913679	0.920584		1140.73	10.4752	1133.55	16.6763	1181.94	22.7467		505.726	31.7412	32248.4	2545.39	13253.4	249045	210734	1538.19	22506.4	418.103	173858	1.08623e+06	5.52863e+07	2814.61	735.272	13907.3
2017-926_018	JA25B533	29µm	5Hz		core, homog, medium CL	1.89629	8.67853	5.67566e+14	highly crystalline	1133.44	10.6349	0.192344	0.00963291	0.0564083	0.0141093	0.0779796	0.0155965	0.989276	98.9276		5.19902	0.0500817	0.0779796	0.00121621	0.92001		1134.06	10.9243	1109.14	15.6492	1146.35	30.9877		498.124	-5.17123	28685.2	2217.17	16691.7	315251	186999	1313.75	24064.6	600.959	103375	1.5626e+06	5.54514e+07	2547.45	13.2076	14196.2
2017-926_019	JA25B534	29µm	5Hz		rim, oscil, bright CL	1.32268	11.9868	545116447598794	highly crystalline	1147.9	9.34752	0.195009	0.00837516	0.0581357	0.0137435	0.0784825	0.0123785	0.990804	99.0804		5.12796	0.0429475	0.0784825	0.000971497	0.921248		1148.45	9.61849	1142.16	15.6973	1159.11	24.5482		485.725	0.152244	29738.3	2327.83	12237.1	225564	191822	1366.27	23340.1	556.204	92713.3	801371	5.46508e+07	3938.71	5.71429	15151.6
2017-926_020	JA25B535	29µm	5Hz		core, diffuse banded, medium CL	1.31467	12.2609	417357438127822	highly crystalline	1150.06	10.7051	0.195327	0.00955319	0.0564735	0.014802	0.0782151	0.0157189	0.998114	99.8114		5.11961	0.0489086	0.0782151	0.00122945	0.921396		1150.17	10.9878	1110.39	16.436	1152.34	31.2035		526.427	8.59992	23754.7	1840.14	9461.92	180273	154240	1121.28	22541.4	555.673	92243.4	875717	5.69391e+07	3009.82	11.3208	12340.9
2017-926_021	JA25B536	29µm	5Hz		core, sector, medium CL	1.16513	15.3246	7.18573e+14	highly crystalline	1151.22	9.58038	0.195522	0.00857538	0.0577801	0.0143505	0.077719	0.0110173	1.01011	101.011		5.11451	0.0438589	0.077719	0.000856256	0.921487		1151.22	9.87214	1135.37	16.2931	1139.7	21.9111		515.106	6.95943	41967.2	3268.33	15090.7	279009	269357	1881.27	23236.9	365.101	100652	917525	5.56005e+07	4472.47	79.2466	17525.7
2017-926_022	JA25B537	29µm	5Hz		rim, oscil, medium CL	1.04741	14.3347	5.35853e+14	highly crystalline	1137.98	10.0754	0.193329	0.00911615	0.0566249	0.015399	0.0787867	0.0125502	0.976519	97.6519		5.17252	0.0471535	0.0787867	0.000988786	0.920468		1139.38	10.3868	1113.28	17.1435	1166.78	24.8607		514.163	15.1952	30199.8	2380.97	9646.05	183666	197242	1399.61	21846.1	323.59	93373.2	745343	5.48878e+07	3500.5	18.8679	13464.5
2017-926_023	JA25B538	29µm	5Hz		core, oscil, bright CL	1.52568	12.1366	3.54414e+14	highly crystalline	1128.67	11.3664	0.191458	0.0103479	0.0564899	0.0153024	0.0777801	0.0161113	0.98949	98.949		5.22308	0.0540479	0.0777801	0.00125314	0.919599		1129.27	11.6856	1110.7	16.9964	1141.26	32.0346		461.33	11.7846	19075.5	1474.42	9002.12	169952	125303	891.071	24769.8	618.884	97523	815216	5.57908e+07	3354.23	802.098	13578.2
2017-926_024	JA25B539	29µm	5Hz		core, oscil, bright CL	1.32856	12.202	3.3126e+14	highly crystalline	1148.65	11.3173	0.195045	0.0101059	0.0569244	0.0162449	0.075756	0.0155082	1.05513	105.513		5.12703	0.0518133	0.075756	0.00117484	0.921265		1148.65	11.6081	1119.01	18.1782	1088.63	31.0767		498.124	8.50806	19953.8	1516.31	8085.49	151435	128214	956.639	22082.3	551.9	90378.7	621713	5.61031e+07	2943.77	7.54717	11113.2
2017-926_025	JA25B540	29µm	5Hz		core, oscil, medium CL	1.33094	12.8351	3.35726e+14	highly crystalline	1125.87	11.5084	0.191392	0.0104704	0.0568365	0.0160359	0.079653	0.0181644	0.949932	94.9932		5.22489	0.0547069	0.079653	0.00144685	0.919568		1128.91	11.8202	1117.33	17.9174	1188.41	35.8687		545.296	-6.59036	17596.7	1392.91	7287.91	137360	116091	827.387	21572.2	583.976	90805.8	687003	5.52382e+07	3047.55	3.77359	11160.5
2017-926_026	JA25B541	29µm	5Hz		core, oscil, medium CL	1.15725	13.3911	5.43864e+14	highly crystalline	1134.92	10.1534	0.192839	0.00920916	0.0567647	0.0157468	0.0790049	0.012826	0.9697	96.97		5.18567	0.0477556	0.0790049	0.00101331	0.92024		1136.74	10.4684	1115.96	17.5728	1172.26	25.3867		507.558	1.62042	29208.7	2309.64	10395.7	197102	191589	1360.92	22186.2	486.803	92633.1	706023	5.37953e+07	3854.37	1.88679	13898.9
2017-926_027	JA25B542	29µm	5Hz		core, oscil, medium CL	1.42658	13.0624	3.24235e+14	highly crystalline	1144.91	11.6208	0.194382	0.0104109	0.0565938	0.0168998	0.0780495	0.0175785	0.997329	99.7329		5.14452	0.0535593	0.0780495	0.00137199	0.920957		1145.07	11.9212	1112.69	18.8042	1148.13	34.9166		510.388	1.91276	17184	1330.26	7487.08	141602	111657	809.461	21934.9	313.212	90311.8	683935	5.37838e+07	2755.05	50.9437	10112.4
2017-926_028	JA25B543	29µm	5Hz		core, homog, dark CL	1.58518	8.59617	9.47304e+14	highly crystalline	1131.84	10.2762	0.192256	0.00936451	0.055684	0.0132362	0.078824	0.0114029	0.97077	97.077		5.20139	0.0487085	0.078824	0.000898819	0.91997		1133.59	10.6155	1095.28	14.4973	1167.72	22.5849		550.013	-0.600165	47719.7	3755.39	23337.9	450491	319680	2242.71	29648.3	466.047	218037	1.68015e+06	5.51051e+07	3599.67	1806.28	23267.3
2017-926_029	JA25B544	29µm	5Hz		core, sector, dark CL	1.07559	12.607	7.52214e+14	highly crystalline	1134.1	8.55706	0.192641	0.00775518	0.0559026	0.0140134	0.0787679	0.011764	0.973727	97.3727		5.19101	0.0402572	0.0787679	0.000926621	0.920148		1135.67	8.80729	1099.46	15.4072	1166.31	23.3049		521.71	2.60979	42600.3	3327.22	14027.3	266688	278915	2032.24	22983.6	424.536	93364.9	845307	5.54795e+07	4241.26	1.88679	17275.1
2017-926_030	JA25B545	29µm	5Hz		core, diffuse banded, medium CL	1.72433	8.37596	6.26374e+14	highly crystalline	1133.98	9.74007	0.19233	0.00882808	0.0561937	0.0135932	0.0768303	0.0132045	1.0154	101.54		5.1994	0.0459007	0.0768303	0.00101451	0.920004		1133.98	10.0109	1105.03	15.021	1116.79	26.3499		525.483	9.76059	33388.5	2549.68	17578.5	332788	217103	1564.72	24223.3	510.388	89144.7	1.39437e+06	5.50788e+07	3189.07	28.3019	15712
2017-926_031	JA25B546	29µm	5Hz		core, oscil, medium CL	1.05336	15.9563	5.42167e+14	highly crystalline	1136.34	10.2452	0.192911	0.00928407	0.0562816	0.0151966	0.0782213	0.0127916	0.986661	98.6661		5.18373	0.0481261	0.0782213	0.00100058	0.920274		1137.13	10.5572	1106.72	16.8183	1152.5	25.3921		510.389	8.98805	31155.3	2424	10053.9	190942	203915	1512.36	21957.6	342.458	91825.8	777156	5.52993e+07	3651.48	5.66038	14550.7
2017-926_032	JA25B547	29µm	5Hz		core, diffuse banded, medium CL	2.03078	4.77566	7.40368e+14	highly crystalline	1114.46	10.9167	0.189735	0.0100584	0.0559399	0.0138929	0.0812265	0.0153561	0.912799	91.2799		5.27051	0.053013	0.0812265	0.00124732	0.9188		1119.94	11.2648	1100.18	15.2847	1226.93	30.1548		500.954	13.0455	30264.5	2442.11	19053.4	363104	201140	1384.51	447019	387.743	313465	1.47331e+06	5.01904e+07	2561.61	283698	628707
2017-926_033	JA25B548	29µm	5Hz		core, oscil, medium CL	1.25048	13.4666	4.26395e+14	highly crystalline	1130.13	11.5779	0.191824	0.0105299	0.0567788	0.0146517	0.0782515	0.016057	0.980907	98.0907		5.21312	0.0548934	0.0782515	0.00125649	0.919769		1131.25	11.9119	1116.23	16.3547	1153.27	31.8704		524.773	6.40633	24050.8	1881.66	9407.18	174270	156773	1113.38	21844.4	454.294	100454	709860	5.59656e+07	3905.34	238.107	12934.9
2017-926_034	JA25B549	29µm	5Hz		core, convolute, medium CL	0.855466	17.5106	5.48304e+14	highly crystalline	1131.1	9.63759	0.191796	0.00873372	0.0562992	0.0157385	0.074774	0.013744	1.06463	106.463		5.21387	0.0455365	0.074774	0.0010277	0.919756		1131.1	9.87869	1107.05	17.4233	1062.43	27.6496		478.312	17.3116	35690.7	2683.3	9441.12	178882	235235	1686.44	19593.9	279.248	97281.1	601211	5.55925e+07	2821.09	1.88679	12402.1
2017-926_035	JA25B550	29µm	5Hz		core, convolute, medium CL	1.89335	8.22506	4.60139e+14	highly crystalline	1133.55	11.0537	0.192322	0.0100468	0.0567892	0.0142606	0.0777944	0.0134364	0.993268	99.3268		5.19961	0.0522396	0.0777944	0.00104528	0.92		1133.94	11.3925	1116.43	15.9209	1141.63	26.7145		514.162	10.4784	23620.6	1811.82	13832.8	261640	155459	1100.99	23847.2	535.861	90051.2	1.42133e+06	5.64255e+07	2193.61	26.4151	12449.5
U-Pb zircon isotopic values from analyzed standards
Session date: 25/01/2018												Isotopic ratios						Ages							Trace elements count per second (cps)
	spot size	repetition	207 cor 206Pb/238U		206Pb/238U		208Pb/232Th		207Pb/206Pb			238U/206Pb		207Pb/206Pb		common Pb		206Pb/238U		208Pb/232Th		207Pb/206Pb			Hg202	Pb204	Pb206	Pb207	Pb208	Th232	U238	U235	P31	Ti49	Fe56	Y89	Zr91	Nb93	La139	Ce140	Pr141	Nd146	Sm147	Eu153	Gd157	Tb159	Dy163	Ho165	Er166
	micron	rate Hz	age	+/-1 ster	ratio	+/-1 RSE	ratio	+/-1 RSE	ratio	+/-1 RSE		ratio	+/-1 std err	ratio	+/-1 std err	at age of zirc		age		age	+/-1 ster	age	+/-1 ster		cps	cps	cps	cps	cps	cps	cps	cps	cps	cps	cps	cps	cps	cps	cps	cps	cps	cps	cps	cps	cps	cps	cps	cps	cps
NIST-610	29µm	5.00Hz	40.4255	16.4162	0.220878	0.0124207	0.482679	0.0123646	0.908097	0.00367113		4.52738	0.0562333	0.908097	0.00333375	0.933346		1286.51	15.9794	7960.6	98.4298	5101.53	5.18769		831.509	7208.93	124772	113302	273741	622930	714645	1700.11	28914.9	12612.9	323662	348602	37936.1	314016	389662	415873	520862	92034.7	83516.5	307752	85262	599942	148208	622653	207685
NIST-610	29µm	5.00Hz	39.5788	16.8633	0.224594	0.0129033	0.493568	0.0126247	0.910738	0.00403239		4.45247	0.0574515	0.910738	0.00367245	0.935095		1306.11	16.8531	8108.5	102.368	5105.63	5.69719		754.653	7209.48	124424	113408	275082	612505	699803	1670.95	27669.9	12453.6	322879	341524	38028.6	307063	384321	409749	512870	90251.4	81673.2	304349	83241.5	590739	145171	611812	203374
NIST-610	29µm	5.00Hz	40.3931	16.5241	0.223046	0.0125755	0.488636	0.0123572	0.909354	0.00358359		4.48338	0.0563807	0.909354	0.00325875	0.934366		1297.95	16.3223	8041.64	99.3723	5103.48	5.06356		782.1	7650.71	132136	120442	291839	655128	747825	1746.35	27994.1	13392.1	342885	367513	40833.1	335291	412279	435960	550142	96739.2	88456.1	324319	89783.9	637139	157561	647266	217243
NIST-610	29µm	5.00Hz	45.9331	16.4443	0.224681	0.0128028	0.488452	0.0123159	0.906868	0.00332179		4.45075	0.0569819	0.906868	0.00301243	0.935136		1306.56	16.7277	8039.14	99.009	5099.62	4.69441		705.68	7504.02	130103	118040	284679	638254	728852	1682.66	27226.5	13216.4	334739	358931	40204	325526	403035	426605	536092	93580.5	86026	316203	87695.6	611690	153794	632568	210598
NIST-610	29µm	5.00Hz	45.2762	16.7265	0.225988	0.0119748	0.495337	0.0125128	0.908031	0.00372457		4.42502	0.0529889	0.908031	0.00338203	0.935752		1313.44	15.7282	8132.42	101.759	5101.43	5.26323		683.038	7700.41	131207	119252	289469	641332	732091	1745.41	26899.6	13348.7	332131	363491	39404.5	332134	409647	432485	543384	94693	85861.8	323949	88113.6	620694	154677	641739	211757
NIST-610	29µm	5.00Hz	35.8145	16.7096	0.224574	0.0125198	0.493262	0.0127845	0.913048	0.00362676		4.45287	0.0557492	0.913048	0.0033114	0.935086		1306	16.3509	8104.35	103.61	5109.21	5.12331		734.602	8042.89	134522	122858	299476	664035	754424	1747.32	26430.7	13801.9	339864	376104	41842.5	339204	422571	449531	564751	98503.4	90033.8	331166	92275.1	650186	161840	661588	219909
NIST-610	29µm	5.00Hz	31.2773	16.2634	0.216547	0.0129599	0.472907	0.0124083	0.91144	0.00371938		4.61794	0.0598481	0.91144	0.00338999	0.93131		1263.6	16.3762	7826.95	97.1188	5106.72	5.25471		671.717	7064.88	119828	109331	264398	611725	698175	1637.37	25334.7	12538.4	315086	347160	38297.6	315428	388202	414105	516542	90290.6	81730	301819	84920.4	587276	147404	612436	201814
NIST-610	29µm	5.00Hz	19.1465	16.1714	0.210547	0.0135856	0.456513	0.0125122	0.916035	0.00405469		4.74954	0.0645254	0.916035	0.00371424	0.928497		1231.73	16.7338	7600.71	95.1015	5113.83	5.72672		636.81	6774.64	117536	107679	257624	617562	703760	1628.88	25111.5	12889.6	314398	350197	39281.2	318304	391613	415061	524322	90349.1	82878.8	308831	85885.1	597809	150000	620671	206769
NIST-610	29µm	5.00Hz	33.3277	16.0842	0.213102	0.0115182	0.463097	0.0120995	0.908216	0.00390551		4.69259	0.0540504	0.908216	0.00354705	0.929694		1245.32	14.3439	7691.88	93.0677	5101.72	5.51885		729.266	6922.81	118650	107681	260472	615904	702446	1639.73	24792.1	13034.2	318429	348072	38780.3	319958	395092	418400	522022	91674.3	82828.9	308879	85735.6	604063	150024	616543	203798
NIST-610	29µm	5.00Hz	24.5206	16.2215	0.213669	0.0132649	0.472045	0.0124636	0.914203	0.00385939		4.68014	0.0620817	0.914203	0.00352826	0.92996		1248.34	16.5591	7815.12	97.4045	5111	5.45152		654.223	6777.95	116184	106361	257310	595766	683520	1570.66	24017.3	12487.6	302701	337070	37240.8	305150	381156	404082	505606	88617.1	79958.5	295162	80652.2	584298	145986	596157	199382
NIST-610	29µm	5.00Hz	32.8825	16.7718	0.225231	0.0129909	0.492932	0.0125101	0.915217	0.00358029		4.43989	0.0576779	0.915217	0.00327674	0.935395		1309.46	17.0109	8099.88	101.33	5112.56	5.05696		677.377	7587.94	131564	120495	290979	646089	735839	1693.51	24767.6	13387.3	323173	365605	40066.4	338256	413857	434960	550040	95319.9	87437.5	326991	89360.9	625878	155295	651081	215989
NIST-610	29µm	5.00Hz	43.5986	16.5802	0.224506	0.0114011	0.490989	0.0123484	0.908207	0.00358501		4.45423	0.0507829	0.908207	0.00325593	0.935054		1305.64	14.8857	8073.56	99.6959	5101.7	5.06595		650.017	7428.59	128924	117041	285729	636156	722120	1718.51	24176.1	12889.7	317510	358889	40331.6	330884	405303	428939	535566	93060.3	84833.5	316329	87938.6	612131	151267	637520	212253
NIST-610	29µm	5.00Hz	48.6433	16.4239	0.223627	0.0124832	0.489479	0.0123407	0.904575	0.00351707		4.47172	0.0558216	0.904575	0.00318145	0.93464		1301.01	16.2409	8053.08	99.3803	5096.04	4.97113		698.133	7527.95	128811	116516	283163	632594	725568	1683.13	24032.4	12770.7	312104	360014	39419	326416	402662	424867	534467	92792.8	85562.9	314567	87434.5	614314	152302	637473	209272
NIST-610	29µm	5.00Hz	36.4891	15.6766	0.209054	0.0134199	0.456142	0.0127186	0.903875	0.00372184		4.78346	0.0641934	0.903875	0.00336408	0.927798		1223.78	16.4229	7595.56	96.6053	5094.94	5.26082		666.057	6858.07	116728	105823	257136	616019	703504	1659.54	23830.3	12754.7	302072	349085	38993.1	318769	397035	413178	518746	91462.2	82651.5	306382	84576.6	597782	149807	622251	206605
NIST-610	29µm	5.00Hz	45.0432	16.5551	0.222426	0.0122937	0.481306	0.0124469	0.906108	0.00386615		4.49587	0.0552708	0.906108	0.00350315	0.934074		1294.68	15.9164	7941.88	98.852	5098.43	5.46399		640.583	7334.02	125463	113591	275127	620599	709042	1658.13	24151.6	12885	307308	352008	39438	321894	397602	417248	526354	92078.5	82973.7	311449	87513.2	603605	149591	618508	208979
NIST-610	29µm	5.00Hz	37.9087	16.6449	0.220104	0.0128972	0.474225	0.0123234	0.909235	0.00416887		4.54331	0.0585961	0.909235	0.00379048	0.932982		1282.42	16.5397	7845.02	96.6773	5103.3	5.89059		604.733	7358.76	125489	114165	275471	631426	717076	1601.99	23361.6	12888.7	305305	354723	39266.9	328238	399125	426240	530063	92152.8	85370.7	313485	86175.5	605663	150281	633077	211577
NIST-610	29µm	5.00Hz	31.1211	15.729	0.209644	0.0118808	0.446519	0.0123186	0.907727	0.00359001		4.77	0.0566713	0.907727	0.00325875	0.928074		1226.92	14.5767	7461.54	91.9156	5100.95	5.07318		620.771	6724.54	115974	105330	255202	617474	695290	1627.46	23265.3	12535.6	310418	351661	40227.8	321789	391035	414194	518078	90586.3	82343.6	303307	85269	594662	147558	614223	200864
NIST-610	29µm	5.00Hz	36.1255	15.7114	0.208192	0.0126588	0.444084	0.0126924	0.903624	0.00391981		4.80325	0.0608034	0.903624	0.00354204	0.927395		1219.18	15.4333	7427.5	94.2725	5094.55	5.54074		654.735	6611.97	114231	103166	250178	608017	688950	1586.42	22823.1	12813.2	303264	348201	38392.8	319973	387575	410752	516936	89612.4	81937	303698	84842.9	593348	145369	605659	200299
NIST-610	29µm	5.00Hz	27.9513	15.8114	0.210093	0.0127135	0.450173	0.0123659	0.910048	0.00360904		4.75979	0.0605136	0.910048	0.0032844	0.928285		1229.32	15.6289	7512.54	92.899	5104.56	5.09929		610.295	7047.53	120588	109704	265648	633184	720325	1708.99	23583.1	13328.5	314676	361513	41252	332490	402458	430451	537851	93825.8	84795.7	315665	88885.4	611562	154301	633935	211106
NIST-610	29µm	5.00Hz	35.3221	16.8908	0.225919	0.0133216	0.481713	0.0131123	0.914099	0.00379473		4.42637	0.0589663	0.914099	0.00346876	0.93572		1313.07	17.4922	7947.42	104.209	5110.84	5.36022		655.678	7614.65	130229	118992	285492	634533	724893	1734.08	22876	13180.5	309570	364446	39191.1	330503	407558	434552	542103	93619.1	84430.5	315774	86207.6	619003	154100	637265	215495
NIST-610	29µm	5.00Hz	28.4003	15.5937	0.206433	0.0125616	0.442949	0.0121066	0.907751	0.003705		4.84418	0.0608507	0.907751	0.00336322	0.926573		1209.79	15.1969	7411.6	89.7294	5100.99	5.23566		635.866	7084.46	121383	109983	268214	645101	736913	1657.18	23244.4	13666.8	313717	369861	39810.7	335020	410124	443017	546023	95554.2	86945.4	323190	90385.6	627434	156822	645229	215305
NIST-610	29µm	5.00Hz	37.1421	16.7747	0.222568	0.0122394	0.471799	0.0123853	0.911103	0.00407051		4.49302	0.054992	0.911103	0.00370865	0.934141		1295.43	15.8553	7811.73	96.751	5106.2	5.7509		623.601	7212.35	125514	114275	276835	625890	708667	1645.39	22575.5	12915.2	297802	351369	38765.6	323317	392666	419232	523161	91068.6	83079.7	312058	85987	606061	147893	616799	208000
NIST-610	29µm	5.00Hz	41.2459	16.6447	0.223172	0.0126784	0.4702	0.0122057	0.908897	0.00383984		4.48084	0.05681	0.908897	0.00349002	0.934426		1298.62	16.4644	7789.77	95.0799	5102.77	5.4258		633.036	7691.13	130297	118156	284626	641386	732604	1659.07	23082	13460	303959	361672	40009.5	332684	405178	427923	541601	94406.8	86696.6	320082	87788.1	621519	155792	640422	213828
NIST-610	29µm	5.00Hz	30.1835	16.0294	0.212558	0.0119398	0.446968	0.0121417	0.909947	0.00377971		4.7046	0.0561721	0.909947	0.00343934	0.929439		1242.43	14.8344	7467.82	90.672	5104.41	5.34047		626.431	7081.92	123222	111994	271579	643237	726366	1699.17	22120.1	13010.6	305270	358114	40322.1	327639	403874	432584	539198	94656.6	84993.3	318699	88480.3	620053	153162	645973	212480
Primary Standard
91500	29µm	5.00Hz	1064.14	10.7475	0.179482	0.0104118	0.0552633	0.0198455	0.0747207	0.0132286		5.57159	0.0580106	0.0747207	0.000988452	0.91406		1064.14	11.0797	1087.22	21.5765	1061	26.6184		1311.18	8.98364	27308.9	2033.12	3047.58	60449.6	192418	1347.76	18533.7	183.334	112065	147178	5.3024e+07	1018.57	1.85185	2921.65	27.7779	87.9658	92.5946	254.637	629.658	1611.23	5431.77	9211.72	16885.8
91500	29µm	5.00Hz	1058.79	10.018	0.178961	0.00973529	0.0557728	0.0210961	0.0767893	0.0138073		5.5878	0.0543988	0.0767893	0.00106025	0.91382		1061.3	10.332	1096.98	23.142	1115.72	27.5571		1207.47	12.0111	21343.7	1639.36	2429.86	47936.2	150924	1088.01	19043.6	193.52	115229	125342	5.35498e+07	907.454	1e-06	2815.15	20.3704	37.0378	69.4465	222.229	476.869	1476.96	4825.02	7437.39	13761.8
91500	29µm	5.00Hz	1052.79	9.02281	0.177406	0.00880286	0.0542621	0.0214272	0.074215	0.014014		5.63678	0.0496198	0.074215	0.00104005	0.913103		1052.79	9.26755	1068.04	22.8851	1047.32	28.2569		1367.05	59.0674	27456.8	2046.57	3011.67	60927.2	195336	1384.98	17719.9	211.323	115039	152559	5.42794e+07	726.447	1e-06	3425.01	22.6416	80.1905	160.381	179.251	533.039	1514.26	5553.12	9347.74	16694.6
91500	29µm	5.00Hz	1055.95	9.61535	0.178018	0.00935776	0.0534283	0.0217689	0.0746934	0.0146049		5.6174	0.0525663	0.0746934	0.00109089	0.913385		1056.14	9.8831	1052.04	22.9018	1060.26	29.3909		1665.2	-4.81169	27531.1	2067.33	3008.84	61840	195579	1361.39	17818.2	196.228	113404	152848	5.38316e+07	1004.77	1e-06	3226.85	22.6415	84.9075	117.927	183.967	669.845	1594.47	5383.23	8922.95	17190.6
91500	29µm	5.00Hz	1070.99	9.66687	0.181212	0.00926687	0.0545949	0.0188944	0.0773014	0.0147515		5.5184	0.0511383	0.0773014	0.00114031	0.914858		1073.59	9.94884	1074.42	20.3004	1128.98	29.3839		1618.03	3.21149	28184.7	2165.84	3127.73	62020.7	196056	1419.89	16645.1	202.832	109426	154603	5.48553e+07	919.858	1e-06	3203.25	22.6416	61.3222	136.797	268.875	655.688	1500.11	5293.57	9017.31	16982.6
91500	29µm	5.00Hz	1063.51	10.1389	0.17959	0.00981265	0.0549812	0.0199838	0.075864	0.0138284		5.56824	0.0546392	0.075864	0.00104908	0.914109		1064.73	10.4479	1081.82	21.6189	1091.48	27.6987		1427.44	10.2669	27827.9	2111.49	3104.15	61354.5	195313	1405.27	16803.8	198.115	110656	152023	5.47198e+07	783.057	1e-06	3472.19	22.6416	51.8882	89.6248	183.967	589.647	1740.71	5784.36	9484.64	16590.6
91500	29µm	5.00Hz	1069.73	9.89846	0.180504	0.00947142	0.0547571	0.0232908	0.0744232	0.017313		5.54005	0.0524721	0.0744232	0.00128849	0.914531		1069.73	10.1318	1077.52	25.0964	1052.97	34.879		1216.1	-25.0728	19307.5	1438.19	2118.1	42320.6	134795	933.998	15562.8	173.586	101156	116219	5.38573e+07	674.556	3.77359	2806.94	9.43396	47.1711	99.0592	183.967	462.282	1174.61	4198.85	6968.88	13308.6
91500	29µm	5.00Hz	1064.3	9.54462	0.17951	0.00920045	0.0505126	0.0214064	0.0729105	0.0143411		5.57072	0.0512531	0.0729105	0.00104562	0.914073		1064.3	9.79202	996.023	21.3213	1011.47	29.0736		1459.52	23.1705	24553.8	1792.95	2484.2	53387.3	172363	1224.12	15904.7	184.907	99478.2	156295	5.42442e+07	735.882	1e-06	3269.34	22.6417	70.7561	103.776	259.444	608.515	1665.23	5538.94	9711.18	17530.5
91500	29µm	5.00Hz	1066.56	10.0266	0.179924	0.0096352	0.0533806	0.0202755	0.0712643	0.0144577		5.5579	0.0535515	0.0712643	0.00103032	0.914264		1066.56	10.2765	1051.13	21.3122	965.003	29.5189		1102.88	11.8241	27318.4	1952.97	2970.15	60466.1	191441	1382.15	15255	201.888	96383.2	149077	5.44051e+07	806.642	1e-06	3269.32	22.6417	70.7563	113.21	245.291	669.841	1514.27	5538.96	9111.71	16326.1
91500	29µm	5.00Hz	1066.97	10.5271	0.18018	0.0101255	0.0530034	0.0202844	0.0757864	0.0167448		5.55001	0.0561965	0.0757864	0.00126902	0.914382		1067.96	10.8136	1043.89	21.1747	1089.43	33.5505		1398.19	-21.2119	23525.6	1763.52	2541.76	52447.8	164831	1157.13	15398.5	196.228	95875.6	130920	5.3617e+07	783.055	1e-06	2882.42	20.7549	51.8878	89.6251	198.119	547.191	1287.82	4816.98	8167.7	14503.3
91500	29µm	5.00Hz	1060.33	9.56294	0.178785	0.00926762	0.0548529	0.0222891	0.0743584	0.0143211		5.59332	0.0518368	0.0743584	0.00106489	0.913738		1060.33	9.82675	1079.36	24.058	1051.21	28.8591		1267.99	28.0843	24602.2	1854.09	2778.6	55028.8	173649	1217.04	14565.6	192.454	93885.9	135837	5.51509e+07	783.05	1e-06	3023.97	18.868	56.6054	94.3417	212.27	584.931	1537.85	4883.03	8101.64	14838.5
91500	29µm	5.00Hz	1060.13	9.60769	0.178983	0.00929738	0.0540363	0.0221726	0.0757913	0.0155702		5.58712	0.0519455	0.0757913	0.00118008	0.91383		1061.42	9.8684	1063.71	23.5852	1089.56	31.1965		1569.91	6.26367	25015.5	1894.48	2722.93	55156.8	176206	1224.59	14809.2	208.492	93150.2	163196	5.34354e+07	886.838	3.77359	3094.73	22.6416	47.1709	132.078	250.008	721.731	1830.34	6128.82	9692.36	18187.1
91500	29µm	5.00Hz	1056.02	11.7694	0.177996	0.0114741	0.052131	0.0228057	0.0737712	0.015339		5.6181	0.0644625	0.0737712	0.00113158	0.913375		1056.02	12.1168	1027.14	23.4246	1035.21	30.985		1295.35	29.337	21039.6	1561.6	2302.09	47958.5	148895	1080.24	14089.7	204.719	92965.1	128000	5.52831e+07	900.985	3.77359	2759.77	18.8679	66.0392	103.776	193.401	448.129	1264.24	4689.59	7624.9	14050
91500	29µm	5.00Hz	1067.48	9.6466	0.180175	0.00930469	0.0528194	0.0237405	0.0753504	0.012954		5.55015	0.0516424	0.0753504	0.000976086	0.91438		1067.93	9.93679	1040.36	24.6986	1077.86	26		1296.29	11.6664	24602.6	1846.17	2582.34	53300.2	172413	1255.25	14652.5	192.454	91607.6	154997	5.47055e+07	971.747	1e-06	3264.6	18.8679	75.4741	117.928	240.573	561.345	1712.4	5656.94	9569.58	17776.3
91500	29µm	5.00Hz	1052.18	10.5533	0.177435	0.0103339	0.0511503	0.0206068	0.0750553	0.0136661		5.63587	0.0582407	0.0750553	0.00102571	0.913116		1052.95	10.8811	1008.29	20.7776	1069.98	27.4616		1029.29	7.52905	24846.8	1859.38	2590.82	54464.9	176128	1232.14	13768.6	186.794	89239.7	162065	5.32811e+07	816.072	1e-06	3108.91	18.8679	56.6049	141.513	207.552	627.386	1764.29	5595.62	9904.7	17624.9
91500	29µm	5.00Hz	1062.26	8.6865	0.179377	0.00840088	0.053587	0.0223	0.075883	0.0131558		5.57487	0.0468338	0.075883	0.0009983	0.914011		1063.57	8.93491	1055.09	23.5285	1091.99	26.3495		1021.74	-3.47033	26598.5	2009.59	2908.82	58817.5	187195	1338.28	14365.4	164.152	88670.2	146619	5.25573e+07	797.206	1e-06	3146.66	16.9812	37.7366	94.3419	250.008	575.498	1618.05	5288.87	8715.25	15532.7
91500	29µm	5.00Hz	1053.22	9.14942	0.177728	0.00890702	0.0555408	0.0213801	0.0755858	0.0152784		5.62656	0.0501159	0.0755858	0.00115483	0.913252		1054.55	9.39292	1092.54	23.3585	1084.12	30.6368		1501.03	3.71331	23852.6	1795.22	2701.23	51906.7	168836	1209.02	13600.5	198.114	91664.6	156235	5.43293e+07	820.796	1.88679	3108.9	13.2075	37.7366	75.4732	283.028	575.496	1561.44	5888.19	9489.34	16836.3
91500	29µm	5.00Hz	1067.76	10.3798	0.180144	0.00995394	0.0533876	0.0222692	0.0743353	0.0179226		5.55113	0.0552556	0.0743353	0.00133229	0.914365		1067.76	10.6284	1051.26	23.4107	1050.59	36.1201		1358.17	0.382069	20582.4	1513.23	2255.44	45581.3	143984	1026.23	13728.2	171.43	90537.8	121801	5.26242e+07	742.892	1e-06	2833.67	28.5716	47.62	66.6684	171.433	571.453	1271.51	4543.69	7211.59	13130.4
91500	29µm	5.00Hz	1070.89	9.86214	0.180958	0.00945923	0.0533608	0.0230572	0.0762089	0.0149606		5.52616	0.0522732	0.0762089	0.00114013	0.91474		1072.2	10.1422	1050.75	24.2273	1100.56	29.9261		1015.14	7.48291	26154	1984.68	2813.51	56808.4	181953	1272.24	13598.6	179.247	89937.3	168780	5.56718e+07	863.248	1.88679	3274.05	28.3021	51.888	122.645	221.705	669.841	1693.54	6454.53	10612.8	18820.3
91500	29µm	5.00Hz	1064	10.028	0.1796	0.00969222	0.0542105	0.0209371	0.0755087	0.0144767		5.56794	0.0539657	0.0755087	0.00109312	0.914114		1064.79	10.3202	1067.05	22.3409	1082.07	29.038		1402.91	25.3456	21462.5	1608.02	2410.6	47528.1	150165	1017.49	13708.2	192.454	89173.5	127398	5.51025e+07	816.079	1e-06	2736.16	13.2075	37.7366	84.9077	183.967	490.584	1448.22	4363.98	7808.99	14234.2
91500	29µm	5.00Hz	1069.41	9.59663	0.180447	0.00922186	0.052433	0.0230169	0.0735981	0.0133789		5.5418	0.0511057	0.0735981	0.000984662	0.914505		1069.41	9.86199	1032.94	23.775	1030.47	27.045		1540.66	7.80382	28291.7	2075.26	3094.71	62519.9	197161	1389.23	13273.8	190.567	84124.8	152352	5.48859e+07	915.137	1.88679	3368.43	22.6416	75.4736	103.776	160.381	646.254	1603.9	5605.03	9390.17	16751.1
91500	29µm	5.00Hz	1049.96	10.617	0.176947	0.0103997	0.0539164	0.0217569	0.0745851	0.0155084		5.65141	0.0587728	0.0745851	0.00115669	0.912892		1050.27	10.9225	1061.41	23.093	1057.34	31.2228		1106.65	3.40908	23710.2	1752.19	2663.48	52602.8	168044	1201.47	13302.1	157.548	84385.9	130552	5.37471e+07	768.904	1.88679	3104.18	13.2075	75.4732	113.21	188.684	570.78	1358.59	4821.71	7813.77	14527.1
91500	29µm	5.00Hz	1051.89	10.8979	0.177477	0.0106569	0.0553992	0.0261086	0.0754973	0.0155702		5.63452	0.0600464	0.0754973	0.00117551	0.913136		1053.18	11.2236	1089.82	28.4538	1081.77	31.2329		2068.15	-1.28762	20298.7	1533.3	2385.13	45479.6	143771	1024.1	12529.8	183.963	85715.2	121150	5.27367e+07	693.429	641.753	4090.95	120.763	113.213	94.3417	155.665	523.607	1415.21	4557.46	7337.02	13209.7
91500	29µm	5.00Hz	1074.1	10.6356	0.181305	0.0101872	0.0526912	0.0206929	0.0741675	0.014078		5.51558	0.0561883	0.0741675	0.00104413	0.914901		1074.1	10.942	1037.9	21.4771	1046.03	28.3913		1100.05	-17.3771	21212.6	1576.86	2376.41	47524.1	146878	1056.71	12961.8	127.62	82260.8	126469	5.38492e+07	880.991	1.90476	2843.21	7.61905	28.572	100.002	200.005	542.881	1433.44	4848.58	7659.47	14093.4
Concordia age: 1062.90±1.83; MSWD=0.016, probability=0.9
Secondary Standard
Temora	29µm	5.00Hz	420.888	4.04044	0.0675647	0.00971789	0.0211367	0.0205665	0.0563624	0.017352		14.8006	0.143831	0.0563624	0.000977999	0.864079		421.467	4.09577	422.766	8.69483	466.672	38.4306		755.683	6.32593	22819.2	1280.82	3288.15	169615	427750	3053.67	25514.1	255.663	121914	1.12843e+06	5.33181e+07	632.097	11.3208	5251.11	241.513	655.689	948.161	650.971	5638.05	13233	41554.6	65601.2	105605
Temora	29µm	5.00Hz	419.307	4.691	0.0674342	0.0112982	0.0211338	0.0280919	0.0578982	0.0223796		14.8293	0.167544	0.0578982	0.00129574	0.864023		420.679	4.7529	422.709	11.8747	525.911	49.0644		789.647	2.28576	13318.4	773.986	1375.55	71323.4	249365	1783.62	26651.9	489.634	128083	917892	5.67394e+07	655.687	5.66038	4014.82	147.172	429.26	594.367	608.517	4132.77	10065.3	34015.9	52367.6	87770.9
Temora	29µm	5.00Hz	418.955	5.52339	0.0671664	0.013314	0.0207756	0.0272558	0.0553767	0.0276561		14.8884	0.198224	0.0553767	0.0015315	0.863907		419.061	5.57937	415.618	11.328	427.463	61.6698		749.08	-8.66395	9232.25	514.35	1424.61	75123.2	173403	1268.93	22465.8	396.234	121766	1.0929e+06	5.62817e+07	490.583	7.54717	3698.7	188.682	551.909	1184.04	858.536	6690.44	15660.4	44777.7	66266.7	102833
Temora	29µm	5.00Hz	416.265	4.38954	0.0668389	0.0106331	0.0214871	0.0236275	0.0567372	0.022995		14.9613	0.159085	0.0567372	0.00130467	0.863766		417.083	4.43488	429.702	10.1528	481.332	50.8		646.244	0.844577	13494.4	760.023	2034.13	104366	255021	1809.57	22590.5	357.553	114126	983035	5.53529e+07	537.756	162.267	4279.05	262.269	688.708	962.315	641.54	5166.25	11368.4	36878.5	56410.1	91759.3
Temora	29µm	5.00Hz	418.676	5.67762	0.0673072	0.0136076	0.0208576	0.0300585	0.0576179	0.0347722		14.8573	0.202172	0.0576179	0.0020035	0.863968		419.912	5.714	417.242	12.5417	515.262	76.3721		630.206	9.2516	10168	579.26	1602.94	81634.6	190478	1376.02	21043.1	343.402	110628	1.1064e+06	5.30832e+07	424.543	9.43396	3434.46	266.042	820.795	1217.06	877.403	6850.91	15107.7	44294.8	67219.8	102644
Temora	29µm	5.00Hz	426.669	4.00711	0.0687251	0.00855258	0.021713	0.0170842	0.0588725	0.059155		14.5507	0.124446	0.0588725	0.0034826	0.86458		428.47	3.66452	434.171	7.41746	562.384	128.889		664.17	4.26771	40979.1	2383.3	5992.86	301287	751742	5308.17	20744.5	155.661	103587	810703	5.4175e+07	438.693	7.54717	4401.7	154.718	471.714	518.887	617.952	2953.19	7851.42	26114.7	44094.6	77733.5
Temora	29µm	5.00Hz	419.144	5.07311	0.0671801	0.0121865	0.021274	0.0327895	0.0514789	0.0251434		14.8854	0.1814	0.0514789	0.00129435	0.863913		419.144	5.10789	425.485	13.9514	262.333	57.7323		600.015	21.858	9661.24	508.312	985.887	51275.1	181139	1305.26	21785.6	449.066	100980	528765	5.50788e+07	636.818	1e-06	3047.58	41.5096	146.231	334.918	198.118	2132.3	5624.01	18301.4	30788	51177
Temora	29µm	5.00Hz	415.668	4.87619	0.0666048	0.0118492	0.0205576	0.0230819	0.0542351	0.0233422		15.0139	0.177903	0.0542351	0.00126597	0.863666		415.668	4.92535	411.301	9.49363	380.824	52.477		584.921	5.04787	14075.1	777.76	2111.5	111471	266707	1896.37	19408.8	262.267	98049.5	1.13861e+06	5.57669e+07	386.804	9.43396	4514.99	254.722	849.1	1240.64	886.838	6237.41	14276.6	44252	66479.2	107527
Temora	29µm	5.00Hz	422.638	4.40885	0.0677586	0.0105414	0.0209278	0.0210497	0.0528325	0.0185945		14.7583	0.155572	0.0528325	0.000982392	0.864163		422.638	4.45518	418.632	8.81206	321.609	42.2439		638.112	14.6158	16284.6	873.172	3079.41	157927	302011	2136.85	21941.8	540.013	98339.5	2.08412e+06	5.70517e+07	780.986	20.9525	4819.99	440.01	1138.16	1833.49	1695.38	12648.9	28506.3	88612.2	128745	192432
Temora	29µm	5.00Hz	418.869	4.12267	0.0671345	0.00994458	0.0207995	0.0202535	0.0548746	0.0199356		14.8955	0.148129	0.0548746	0.00109396	0.863894		418.869	4.16548	416.092	8.42731	407.116	44.6123		659.452	-10.213	23563.2	1304.97	3525.02	182716	442686	3150.4	18424.5	257.55	97090.7	1.24418e+06	5.42583e+07	410.39	13.2076	5203.91	292.458	882.12	1226.5	900.991	5940.05	14531.6	45023.2	69409.3	116552
Temora	29µm	5.00Hz	420.687	5.12731	0.0675699	0.0122729	0.0209828	0.0324896	0.0568166	0.0282757		14.7995	0.181632	0.0568166	0.00160653	0.864081		421.498	5.17299	419.72	13.6366	484.422	62.4328		611.337	23.4987	10018.8	563.409	1078.35	54352.9	185941	1341.58	19008.3	347.175	91541.2	516531	5.40178e+07	504.736	5.66038	3557.14	54.7174	150.948	273.593	226.421	2368.16	5449.27	18531.8	29017.3	50130.1
Temora	29µm	5.00Hz	416.288	4.61068	0.0667558	0.0111873	0.0202382	0.0276613	0.0556875	0.0227473		14.98	0.167585	0.0556875	0.00126674	0.863731		416.581	4.6604	404.976	11.2022	439.931	50.6139		633.981	1.77955	15091.2	844.934	1425.55	73643.5	283836	2003.46	19554.2	340.571	89115.9	595871	5.58411e+07	495.298	7.54717	3826.05	77.359	183.967	415.109	301.897	2703.15	6449.79	20856.1	33447.7	57225.8
Concordia age: 420.47±1.29; MSWD=0.69, probability=0.75
Plesovice	29µm	5.00Hz	340.01	2.66048	0.0541816	0.0079325	0.0171249	0.0192427	0.0535883	0.00901189		18.4564	0.146406	0.0535883	0.000482932	0.858335		340.144	2.69819	343.202	6.60414	353.79	20.3571		797.195	-0.866009	84683.5	4532.47	4044.03	258805	1.97699e+06	13808.4	40255.7	2381.33	130867	680400	5.17986e+07	4250.7	109.435	4448.9	943.437	1669.95	1707.69	1547.29	5798.51	13488.1	35353.4	38759.7	46718.7
Plesovice	29µm	5.00Hz	338.416	2.4602	0.0539485	0.00735679	0.0169885	0.0230921	0.0539609	0.0104958		18.5362	0.136367	0.0539609	0.000566362	0.858236		338.718	2.49188	340.491	7.86264	369.419	23.6437		757.968	0.377963	66171.8	3547.77	2516.14	161834	1.55045e+06	11024.4	36196.8	2891.88	138702	520935	5.47909e+07	5688.17	37.3836	2902.22	297.202	584.137	1046.79	1098.2	3780.98	9606.37	25810.3	28863.8	35257
Plesovice	29µm	5.00Hz	342.619	2.68546	0.0545866	0.00791385	0.0172059	0.0274771	0.0526049	0.0134597		18.3195	0.144978	0.0526049	0.000708046	0.858508		342.619	2.71144	344.811	9.4744	311.793	30.6321		685.868	1.16237	51885.7	2707.45	1501.98	95167.1	1.20128e+06	8526.42	32126.7	2632.32	134346	436009	5.38303e+07	3915.71	9.43406	2297.4	198.116	325.482	660.406	717.014	2995.67	7705.18	21049.9	24371.6	28436.2
Plesovice	29µm	5.00Hz	340.523	2.80884	0.0542562	0.00835143	0.0167318	0.0256107	0.0534598	0.0115023		18.4311	0.153926	0.0534598	0.000614909	0.858367		340.599	2.84449	335.389	8.58956	348.362	26.0076		654.735	2.66449	55967.5	2984.49	1647.28	106770	1.30544e+06	9286.86	33758.6	2864.44	126946	500967	5.53001e+07	4113.88	24.5284	2547.45	209.437	476.434	750.037	783.059	3566.58	9111.72	24130.7	27245	32166.1
Plesovice	29µm	5.00Hz	346.487	2.77239	0.0552195	0.00808914	0.0176178	0.0260778	0.0526351	0.0123464		18.1095	0.146491	0.0526351	0.000649854	0.858779		346.487	2.80278	352.996	9.20535	313.098	28.0918		644.357	-2.02319	57596.9	3054.32	1681.24	103502	1.31387e+06	9613.1	31353.4	2707.81	125481	466093	5.57152e+07	4274.28	13.2075	2254.94	230.192	377.372	707.579	778.341	2920.19	7747.62	21914.2	24432.7	30071.1
Plesovice	29µm	5.00Hz	341.033	2.48575	0.0543271	0.0073697	0.0168603	0.0187726	0.052467	0.0108031		18.407	0.135654	0.052467	0.000566809	0.858397		341.033	2.51331	337.943	6.34406	305.817	24.6124		657.566	9.56072	85876.5	4520.77	3868.5	247697	1.98881e+06	14077.9	36796	2754.99	125648	684996	5.59389e+07	4741.44	49.0568	4156.34	660.4	1287.82	1868.09	1434.07	5855.14	13412.5	36119.9	39000	45360.1
Plesovice	29µm	5.00Hz	336.809	2.60635	0.0536575	0.00783599	0.0170507	0.0250787	0.053503	0.0103707		18.6367	0.146037	0.053503	0.000554866	0.858111		336.937	2.64024	341.727	8.57008	350.19	23.4415		636.809	0.185301	55617.9	2976.19	1800.13	114202	1.30845e+06	9177.8	27931.6	2646.47	106741	413161	5.47224e+07	5081.19	20.7548	2330.43	194.343	396.24	599.083	740.601	3014.53	7535.25	20582.1	22608.8	27642
Plesovice	29µm	5.00Hz	339.286	2.57803	0.0540716	0.00768622	0.0166028	0.0271249	0.0536944	0.0115549		18.494	0.142149	0.0536944	0.000620434	0.858288		339.471	2.60925	332.825	9.02784	358.255	26.0809		606.619	-2.30282	48505	2595.35	1292.52	85276	1.1251e+06	7932.13	25287.3	2528.53	107730	379294	5.50656e+07	3906.25	15.0943	2179.46	183.021	377.371	490.584	622.669	2509.71	6992.53	18271.9	20515.7	24720.7
Plesovice	29µm	5.00Hz	340.098	2.43457	0.0542021	0.00723973	0.0166924	0.0221829	0.0536786	0.0111427		18.4495	0.133569	0.0536786	0.000598125	0.858344		340.268	2.46345	334.606	7.42254	357.588	25.1535		625.25	13.156	66669.9	3568.33	2489.03	158975	1.54761e+06	10913	31058.2	3036.77	109708	530675	5.58503e+07	5524.53	24.2991	3005.05	285.986	602.828	920.605	1079.51	3953.91	9849.56	24625.6	27828.1	36413.9
Plesovice	29µm	5.00Hz	336.651	2.75515	0.0536106	0.00826341	0.0168943	0.0235641	0.052472	0.0137571		18.653	0.154138	0.052472	0.000721863	0.858091		336.651	2.78188	338.619	7.97927	306.033	31.3411		584.92	14.9537	58223.2	3070.17	1798.24	113544	1.36647e+06	9658.81	32198.7	3047.5	106447	527944	5.38028e+07	4043.1	16.9811	2514.42	220.758	580.212	858.536	877.399	3793.06	9352.42	26488.6	28516.3	34804.8
Plesovice	29µm	5.00Hz	339.176	2.56675	0.0540234	0.00765418	0.0162175	0.0205171	0.0518989	0.00990137		18.5105	0.141683	0.0518989	0.00051387	0.858268		339.176	2.59611	325.162	6.67139	280.959	22.6587		591.525	4.00019	95034.1	4914.49	3054.14	200839	2.20239e+06	15491.3	32627.8	2771.02	134617	554890	5.58688e+07	7318.02	16.9812	3538.25	203.777	627.386	849.102	896.273	3962.93	10117.2	27576.3	30809.3	37666.1
Plesovice	29µm	5.00Hz	338.765	2.43997	0.0539562	0.00727656	0.0170415	0.022599	0.0529542	0.0120641		18.5336	0.134861	0.0529542	0.000638843	0.858239		338.765	2.46504	341.545	7.71858	326.836	27.3823		605.675	13.0085	56401.6	2970.52	1794.46	111543	1.31461e+06	9356.26	29268.2	2772.92	113101	454801	5.37334e+07	4538.55	33.9624	2410.63	179.248	405.675	646.254	674.559	3061.72	8252.74	21551.2	24248.9	29887.7
Concordia age: 339.89±0.73; MSWD=1.3, probability=0.26
[truncated: 73 more columns]

## Sheet: U-Pb Sandstone erratics
Fingerprinting Proterozoic Bedrock in Interior Wilkes Land, East Antarctica. Alessandro Maritati, Jacqueline A. Halpin, Joanne M. Whittaker and Nathan R. Daczko
U-Pb dating of detrital zircon from sandstone erratic samples
Session date: 08/06/2017																	Isotopic ratios						Ages							Trace elements count per second (cps)													Trace elements ppm
	Spot No		spot size	repetition	Th/U ratio	207 cor 206Pb/238U		206Pb/238U		208Pb/232Th		207Pb/206Pb		concordance	%		238U/206Pb		207Pb/206Pb		common Pb		206Pb/238U		208Pb/232Th		207Pb/206Pb			Hg202	Pb204	Pb206	Pb207	Pb208	Th232	U238	Ti49	Fe56	Zr91	Hf178	Fe56BG		Pb204	Pb206	Pb207	Pb208	Th232	U238	Ti49
			micron	rate Hz		age	+/-1 ster	ratio	+/-1 RSE	ratio	+/-1 RSE	ratio	+/-1 RSE				ratio	+/-1 std err	ratio	+/-1 std err	at age of zirc		age		age	+/-1 ster	age	+/-1 ster		cps	cps	cps	cps	cps	cps	cps	cps	cps	cps	cps	cps		ppm	ppm	ppm	ppm	ppm	ppm	ppm
PRR-27976
	Concordant (± 95%)
2017-232	167		29µm	5Hz	1.23389	1499.49	10.6362	0.261887	0.00725664	0.0755617	0.0129082	0.093122	0.00978901	1.00612	100.612		3.81845	0.0277091	0.093122	0.000911572	0.952802		1499.49	10.8812	1472.32	19.005	1490.37	18.5319		18.5548	0.0001	39702.1	3718.48	14304.3	212895	196657	691.211	2.89761	5.47417e+07	5.66879e+06	66223.2		6.7732e-08	26.5175	2.51186	9.50262	126.855	102.809	19.6215
2017-232	169		29µm	5Hz	0.275681	1415.41	9.87027	0.245536	0.00717652	0.0707372	0.0150147	0.0887802	0.00768252	1.01143	101.143		4.07272	0.0292279	0.0887802	0.000682056	0.945007		1415.41	10.1577	1381.45	20.7421	1399.42	14.7247		19.4064	1.12892	95591.8	8368.95	7747.73	126814	524295	295.988	5512.21	5.45015e+07	6.76422e+06	65243.8		0.000767968	64.1251	5.67795	5.16942	75.8914	275.287	8.43906
2017-232	170		29µm	5Hz	0.0809733	1482.21	13.0835	0.259473	0.00909321	0.0717885	0.0248008	0.0959129	0.00781969	0.961888	96.1888		3.85397	0.035045	0.0959129	0.000750009	0.951648		1487.14	13.5229	1401.29	34.753	1546.07	14.6944		75.8636	0.403806	196589	18559.8	4483.49	66277.3	932901	411.237	43164.2	4.04295e+07	5.58004e+06	65308.5		0.0003703	177.773	16.9744	4.03259	53.4669	660.303	15.8058
2017-232	171		29µm	5Hz	0.542697	1503.74	11.2682	0.263195	0.00771016	0.0770408	0.014285	0.095335	0.00713853	0.981408	98.1408		3.79946	0.0292945	0.095335	0.000680552	0.953428		1506.17	11.6128	1500.1	21.429	1534.7	13.4346		10.6661	7.00068	58397.3	5515.84	9428.94	136320	286295	286.83	0.1	5.52749e+07	5.64126e+06	65221.2		0.00469547	38.6241	3.68971	6.20284	80.4335	148.211	8.06334
2017-232	172		29µm	5Hz	0.704426	1546.69	10.4323	0.271602	0.00692571	0.0800433	0.013102	0.0973463	0.00677989	0.98414	98.414		3.68186	0.0254995	0.0973463	0.000659997	0.957456		1548.93	10.7274	1556.36	20.3915	1573.89	12.694		7.25944	16.6091	64976	6237.13	13776.9	191181	309327	218.022	1111.46	5.33955e+07	5.98776e+06	64574.6		0.0115318	44.4868	4.31896	9.38192	116.77	165.766	6.34463
2017-232	173		29µm	5Hz	1.47872	1241.63	8.1258	0.212407	0.0067536	0.0613956	0.0115964	0.080854	0.00702288	1.01948	101.948		4.70795	0.0317956	0.080854	0.000567828	0.929368		1241.63	8.38545	1204.34	13.966	1217.9	13.8088		20.299	0.0001	93533.5	7484.21	40583.6	752354	579884	399.574	2470.81	5.48907e+07	5.58633e+06	64580.3		6.75375e-08	62.2933	5.04123	26.8836	446.992	302.283	11.3111
2017-232	174		29µm	5Hz	0.510442	1343.67	9.89076	0.231752	0.00758351	0.0675959	0.0163426	0.0854902	0.00837261	1.01281	101.281		4.31496	0.0327226	0.0854902	0.000715776	0.938473		1343.67	10.1898	1322.07	21.606	1326.68	16.2102		7.55078	0.0001	38933.1	3291.47	5872.34	98038.1	218903	530.925	6926.06	5.01995e+07	4.68904e+06	64830.4		7.3847e-08	28.3518	2.42421	4.25341	63.6879	124.77	16.4336
2017-232	175		29µm	5Hz	1.57728	1447.94	9.03912	0.252075	0.00642733	0.0710222	0.0113959	0.0918715	0.00654768	0.989374	98.9374		3.96708	0.0254977	0.0918715	0.000601545	0.948119		1449.17	9.31427	1386.83	15.8042	1464.73	12.4385		12.5082	0.0001	77671.6	7060.57	35053	556501	402121	550.42	26435.7	5.57386e+07	4.92328e+06	65019.1		6.65066e-08	50.9398	4.68331	22.8657	325.58	206.419	15.3438
2017-232	176		29µm	5Hz	0.932066	1161.42	12.9545	0.197491	0.011377	0.0563747	0.0221123	0.0788999	0.0231076	0.993334	99.3334		5.06352	0.0576075	0.0788999	0.00182319	0.922403		1161.83	13.2181	1108.5	24.5114	1169.62	45.7549		3.34347	0.278081	8424.03	654.945	2312.25	45745.3	55936.9	998.859	18536.2	5.45287e+07	5.81113e+06	65013.1		0.000189041	5.64722	0.444057	1.54175	27.3562	29.35	28.4622
2017-232	178		29µm	5Hz	0.577834	1247.41	9.44559	0.213494	0.00778841	0.0640078	0.0151113	0.0807571	0.0102464	1.02621	102.621		4.68398	0.0364807	0.0807571	0.000827469	0.929878		1247.41	9.7153	1254.02	18.9499	1215.54	20.154		24.3903	0.0001	37782.2	3013.57	6620.17	116076	228947	402.663	2301.15	5.38506e+07	5.8888e+06	63046.7		6.88328e-08	25.6457	2.06885	4.46954	70.2844	121.634	11.6179
2017-232	179		29µm	5Hz	0.518411	1346.31	10.2337	0.232256	0.00784703	0.0752279	0.0141011	0.0861843	0.00753717	1.00297	100.297		4.3056	0.0337862	0.0861843	0.000649586	0.938712		1346.31	10.5645	1466.05	20.6729	1342.32	14.5608		29.2408	35.4376	108824	9266.69	18364.2	264551	581602	472.192	2.46177e+06	4.20506e+07	4.43243e+06	63847.1		0.0312368	94.5926	8.14668	15.8772	205.129	395.689	17.4469
2017-232	180		29µm	5Hz	0.565801	1755.08	15.17	0.312924	0.00878509	0.091531	0.0138656	0.106109	0.00789039	1.01238	101.238		3.19566	0.0280742	0.106109	0.000837242	0.977401		1755.08	15.4185	1770.21	24.545	1733.61	14.4739		51.6303	0.0001	57694.7	6047.61	9718.66	119437	240583	331.818	5340.55	5.44957e+07	5.42256e+06	63744.9		6.80144e-08	38.6963	4.10242	6.48348	71.4584	126.296	9.46027
2017-232	182		29µm	5Hz	0.50524	1116.98	8.17088	0.189244	0.00753314	0.0561911	0.0148768	0.0770845	0.0104262	0.994571	99.4571		5.28419	0.0398065	0.0770845	0.000803696	0.918572		1117.28	8.4166	1104.99	16.4387	1123.38	20.7854		15.9082	0.0001	38450.2	2915.07	5838.95	116999	263918	316.512	1298.42	5.55926e+07	5.69484e+06	62981.1		6.66689e-08	25.2788	1.93834	3.81822	68.6142	135.805	8.84561
2017-232	183		29µm	5Hz	0.878164	1777.98	10.5026	0.317597	0.00600871	0.0912422	0.0113524	0.107101	0.00404819	1.01561	101.561		3.14864	0.0189193	0.107101	0.000433564	0.97967		1777.98	10.6834	1764.86	20.0354	1750.66	7.41009		23.2148	0.596058	226795	24013.4	58050.9	714074	926721	240.827	7951.61	5.57008e+07	6.3395e+06	64274.4		0.000396603	148.811	15.936	37.8862	417.942	475.927	6.71726
2017-232	184		29µm	5Hz	0.443652	1338.05	8.72058	0.230882	0.00673191	0.0675805	0.0136806	0.0867465	0.00623631	0.988374	98.8374		4.33122	0.0291574	0.0867465	0.000540978	0.938062		1339.12	9.01483	1321.78	18.0827	1354.87	12.0267		42.584	3.03763	87468.8	7506.77	11496.1	191330	491497	366.798	5045.93	5.45288e+07	5.90233e+06	62904.7		0.00206455	58.6246	5.08868	7.66387	114.387	257.831	10.4507
2017-232	185		29µm	5Hz	0.437206	1628.27	10.3203	0.288775	0.00645785	0.0931655	0.0170391	0.104499	0.00793543	0.958887	95.8887		3.46291	0.0223629	0.104499	0.000829248	0.965717		1635.4	10.5612	1800.46	30.6781	1705.52	14.608		14.2696	36.9392	102351	10501	14490.7	176161	459200	692.464	147406	5.44806e+07	6.48454e+06	63364.3		0.0251276	68.6582	7.12457	9.66856	105.408	241.096	19.7467
2017-232	186		29µm	5Hz	0.96452	1484.69	10.1206	0.259684	0.00700867	0.0780629	0.0123628	0.0951264	0.00720911	0.97233	97.233		3.85083	0.0269892	0.0951264	0.000685777	0.95175		1488.23	10.4305	1519.27	18.7824	1530.58	13.5749		0.0001	19.808	78360.8	7345.43	23240.4	330108	390050	195.236	522535	5.36994e+07	5.41397e+06	62659.6		0.0136699	53.3286	5.05599	15.7317	200.391	207.763	5.64835
2017-232	190		29µm	5Hz	0.226576	1793.11	11.6819	0.320693	0.0066084	0.100152	0.0155205	0.108642	0.005858	1.0092	100.92		3.11825	0.0206067	0.108642	0.000636423	0.981173		1793.11	11.8496	1929.22	29.9425	1776.76	10.6882		16.0069	3.9541	97485.7	10464.4	6806.81	78883.5	396770	256.432	0.1	5.49349e+07	6.79909e+06	62066.7		0.00266715	64.8455	7.04018	4.50357	46.8029	206.567	7.25158
2017-232	191		29µm	5Hz	0.436113	1598.88	10.3467	0.281494	0.00661115	0.081635	0.0129355	0.0984554	0.00788296	1.00239	100.239		3.55247	0.0234859	0.0984554	0.00077612	0.962209		1598.88	10.5705	1586.13	20.5174	1595.07	14.7184		4.51849	0.0001	114285	11158.3	14611.6	200414	523712	156.429	8151.01	5.41646e+07	6.38395e+06	61129.3		6.84102e-08	77.0992	7.61361	9.80467	120.596	276.526	4.48648
2017-232	192		29µm	5Hz	0.341608	1419.79	10.3009	0.246622	0.00746596	0.0748628	0.014865	0.0905641	0.00837215	0.988575	98.8575		4.05479	0.0302729	0.0905641	0.000758216	0.945523		1421.03	10.6094	1459.18	21.6907	1437.45	15.9633		30.198	3.86167	117581	10520.9	12482.9	194852	650036	309.686	6624.67	6.21014e+07	7.56416e+06	60902.3		0.00230409	69.1836	6.26107	7.30562	102.261	299.352	7.74673
2017-232	193		29µm	5Hz	1.04462	1474.62	10.733	0.257274	0.00745917	0.0747367	0.0131887	0.0931742	0.00974345	0.989574	98.9574		3.8869	0.0289931	0.0931742	0.000907838	0.950599		1475.88	11.0088	1456.81	19.2135	1491.43	18.443		11.3434	8.04256	37783.3	3491.96	11705.3	174585	190462	470.955	2053.66	5.47754e+07	4.98815e+06	60569.6		0.00544029	25.204	2.35598	7.76656	103.876	99.439	13.3563
2017-232	194		29µm	5Hz	0.968356	1482.14	10.4925	0.258817	0.00723712	0.0750949	0.0140581	0.093786	0.0104291	0.986686	98.6686		3.86373	0.0279623	0.093786	0.000978102	0.951335		1483.79	10.7383	1463.55	20.5747	1503.81	19.7082		14.4091	0.0001	31869.4	2956.28	9089.43	135060	158945	308.934	1965.4	5.42383e+07	5.76979e+06	60714.3		6.8312e-08	21.469	2.01427	6.09049	81.1521	83.8039	8.84803
2017-232	195		29µm	5Hz	0.514378	1243.03	8.21866	0.21267	0.00682724	0.0612862	0.0129924	0.081396	0.00701792	1.00975	100.975		4.70213	0.0321025	0.081396	0.00057123	0.929491		1243.03	8.48643	1202.25	15.6202	1231.02	13.773		26.6951	0.966592	98144.1	7908.33	14866.8	273911	606850	238.692	1532.1	5.51452e+07	6.44548e+06	61643.2		0.000649421	65.0264	5.29962	9.79765	161.87	314.691	6.72375
2017-232	197		29µm	5Hz	0.620401	1495.66	10.765	0.261138	0.00737046	0.0762234	0.0144264	0.0916441	0.00889846	1.02441	102.441		3.8294	0.0282244	0.0916441	0.000815491	0.952444		1495.66	11.0237	1484.75	21.4196	1460.02	16.9149		0.0001	0.0001	36108.6	3268.71	6629.43	97923.1	179871	542.578	0.1	5.49498e+07	5.59421e+06	61822		6.74221e-08	24.008	2.19815	4.38431	58.0705	93.6015	15.3379
2017-232	198		29µm	5Hz	1.86722	1155.79	8.47854	0.196544	0.00757654	0.0597169	0.0126164	0.0790985	0.0082586	0.984783	98.4783		5.08792	0.0385488	0.0790985	0.000653243	0.921962		1156.73	8.764	1172.35	14.7908	1174.6	16.3408		0.0001	10.5348	49615.9	3860.54	28399	535714	326952	398.844	5198.2	5.33098e+07	6.00331e+06	62178.3		0.00732106	34.0028	2.67595	19.3587	327.452	175.369	11.6214
2017-232	199		29µm	5Hz	0.510065	1282.97	9.51945	0.220453	0.00762655	0.0651035	0.0153594	0.0845317	0.0107864	0.98425	98.425		4.53612	0.034595	0.0845317	0.000911791	0.933146		1284.27	9.79452	1274.83	19.5805	1304.82	20.9477		6.39367	0.0001	36192	3006.09	5535.99	95283.8	212881	216.794	0.1	5.52746e+07	6.24384e+06	61498		6.70224e-08	23.9209	2.00957	3.63949	56.1697	110.122	6.09229
2017-232	200		29µm	5Hz	0.408126	1473.94	8.89084	0.256897	0.00621313	0.076089	0.0122715	0.0914283	0.00514716	1.01264	101.264		3.89262	0.0241853	0.0914283	0.000470596	0.950418		1473.94	9.15782	1482.23	18.1891	1455.54	9.79009		22.0915	0.0001	145356	13118.6	17746.5	264602	738822	204.623	0.1	5.48759e+07	7.27629e+06	61283.3		6.75075e-08	96.768	8.83331	11.7515	157.11	384.956	5.79197
2017-232	201		29µm	5Hz	0.508662	1987.09	17.0212	0.363096	0.00857283	0.121592	0.0148723	0.127086	0.0065664	0.970255	97.0255		2.75409	0.0236103	0.127086	0.000834499	1.00184		1996.83	17.1185	2319.34	34.4941	2058.05	11.5869		0.0001	73.6585	107884	13499.5	18456.3	171675	384607	2399.28	398968	4.84464e+07	5.14286e+06	60267.1		0.0563227	81.3511	10.2959	13.8431	115.458	226.984	76.9249
2017-232	202		29µm	5Hz	0.400708	1791.84	14.9855	0.320432	0.00846856	0.0972633	0.0141552	0.107582	0.00800737	1.01875	101.875		3.12079	0.0264286	0.107582	0.000861447	0.981047		1791.84	15.1743	1876.08	26.5564	1758.86	14.6423		7.26046	2.05467	77378.1	8149.33	9503.63	108697	309118	447.162	21042.8	4.72838e+07	5.8367e+06	61132.1		0.00160968	59.7809	6.36806	7.30327	74.8978	186.914	14.6891
2017-232	203		29µm	5Hz	0.112521	1112.02	9.37702	0.188428	0.00871531	0.0445742	0.0257005	0.0773347	0.00881739	0.984971	98.4971		5.30707	0.0462528	0.0773347	0.00068189	0.918194		1112.85	9.69886	881.441	22.6535	1129.83	17.5614		31.4507	13.1957	182062	13927.9	5018.4	133002	1.34698e+06	251.008	22325.7	6.65201e+07	9.50876e+06	62323.9		0.00734819	99.9801	7.73606	2.74121	65.1414	578.927	5.86097
2017-232	204		29µm	5Hz	0.715298	1593.95	9.65828	0.281127	0.0062272	0.0806514	0.0118461	0.100279	0.0045799	0.980225	98.0225		3.55711	0.0221508	0.100279	0.000459266	0.962033		1597.04	9.94507	1567.74	18.5717	1629.26	8.51343		0.0001	15.6858	190575	18911.5	39758.6	552697	880506	222.109	18059.6	5.50371e+07	6.2201e+06	62611.4		0.0105569	126.487	12.6954	26.2479	327.166	457.385	6.26816
2017-232	205		29µm	5Hz	0.467152	1204.02	9.30591	0.205455	0.0079391	0.0627744	0.0168242	0.0806986	0.0122619	0.99213	99.213		4.86724	0.0386415	0.0806986	0.000989517	0.926116		1204.56	9.56312	1230.58	20.7035	1214.11	24.1233		25.6061	8.63813	28397.9	2256.56	4065.9	73509.7	179315	668.817	12179	5.47185e+07	5.18813e+06	61219.6		0.00584739	18.9573	1.52363	2.6998	43.7657	93.6863	18.9844
2017-232	206		29µm	5Hz	0.833546	1835.74	12.6595	0.330282	0.00698673	0.096559	0.0126724	0.114414	0.00570274	0.983469	98.3469		3.02771	0.0211538	0.114414	0.000652473	0.985837		1839.75	12.8538	1863.11	23.61	1870.67	10.2863		0.0001	18.7587	103230	11670.9	25331.1	292461	399821	1529.8	294212	5.16707e+07	5.94987e+06	62218.2		0.0134469	72.9753	8.3448	17.8118	184.388	221.209	45.9841
2017-232	207		29µm	5Hz	0.532144	1646.83	11.8126	0.291223	0.00731819	0.0838963	0.0143859	0.10171	0.00832224	0.995213	99.5213		3.4338	0.0251292	0.10171	0.000846457	0.966898		1647.64	12.0577	1628.34	23.4252	1655.56	15.4177		4.13595	10.5537	50334.2	5062.34	7800.87	104588	223963	456.888	8719.8	5.52743e+07	6.1363e+06	61964.8		0.00707189	33.2616	3.38357	5.12755	61.6386	115.831	12.8381
2017-232	208		29µm	5Hz	0.522338	1209.77	7.94063	0.206429	0.0067642	0.0614013	0.0131595	0.0798985	0.00835609	1.01279	101.279		4.84427	0.0327677	0.0798985	0.000667639	0.926571		1209.77	8.18311	1204.45	15.8499	1194.48	16.486		28.0061	0.0001	63055	4990.54	9918.98	181813	396641	221.727	1262.47	5.64348e+07	4.25355e+06	61238		6.56288e-08	40.8098	3.26691	6.38556	104.944	200.913	6.10208
2017-232	209		29µm	5Hz	0.499028	1519.71	10.5321	0.265852	0.00709597	0.0802239	0.0138596	0.0923635	0.00793812	1.0304	103.04		3.76149	0.0266914	0.0923635	0.000733192	0.9547		1519.71	10.7838	1559.74	21.6174	1474.87	15.0592		34.9328	0.0001	58586.4	5344.78	8916.05	124389	284038	533.645	24802.3	5.43247e+07	5.48044e+06	61023.2		6.81761e-08	39.3895	3.63462	5.96271	74.5846	149.46	15.2565
2017-232	210		29µm	5Hz	1.08557	1422.51	8.91733	0.246909	0.00646761	0.0741363	0.0116418	0.08972	0.00565152	1.00207	100.207		4.05008	0.0261943	0.08972	0.000507055	0.945659		1422.51	9.20025	1445.52	16.8284	1419.58	10.8021		28.1758	31.925	130593	11565.4	42788.7	644461	676485	235	43405.9	5.03614e+07	5.79404e+06	62197.3		0.0234775	94.7089	8.48356	30.8667	416.822	383.967	7.24711
2017-232	211		29µm	5Hz	0.882216	1500.41	9.69549	0.262067	0.00664644	0.0781067	0.012231	0.0933078	0.00633449	1.00419	100.419		3.81581	0.0253616	0.0933078	0.000591058	0.952889		1500.41	9.97239	1520.09	18.5922	1494.14	11.986		0.0001	9.97741	77869.9	7171.57	20757.2	299729	387141	772.51	1054.7	5.58053e+07	4.69686e+06	62133.3		0.0066214	50.9628	4.74729	13.5127	174.941	198.297	21.499
2017-232	212		29µm	5Hz	0.784313	1487.85	9.33047	0.25985	0.0064576	0.0762069	0.0121694	0.0937913	0.0058431	0.990132	99.0132		3.84837	0.0248513	0.0937913	0.000548032	0.951829		1489.08	9.61586	1484.44	18.0647	1503.92	11.0417		21.5064	0.0001	111560	10356.9	25953.1	383066	556541	229.385	7163.53	5.60549e+07	6.54323e+06	61567.6		6.60667e-08	72.6851	6.82518	16.8195	222.579	283.788	6.3553
2017-232	216		29µm	5Hz	1.72055	1458.56	10.1316	0.254687	0.0071249	0.0752539	0.0121242	0.0942227	0.00894666	0.966956	96.6956		3.92639	0.0279752	0.0942227	0.000842979	0.949364		1462.6	10.4209	1466.54	17.7806	1512.58	16.887		14.2624	0.0001	42741.8	3979.08	21986.2	329452	218187	1295.56	4771.19	5.49791e+07	4.96393e+06	60990.2		6.73523e-08	28.3897	2.67326	14.5261	195.147	113.422	36.5951
2017-232	218		29µm	5Hz	0.635759	1487.45	11.2568	0.259532	0.00776508	0.0793832	0.013921	0.0911726	0.00828033	1.02568	102.568		3.85309	0.0299196	0.0911726	0.000754939	0.951677		1487.45	11.5501	1544.01	21.4942	1450.21	15.7609		0.0001	11.7835	49404.9	4465.71	9852.79	138723	248632	135.009	948.997	5.40808e+07	6.40521e+06	60293.4		0.00806783	33.3588	3.04989	6.6175	83.5307	131.387	3.87676
2017-232	219		29µm	5Hz	1.41697	1051.03	7.20886	0.177191	0.00704492	0.0524842	0.0124865	0.0748504	0.011234	0.987905	98.7905		5.64362	0.0397589	0.0748504	0.000840868	0.913004		1051.61	7.40852	1033.92	12.9101	1064.49	22.593		0.0001	3.97005	40324.6	2980.95	17110.7	366596	294797	323.002	99.9044	5.50802e+07	5.87467e+06	61026.2		0.0026688	26.733	1.99887	11.2834	216.729	152.952	9.10657
2017-232	220		29µm	5Hz	1.20848	1707.63	12.7611	0.303295	0.00759263	0.0861783	0.0135267	0.104574	0.00904592	1.00046	100.046		3.29712	0.0250338	0.104574	0.00094597	0.972734		1707.63	12.9654	1670.85	22.6011	1706.84	16.6495		30.6036	0.0001	34741	3599.13	12087.8	158368	149321	400.549	1514.63	5.52191e+07	5.33698e+06	60442.8		6.70525e-08	22.9729	2.40727	7.95088	93.3875	77.2768	11.2644
2017-232	221		29µm	5Hz	1.01972	1642.9	10.1965	0.290275	0.00634307	0.083496	0.011841	0.0986653	0.00534128	1.02743	102.743		3.44501	0.021852	0.0986653	0.000526999	0.966441		1642.9	10.4211	1620.88	19.1929	1599.05	9.96766		27.4424	0.0001	134816	13164.2	40180.8	539922	603314	345.137	3314.77	5.46172e+07	5.77838e+06	60530.3		6.77896e-08	90.1285	8.9017	26.72	321.883	315.66	9.81287
2017-232	223		29µm	5Hz	0.831365	1179.12	7.81972	0.200874	0.0068387	0.0590532	0.013116	0.0799753	0.00847045	0.986319	98.6319		4.97826	0.0340448	0.0799753	0.000677427	0.923978		1180.01	8.06974	1159.68	15.2104	1196.38	16.707		27.2748	2.04933	48819.6	3865.5	12085.8	230838	316375	406.174	3404.49	5.49513e+07	5.62344e+06	60784.4		0.00138071	32.4373	2.59785	7.98774	136.772	164.515	11.4777
2017-232	228		29µm	5Hz	0.816551	1235.15	8.51777	0.211568	0.00707749	0.0656036	0.0157732	0.0830867	0.0110245	0.973188	97.3188		4.7266	0.0334525	0.0830867	0.000915992	0.928975		1237.17	8.75604	1284.31	20.2577	1271.25	21.5121		43.2379	14.2812	70458.6	5816.82	17979.7	311597	434797	608.645	5324.29	5.36819e+07	6.20196e+06	60581.8		0.009848	47.916	4.00124	12.1627	188.957	231.409	17.6047
2017-232	229		29µm	5Hz	0.496039	1192.13	8.05211	0.203133	0.00698734	0.054268	0.01333	0.0788482	0.00534233	1.02037	102.037		4.92288	0.0343978	0.0788482	0.000421233	0.925032		1192.13	8.32981	1068.15	14.2384	1168.33	10.5803		24.0612	20.9076	238816	18609	31570.9	637256	1.46377e+06	217.269	46701	3.97877e+07	4.63454e+06	59925.5		0.0194517	219.118	17.2703	28.814	521.373	1051.07	8.47886
2017-232	230		29µm	5Hz	1.10801	1567.64	13.3824	0.275846	0.00875253	0.0739286	0.0145295	0.098734	0.00900358	0.981293	98.1293		3.62521	0.0317298	0.098734	0.000888959	0.959494		1570.41	13.745	1441.61	20.9458	1600.35	16.7993		13.5906	6.45148	193524	19070.3	58064.1	909036	934781	439.744	66346.1	6.15234e+07	6.40804e+06	59408.5		0.00388158	114.828	11.4454	34.2707	480.962	434.079	11.0979
2017-232	231		29µm	5Hz	0.847644	1215.23	7.62597	0.207761	0.00648991	0.0609147	0.0121463	0.0820056	0.00595219	0.976903	97.6903		4.81322	0.0312373	0.0820056	0.000488113	0.927193		1216.88	7.89744	1195.18	14.517	1245.65	11.657		0.0001	9.67196	113347	9169.99	28554.8	529812	712159	245.828	1900.9	5.37258e+07	6.25322e+06	58489.6		0.0066636	77.014	6.3022	19.2993	320.992	378.687	7.10435
2017-232	232		29µm	5Hz	0.267345	1076.26	7.59875	0.181956	0.00727099	0.0558587	0.0180724	0.076467	0.00989981	0.973204	97.3204		5.49584	0.0399602	0.076467	0.000757009	0.915201		1077.65	7.83559	1098.62	19.8547	1107.32	19.783		45.1976	0.0001	39352	2977.22	3287.76	66094.2	281681	538.703	823.216	5.45171e+07	5.01596e+06	57887.1		6.78943e-08	26.3491	2.01639	2.18979	39.4613	147.604	15.3422
2017-232	233		29µm	5Hz	1.05948	1788.7	14.1034	0.320336	0.00799098	0.092365	0.0130371	0.110842	0.00813657	0.987924	98.7924		3.12172	0.0249456	0.110842	0.000901875	0.981		1791.37	14.3148	1785.65	23.2797	1813.27	14.779		30.9549	0.0001	51196.7	5609.8	15828.6	188709	202938	426.325	265.434	5.4294e+07	5.95747e+06	59764.1		6.81715e-08	34.42	3.81489	10.5856	113.128	106.776	12.1914
2017-232	235		29µm	5Hz	0.925911	1476.76	11.3664	0.258236	0.00785854	0.0748936	0.0150531	0.0950863	0.0117775	0.967988	96.7988		3.87242	0.0304316	0.0950863	0.00111988	0.951058		1480.81	11.637	1459.76	21.974	1529.78	22.1795		4.51843	7.58242	24268.1	2273.81	6615.03	99737	122729	601.853	3291.28	5.48662e+07	5.71041e+06	59429.4		0.00511487	16.1447	1.53008	4.37756	59.1631	63.8971	17.031
2017-232	238		29µm	5Hz	0.551012	1395.98	10.4469	0.241786	0.00769955	0.0709168	0.0155838	0.0879989	0.0087943	1.00978	100.978		4.13589	0.0318445	0.0879989	0.000773889	0.943226		1395.98	10.7484	1384.84	21.5812	1382.46	16.895		3.96109	7.24378	33094	2880.05	5398.45	86258.6	178358	273.159	0.1	5.43588e+07	5.42838e+06	59511.2		0.00493165	22.2201	1.95598	3.60557	51.6403	93.719	7.80157
2017-232	239		29µm	5Hz	1.20054	1469.92	14.9364	0.256176	0.0104268	0.0716873	0.0169994	0.0923394	0.0129112	0.997201	99.7201		3.90356	0.0407016	0.0923394	0.00119222	0.950074		1470.25	15.33	1399.38	23.7886	1474.38	24.4953		0.0001	23.0887	38022.5	3461.92	12993.1	211330	200556	861.548	28285.6	6.05547e+07	5.88136e+06	57993.8		0.0141103	22.9165	2.11055	7.78985	113.568	94.5975	22.0883
2017-232	240		29µm	5Hz	0.652677	1427.37	9.87629	0.248162	0.00712244	0.0731175	0.0144171	0.0911672	0.00766683	0.985444	98.5444		4.02962	0.0287007	0.0911672	0.000698964	0.946256		1428.99	10.1779	1426.34	20.5637	1450.1	14.5933		3.82516	0.437701	43104.4	3883.21	8409.79	128697	224656	346.558	3835.86	5.43984e+07	6.36855e+06	58404.3		0.00029776	28.9188	2.63524	5.61246	76.986	117.954	9.89043
2017-232	242		29µm	5Hz	1.04337	1161.6	10.3272	0.197448	0.00911613	0.0586825	0.015205	0.0767552	0.0144917	1.04194	104.194		5.06463	0.0461698	0.0767552	0.00111231	0.922382		1161.6	10.5893	1152.61	17.5254	1114.84	28.9269		0.0001	9.42226	15980.5	1211.21	4989.14	96314.4	105171	692.55	0.1	5.46621e+07	5.94817e+06	59151.3		0.00637853	10.6691	0.817955	3.3134	57.3331	54.9501	19.6689
2017-232	243		29µm	5Hz	0.534353	1172.88	7.586	0.199698	0.00668688	0.05978	0.0129732	0.079671	0.00653483	0.987251	98.7251		5.00755	0.0334849	0.079671	0.000520636	0.92343		1173.7	7.84839	1173.55	15.2247	1188.86	12.9033		0.0001	11.6729	87038.4	6864.02	14088.6	266520	568254	302.557	12358.3	5.47879e+07	3.35652e+06	58809.3		0.00788377	57.9747	4.62466	9.33485	158.282	296.213	8.57297
2017-232	244		29µm	5Hz	1.10918	1855.59	13.178	0.334214	0.00718111	0.0998139	0.0125387	0.115188	0.00612284	0.987224	98.7224		2.99209	0.0214865	0.115188	0.000705279	0.987752		1858.77	13.3481	1923.01	24.112	1882.83	11.0279		0.0001	11.4418	73721.1	8402.67	24588.6	279765	287363	2538.85	380175	5.40219e+07	5.70905e+06	59251		0.00783704	49.7993	5.74147	16.5226	168.498	151.913	72.9574
2017-232	245		29µm	5Hz	0.592593	1189.7	8.47785	0.202679	0.00734318	0.0600834	0.0144678	0.0789489	0.00910894	1.01609	101.609		4.9339	0.0362305	0.0789489	0.00071914	0.92482		1189.7	8.73616	1179.33	17.0623	1170.85	18.0332		0.0001	4.81947	35879.5	2795.01	6379.4	119525	229793	532.268	736.928	5.30149e+07	4.95756e+06	57612.2		0.00336371	24.6967	1.94603	4.36802	73.353	123.783	15.5858
2017-232	246		29µm	5Hz	0.939973	1624.48	10.2224	0.286593	0.00645489	0.0838743	0.0118159	0.0996666	0.00499031	1.00409	100.409		3.48927	0.0225228	0.0996666	0.000497367	0.964665		1624.48	10.4859	1627.93	19.2354	1617.87	9.28998		9.07498	5.46508	137829	13562.2	38403.7	511841	620373	190.668	50917.6	5.41979e+07	5.16866e+06	57252.3		0.00373095	92.7979	9.23639	25.7208	307.253	326.874	5.46119
2017-232	247		29µm	5Hz	0.870884	1595.24	10.9584	0.28086	0.00702347	0.08161	0.0129476	0.0987405	0.00815412	0.997014	99.7014		3.5605	0.025007	0.0987405	0.000805142	0.961904		1595.69	11.2073	1585.66	20.5305	1600.47	15.2141		39.1502	0.0001	47414.1	4622.96	12166	168036	219822	404.925	713.684	5.41302e+07	6.33186e+06	57155.7		6.83525e-08	31.9621	3.15229	8.15814	100.993	115.966	11.6124
2017-232	248		29µm	5Hz	0.0132636	1144.31	19.0853	0.194527	0.0167435	0.0419535	0.384854	0.0791333	0.0469446	0.974802	97.4802		5.14068	0.0860731	0.0791333	0.00371488	0.921024		1145.85	19.1856	830.668	319.686	1175.47	92.875		71.6037	0.0001	8826.19	695.913	24.8422	650.018	55833.4	98.5662	964.518	4.95409e+07	6.19509e+06	56396.4		7.46825e-08	6.5008	0.518473	0.0182012	0.426851	32.1822	3.08847
2017-232	249		29µm	5Hz	0.101943	2389.4	18.1389	0.457244	0.00719853	0.0863435	0.0211192	0.170603	0.00431468	0.946875	94.6875		2.18701	0.0157433	0.170603	0.000736098	1.0476		2427.38	17.4736	1673.92	35.3519	2563.57	7.21747		57.0982	15.2122	462825	78051.7	9037.63	111421	1.24519e+06	269.198	65484.3	3.66497e+07	5.958e+06	58289.4		0.0153565	460.779	78.6027	8.95048	98.9002	970.15	11.4019
2017-232	250		29µm	5Hz	0.577139	1161.03	8.91019	0.197342	0.00789973	0.0592343	0.0142082	0.0771096	0.0101824	1.03292	103.292		5.06735	0.0400307	0.0771096	0.000785159	0.922333		1161.03	9.17179	1163.14	16.5261	1124.03	20.2974		26.8561	0.0001	39142.5	2977.69	6895.28	131117	258822	420.706	155.429	5.40841e+07	6.72207e+06	57248.3		6.84053e-08	26.4067	2.03201	4.62737	78.8632	136.645	12.0747
2017-232	251		29µm	5Hz	0.827469	1735.44	17.3826	0.310635	0.0102149	0.0891736	0.0146419	0.110993	0.00810324	0.960399	96.0399		3.21921	0.032884	0.110993	0.000899403	0.976291		1743.83	17.8131	1726.51	25.2795	1815.74	14.714		8.4946	14.0322	34680.5	3802.19	8186.92	104909	144438	304.415	5285.2	5.3981e+07	5.81597e+06	56018.7		0.00961685	23.4406	2.59955	5.50455	63.2184	76.3997	8.75362
2017-232	252		29µm	5Hz	1.97567	1530.79	10.8306	0.268081	0.00725863	0.0782785	0.0123055	0.095304	0.00800836	0.998021	99.8021		3.73022	0.0270763	0.095304	0.000763229	0.955768		1531.05	11.1134	1523.31	18.7451	1534.09	15.0728		6.62076	5.60964	42277.2	3985.42	24621.5	354245	204272	477.941	195425	5.41403e+07	5.9082e+06	56259.6		0.00383311	28.4905	2.71674	16.5054	212.835	107.728	13.7029
2017-232	255		29µm	5Hz	0.541376	1703.51	13.1633	0.302463	0.00785566	0.0811771	0.0173024	0.10294	0.00851404	1.01533	101.533		3.30619	0.0259723	0.10294	0.000876437	0.972331		1703.51	13.3822	1577.57	27.2958	1677.8	15.7283		33.0931	14.6285	32492.7	3308.84	4640.89	66874.8	140726	578.484	4131.24	5.36824e+07	5.49631e+06	55887.1		0.0100802	22.0818	2.27462	3.13741	40.5179	74.8424	16.7263
2017-232	256		29µm	5Hz	0.681956	1269.81	9.65813	0.217796	0.00778133	0.0652594	0.0163213	0.0833289	0.013634	0.994744	99.4744		4.59145	0.0357276	0.0833289	0.0011361	0.931897		1270.22	9.88399	1277.78	20.8551	1276.93	26.5825		30.728	0.0001	21268.6	1741.24	4409.88	76133.3	127183	272.304	5950.99	5.45291e+07	4.83889e+06	57092		6.78364e-08	14.2292	1.17838	2.93488	45.4097	66.5874	7.75105
2017-232	257		29µm	5Hz	0.828131	1432.53	15.7158	0.249875	0.0113256	0.0756379	0.0135564	0.0938554	0.00872996	0.955239	95.5239		4.002	0.0453249	0.0938554	0.000819354	0.947071		1437.83	16.2842	1473.75	19.9788	1505.21	16.4942		0.0001	57.5815	207674	19242.6	51330.7	754954	1.03855e+06	209.383	91820.9	4.40449e+07	4.8452e+06	56843.7		0.0483578	172.007	16.1218	42.2924	557.458	673.152	7.37859
2017-232	258		29µm	5Hz	1.30549	1602.79	15.7176	0.282272	0.00995134	0.0839053	0.0168335	0.096859	0.0147932	1.02448	102.448		3.54269	0.0352545	0.096859	0.00143285	0.962584		1602.79	15.9499	1628.51	27.4135	1564.49	27.7314		38.185	0.0001	13476.5	1287.24	5258.85	71185	62118.2	1006.45	0.1	5.38057e+07	4.88059e+06	56512		6.87448e-08	9.13689	0.882809	3.54677	43.0264	32.9579	29.0328
2017-232	259		29µm	5Hz	0.370245	1353.41	10.1309	0.233613	0.00771863	0.0688469	0.0157688	0.0857334	0.00759116	1.01594	101.594		4.28058	0.0330402	0.0857334	0.000650816	0.939353		1353.41	10.4465	1345.74	21.2206	1332.18	14.6859		9.30638	19.1128	128246	10861	14242.8	240090	738733	274.508	33820.4	5.94673e+07	6.50434e+06	55754.7		0.0118878	78.6693	6.73935	8.69119	131.297	354.623	7.16466
2017-232	260		29µm	5Hz	1.8315	1442.65	12.1869	0.251509	0.00869393	0.0711468	0.0121173	0.0931942	0.00909139	0.969446	96.9446		3.976	0.034567	0.0931942	0.000847265	0.947849		1446.25	12.5736	1389.18	16.8331	1491.84	17.2078		0.895939	1.5258	45146.9	4162.11	23803.6	379599	236112	707.996	32585	5.34254e+07	5.71898e+06	55933.9		0.00105632	30.8253	2.87462	16.1676	231.059	126.158	20.5681
2017-232	261		29µm	5Hz	0.586537	1801.7	15.5359	0.323235	0.00873062	0.0874111	0.0162346	0.112249	0.00888141	0.983316	98.3316		3.09372	0.0270101	0.112249	0.000996929	0.982409		1805.51	15.7632	1693.78	27.4979	1836.14	16.0869		29.92	0.0001	129578	14478.9	21090.5	252854	491103	227.089	16185.5	4.46415e+07	4.77192e+06	56358.6		8.28504e-08	105.879	11.9674	17.1431	184.189	314.027	7.8952
2017-232	262		29µm	5Hz	0.673882	1650.31	15.039	0.29257	0.00929282	0.0844375	0.0143223	0.103825	0.0105555	0.97683	97.683		3.41799	0.0317627	0.103825	0.00109593	0.967549		1654.36	15.3736	1638.43	23.4662	1693.6	19.4605		14.2434	12.534	63730.1	6535.53	12711.6	176367	298147	659.927	616.369	6.19943e+07	5.16287e+06	56366.4		0.00747755	37.4972	3.88977	7.44012	92.509	137.278	16.5213
2017-232	266		29µm	5Hz	0.400118	1236.76	8.13586	0.211492	0.00679374	0.0630932	0.0141255	0.0809836	0.00678688	1.01287	101.287		4.72832	0.032123	0.0809836	0.000549626	0.928939		1236.76	8.40223	1236.64	17.4682	1221.05	13.3387		0.0001	23.6498	84107.1	6725.74	10211.9	181015	515363	79.5506	1355.48	5.38301e+07	5.43998e+06	56196.4		0.0162472	56.9862	4.60967	6.88291	109.333	273.252	2.29348
2017-232	267		29µm	5Hz	0.700476	1507.17	9.90269	0.263392	0.00674398	0.0780576	0.0126372	0.092359	0.00675224	1.02197	102.197		3.79662	0.0256043	0.092359	0.000623629	0.953522		1507.17	10.1643	1519.17	19.1981	1474.78	12.8097		0.0001	3.13288	102051	9335.62	21424.2	314021	510680	461.54	3266.43	5.60851e+07	5.78083e+06	55667.6		0.00206567	66.3626	6.14102	13.8591	182.036	259.875	12.7713
2017-232	268		29µm	5Hz	0.765645	1630.56	14.0116	0.287809	0.00878365	0.0868258	0.0161351	0.100358	0.00939139	0.999903	99.9903		3.47453	0.030519	0.100358	0.000942502	0.965252		1630.57	14.3224	1682.9	27.1537	1630.73	17.454		0.0001	17.5475	42194.8	4182.73	9757.39	129049	192003	400.564	8049.57	5.14013e+07	6.00835e+06	55498.8		0.0126239	29.9382	3.00206	6.88697	81.623	106.607	12.0938
2017-232	269		29µm	5Hz	0.225071	1050.47	8.21382	0.17701	0.0081035	0.054701	0.0135369	0.07446	0.00425173	0.99683	99.683		5.64939	0.0457798	0.07446	0.000316584	0.912921		1050.62	8.51371	1076.45	14.5718	1053.96	8.56431		17.9286	15.999	303550	22303.3	21400.6	451269	2.28399e+06	130.462	59059.5	4.76501e+07	6.40329e+06	54739.9		0.0124157	232.325	17.2675	16.2937	307.886	1367.95	4.24894
2017-232	270		29µm	5Hz	1.04095	1371	9.46275	0.237209	0.00711609	0.0692642	0.0124205	0.0882824	0.00747326	0.988143	98.8143		4.21569	0.0299992	0.0882824	0.000659757	0.941056		1372.17	9.76448	1353.63	16.8127	1388.64	14.3449		4.73631	4.97581	73288.7	6371.87	22412	365478	399952	536.828	357.974	5.34258e+07	4.90309e+06	55528.7		0.00344384	50.027	4.39977	15.2187	222.389	213.641	15.5933
2017-232	271		29µm	5Hz	0.591399	1394.63	8.98462	0.241562	0.00663851	0.070881	0.0130998	0.0886853	0.00705925	0.998168	99.8168		4.13972	0.0274816	0.0886853	0.000626052	0.94312		1394.81	9.25948	1384.17	18.1323	1397.37	13.5339		38.3964	1.89359	71628.4	6277.19	12585.6	200214	385646	274.73	12036.4	5.30818e+07	6.0192e+06	55902.1		0.00131905	49.2093	4.36239	8.60137	122.614	207.329	8.03175
2017-232	272		29µm	5Hz	0.573718	1704.63	10.7362	0.303601	0.00643525	0.0767231	0.0124056	0.107056	0.00510818	0.976711	97.6711		3.2938	0.0211964	0.107056	0.00054686	0.972882		1709.14	10.9987	1494.13	18.5356	1749.89	9.35124		0.0001	38.4755	141771	14989.2	20737.8	305608	606791	229.203	280344	5.16902e+07	5.28785e+06	56238.5		0.0275222	100.017	10.6971	14.554	192.191	334.992	6.88107
2017-232	273		29µm	5Hz	1.09512	1595.37	10.1391	0.281064	0.00651805	0.0809208	0.0120628	0.099296	0.00602936	0.991177	99.1177		3.55791	0.0231906	0.099296	0.000598692	0.962002		1596.72	10.4075	1572.78	18.9721	1610.93	11.2344		34.6485	4.55236	80077.6	7862.19	25596.5	355955	370259	162.178	1306.36	5.44426e+07	6.32708e+06	56100.4		0.00309167	53.6362	5.32708	17.0554	212.529	194.07	4.62266
2017-232	274		29µm	5Hz	0.548955	1754.15	12.2201	0.312734	0.00710108	0.0866126	0.012904	0.107277	0.00548197	1.00028	100.028		3.1976	0.0227064	0.107277	0.000588086	0.977309		1754.15	12.4563	1678.93	21.6649	1753.66	10.0308		0.0001	9.05966	121085	12853.9	18599.4	242395	502985	322.889	9442.22	5.27034e+07	5.01103e+06	56012.6		0.00635562	83.7778	8.99646	12.8017	149.497	272.331	9.5071
2017-232	275		29µm	5Hz	0.752071	1562.87	17.0457	0.27452	0.0111313	0.0781476	0.0192937	0.0972957	0.0151273	0.994143	99.4143		3.64272	0.0405483	0.0972957	0.00147182	0.958857		1563.7	17.4061	1520.86	29.3429	1572.92	28.3264		0.658388	8.19421	41384.4	3972.74	9155.33	136709	207064	468.295	531544	5.41792e+07	5.37061e+06	55831.2		0.00559175	27.8527	2.70472	6.12971	82.0162	109.054	13.4126
2017-232	276		29µm	5Hz	0.31081	1742.1	10.5147	0.310283	0.00615893	0.0898197	0.0127751	0.105504	0.00385461	1.01102	101.102		3.22287	0.0198494	0.105504	0.000406676	0.97612		1742.1	10.7295	1738.5	22.2094	1723.11	7.0801		23.064	0.0001	234819	24471.6	21331.3	269983	989472	126.755	258128	5.39386e+07	5.67409e+06	55407.9		6.85428e-08	158.74	16.7347	14.3452	162.688	523.433	3.64659
2017-232	277		29µm	5Hz	0.488508	1422.04	10.9061	0.247629	0.00790478	0.0721892	0.0145526	0.0926387	0.00755803	0.963338	96.3338		4.03831	0.0319219	0.0926387	0.000700166	0.946002		1426.23	11.2741	1408.84	20.5023	1480.51	14.3273		0.0001	12.7191	51152.5	4715.08	7360.93	114618	267266	340.502	3057.33	5.33549e+07	5.79035e+06	56079.4		0.00881317	34.9571	3.25956	5.00422	69.8209	142.927	9.90287
2017-232	278		29µm	5Hz	0.594437	1091.18	8.40803	0.184438	0.00791936	0.0549664	0.0165107	0.0755376	0.0121491	1.0077	100.77		5.42187	0.0429377	0.0755376	0.000917712	0.916348		1091.18	8.64141	1081.53	17.8569	1082.84	24.3663		0.0001	13.7075	22593.5	1690.29	4016.07	83159.6	159355	562.296	608.226	5.39956e+07	5.6624e+06	56266.6		0.00938513	15.2566	1.15462	2.69781	50.0548	84.2053	16.1591
2017-232	279		29µm	5Hz	0.297184	1252.93	8.88453	0.214534	0.00730322	0.0628655	0.0166128	0.0820414	0.00937655	1.00515	100.515		4.66126	0.0340422	0.0820414	0.000769266	0.930366		1252.93	9.15043	1232.31	20.4722	1246.51	18.3612		24.2015	0.0001	39216.9	3186.96	3466.41	62077.5	237939	274.79	0.1	5.53696e+07	4.78415e+06	56845.7		6.67661e-08	25.824	2.1229	2.27073	36.4368	122.607	7.70077
2017-232	280		29µm	5Hz	0.210241	1146.72	8.63332	0.194724	0.00776459	0.0605452	0.0197534	0.0781513	0.0096702	0.996693	99.6693		5.13546	0.0398748	0.0781513	0.000755739	0.921116		1146.92	8.90535	1188.14	23.4698	1150.72	19.2008		20.8381	15.1058	70885	5476.2	4655.58	83102.9	450249	391.369	3118.08	4.68369e+07	5.20538e+06	55834.4		0.0119226	55.1793	4.31226	3.60523	57.6622	274.268	12.9657
2017-232	281		29µm	5Hz	0.553226	2795.43	20.8853	0.542865	0.0062908	0.148181	0.0118981	0.188017	0.00373933	1.02589	102.589		1.84208	0.0115881	0.188017	0.000703056	1.0876		2795.43	17.5855	2792.91	33.2303	2724.89	6.15966		9.95059	2.06042	178020	33078	27173.7	208000	428264	191.17	5516.3	5.49948e+07	6.00297e+06	55745.7		0.00138497	118.018	22.1831	17.9211	122.911	222.171	5.39376
2017-232	282		29µm	5Hz	0.529504	1336.91	20.4075	0.231035	0.0155517	0.0694927	0.0349455	0.0880623	0.0289224	0.968259	96.8259		4.32836	0.0673131	0.0880623	0.00254698	0.938134		1339.92	20.838	1357.95	47.4541	1383.84	55.5532		56.4828	2.66642	11517.7	1003.05	1879.89	31581.8	67938.6	289.858	2148.81	6.19334e+07	6.56106e+06	56079.1		0.00159146	6.77999	0.5973	1.10087	16.5709	31.2952	7.26185
2017-232	283		29µm	5Hz	0.749911	1457.51	10.1367	0.253872	0.0071438	0.0742606	0.0136176	0.0921165	0.00847242	0.992262	99.2262		3.93899	0.0281393	0.0921165	0.000780449	0.948975		1458.42	10.4186	1447.86	19.7163	1469.79	16.0839		41.623	0.0001	49773.8	4495.33	10999.9	168049	255254	273.502	2351.55	5.44866e+07	6.42603e+06	55096.7		6.7841e-08	33.3035	3.04268	7.32181	100.223	133.646	7.78848
2017-232	284		29µm	5Hz	0.921244	1243.7	10.6419	0.212796	0.00884568	0.0641279	0.0120144	0.0801755	0.00624219	1.03529	103.529		4.69933	0.0415688	0.0801755	0.000500471	0.929551		1243.7	11.0014	1256.3	15.0937	1201.31	12.3032		3.95334	4.85851	109179	8621.97	30829	540198	667917	184.135	3334.92	5.4873e+07	5.73964e+06	55864.5		0.00327276	72.5349	5.79458	20.3755	319.89	347.237	5.2066
2017-232	285		29µm	5Hz	0.744043	1635.14	10.7945	0.288723	0.00674549	0.0847882	0.0128464	0.099047	0.00649722	1.01799	101.799		3.46353	0.0233632	0.099047	0.00064353	0.965692		1635.14	11.0298	1644.97	21.1319	1606.25	12.1135		0.0001	0.0001	115943	11401	25356.9	325014	497560	249.318	771.993	4.47277e+07	5.37999e+06	56771.5		8.26384e-08	94.4984	9.40008	20.5597	236.112	317.336	8.64863
2017-232	286		29µm	5Hz	0.407594	1106.01	8.10545	0.187334	0.0075486	0.0563682	0.0158277	0.0771633	0.0102301	0.983564	98.3564		5.33807	0.0402949	0.0771633	0.00078939	0.917688		1106.92	8.35566	1108.37	17.543	1125.41	20.3884		9.70551	1.53119	36524.8	2778.34	4486.06	91139.2	254692	451.557	0.1	5.46232e+07	5.82008e+06	57065.1		0.00103609	24.3756	1.87569	2.97834	54.2133	133.008	12.8262
2017-232	287		29µm	5Hz	1.02725	1826.04	16.3182	0.327513	0.0089384	0.0937885	0.0161025	0.111776	0.013782	0.998807	99.8807		3.05332	0.0272918	0.111776	0.0015405	0.98449		1826.32	16.3243	1811.97	29.1774	1828.5	24.9867		44.0979	0.0001	17128.9	1877.5	5061.85	61109.2	67759	434.233	722.208	5.36991e+07	4.45736e+06	56453.9		6.88285e-08	11.6278	1.28931	3.41837	36.9746	35.9937	12.5463
2017-232	288		29µm	5Hz	0.528304	1838.01	14.9965	0.329924	0.00822982	0.0956782	0.0147511	0.11066	0.00825219	1.01532	101.532		3.031	0.0249446	0.11066	0.000913189	0.985663		1838.01	15.1265	1846.86	27.2432	1810.28	14.9944		0.0001	6.23279	75723.7	8277.63	11650.5	132301	285242	168.84	10837.7	4.86376e+07	5.76653e+06	56169.8		0.00473624	56.7523	6.27578	8.6864	88.3773	167.285	5.38587
2017-232	289		29µm	5Hz	0.557757	1222.13	8.23686	0.208974	0.0069465	0.0607039	0.0144174	0.0819519	0.00871604	0.983109	98.3109		4.78529	0.033241	0.0819519	0.000714296	0.927761		1223.35	8.498	1191.16	17.1735	1244.37	17.073		0.0001	5.47165	48165	3901.99	7821.28	148742	303754	855.414	29.944	5.51206e+07	4.74189e+06	56321		0.00366874	31.8515	2.61034	5.14541	87.6711	157.185	24.0774
2017-232	290		29µm	5Hz	0.687671	1081.39	8.02879	0.18272	0.00763949	0.0558733	0.0164965	0.0758418	0.0111036	0.991675	99.1675		5.47287	0.0418099	0.0758418	0.000842119	0.915554		1081.81	8.26451	1098.9	18.1281	1090.9	22.2429		22.7941	0.855065	26513.4	1988.04	5690.16	114097	188984	599.846	44086.6	5.34427e+07	5.65278e+06	56463.2		0.000591306	18.0834	1.37167	3.86085	69.3601	100.862	17.4138
2017-232	291		29µm	5Hz	0.749302	1576.27	12.7987	0.277415	0.00828772	0.0812831	0.0143015	0.0987409	0.0108346	0.986163	98.6163		3.6047	0.0298748	0.0987409	0.00106982	0.960248		1578.33	13.0808	1579.55	22.59	1600.48	20.2153		27.0714	0.0001	28777.1	2806.81	6427.53	88956.7	135223	303.933	3482.64	5.41797e+07	4.69652e+06	55556.4		6.82108e-08	19.3598	1.91021	4.30173	53.3396	71.1857	8.70315
2017-232	292		29µm	5Hz	1.12583	1084.87	11.8233	0.183281	0.0111736	0.054455	0.0174122	0.075573	0.0194568	1.00101	100.101		5.4561	0.0609643	0.075573	0.00147041	0.915813		1084.87	12.122	1071.73	18.6613	1083.78	39.0175		19.1977	0.241665	19176.5	1431.73	6565.26	139892	141529	496.355	1175.04	6.08021e+07	6.49466e+06	56455		0.000146883	11.4956	0.868234	3.91525	74.7425	66.3888	12.665
2017-232	293		29µm	5Hz	0.552075	1213.65	9.50079	0.20774	0.00804585	0.0600381	0.0164512	0.083062	0.011715	0.957577	95.7577		4.8137	0.0387303	0.083062	0.000973068	0.927184		1216.77	9.78993	1178.47	19.3872	1270.67	22.8613		78.8809	0.0001	66317.1	5424.05	10864.5	212508	438431	444.692	2199.15	6.38647e+07	6.02177e+06	56310.7		5.78636e-08	37.8472	3.13146	6.16831	108.092	195.793	10.8025
2017-232	294		29µm	5Hz	0.647768	1271.33	10.6518	0.218384	0.00860324	0.0644929	0.0175383	0.0845598	0.0128038	0.975386	97.5386		4.57909	0.039395	0.0845598	0.00108268	0.932173		1273.33	10.9548	1263.23	22.155	1305.46	24.8633		0.0001	0.675688	22707.9	1893.44	4381.73	77024.4	135435	387.282	85045	5.57487e+07	5.70998e+06	57122.3		0.000447885	14.8457	1.25225	2.84981	44.8807	69.2851	10.7773
2017-232	295		29µm	5Hz	0.390188	1326.46	14.3741	0.228575	0.0111243	0.0597589	0.0238645	0.0858798	0.0162325	0.993669	99.3669		4.37494	0.0486682	0.0858798	0.00139405	0.936973		1327.02	14.7622	1173.15	27.9966	1335.48	31.389		0.0001	15.5757	22918.7	1934.02	2647.51	43067.6	125717	272.683	1492.78	4.47813e+07	4.58999e+06	56415.9		0.0128527	18.6527	1.59231	2.14356	31.2396	80.0629	9.44656
2017-232	296		29µm	5Hz	0.866545	1510.21	15.1381	0.263987	0.0102254	0.0775868	0.0182669	0.0917947	0.0143182	1.03217	103.217		3.78807	0.0387345	0.0917947	0.00131434	0.953807		1510.21	15.4424	1510.34	27.5892	1463.14	27.2059		11.6499	6.33321	14325.6	1302.49	3713.51	53867.3	70802.7	590.422	0.1	5.49116e+07	5.25205e+06	56792.6		0.0042618	9.50794	0.874509	2.45191	31.8639	36.7712	16.6804
2017-232	298		29µm	5Hz	0.348581	1472.52	10.8735	0.256619	0.00758368	0.0753358	0.0154561	0.0898768	0.0073717	1.03486	103.486		3.89683	0.0295523	0.0898768	0.000662545	0.950286		1472.52	11.1671	1468.08	22.6907	1422.91	14.0836		12.3757	0.0001	62654.7	5573.76	6415.43	97650.1	319066	433.915	928.926	5.40076e+07	5.7373e+06	56812.6		6.84155e-08	42.2779	3.80476	4.30661	58.7255	168.47	12.4637
2017-232	299		29µm	5Hz	0.441747	1485.24	13.2337	0.259102	0.0091622	0.0603957	0.0167411	0.0923425	0.00913819	1.00733	100.733		3.85949	0.0353614	0.0923425	0.000843844	0.951471		1485.24	13.6081	1185.29	19.843	1474.44	17.3369		0.0001	27.596	64751.4	5944.51	8079.66	121482	313219	461.249	96304.6	4.3495e+07	5.46491e+06	57454.7		0.0234426	54.2518	5.03849	6.73456	90.713	205.351	16.4508
2017-232	300		29µm	5Hz	1.13622	1600.07	12.5573	0.28173	0.00800283	0.0824223	0.0136303	0.0981568	0.0102864	1.00671	100.671		3.5495	0.0284061	0.0981568	0.00100968	0.962323		1600.07	12.8051	1600.84	21.8199	1589.4	19.2201		3.20746	0.0001	28973.4	2797.7	9713.44	134755	135079	815.434	66242.3	5.19577e+07	5.47633e+06	56517.8		7.11109e-08	20.3209	1.98502	6.77747	84.2314	74.133	24.3458
2017-232	304		29µm	5Hz	0.893424	1597.99	14.4669	0.281658	0.00928179	0.087867	0.0135352	0.0996562	0.00874415	0.988894	98.8894		3.55041	0.0329541	0.0996562	0.000871408	0.962288		1599.71	14.8482	1702.25	23.0403	1617.67	16.2786		74.8064	0.0001	39418.7	3884.06	11207.5	143058	182369	9963.68	2.02179e+06	5.25957e+07	5.6082e+06	57609.1		7.0241e-08	27.3088	2.72213	7.72434	88.3254	98.8617	293.854
2017-232	305		29µm	5Hz	1.08754	1061.2	9.91586	0.179318	0.00957688	0.0558296	0.0183652	0.0764799	0.0165451	0.959906	95.9906		5.57667	0.0534071	0.0764799	0.00126537	0.913984		1063.25	10.1826	1098.07	20.1662	1107.66	33.0609		0.0001	1.89162	16644.9	1255.96	5644.14	109767	114954	463.756	6096.52	4.78419e+07	4.51613e+06	56033.8		0.00146068	12.6768	0.967681	4.27645	74.5032	68.5064	15.0362
2017-232	306		29µm	5Hz	0.642094	1792.57	12.1034	0.320581	0.00683233	0.0913501	0.0136611	0.108264	0.00704465	1.01251	101.251		3.11933	0.0213123	0.108264	0.000762686	0.981119		1792.57	12.2474	1766.86	24.1374	1770.42	12.8634		0.0001	0.0001	66223.2	7070.47	12271.6	151645	268981	427.866	2992.53	5.50581e+07	6.18696e+06	56226.4		6.7096e-08	43.8245	4.73348	8.07908	89.4341	139.285	12.0542
2017-232	307		29µm	5Hz	0.25842	1155.43	9.50145	0.196303	0.00848004	0.0585279	0.0189764	0.0774502	0.00990838	1.01997	101.997		5.09418	0.0431989	0.0774502	0.000767407	0.92185		1155.43	9.79807	1149.66	21.8163	1132.81	19.7257		23.6761	0.0001	70061.6	5376.4	5541.27	111009	489240	170.31	3643.79	6.23275e+07	6.09438e+06	56127.5		5.92689e-08	40.9561	3.17948	3.22258	57.831	223.787	4.23843
2017-232	308		29µm	5Hz	0.992895	1349.93	10.1507	0.233435	0.00774605	0.0641862	0.0142758	0.0883051	0.00886003	0.973616	97.3616		4.28384	0.0331828	0.0883051	0.000782386	0.939269		1352.48	10.4764	1257.41	17.9506	1389.13	17.0056		28.9482	6.5809	41914.1	3657.77	11390.3	202803	232626	269.479	6165.38	5.60459e+07	6.22067e+06	55882.6		0.00433747	27.2473	2.40551	7.3664	117.489	118.33	7.45797
2017-232	309		29µm	5Hz	0.756396	1097.83	8.36008	0.185693	0.00784195	0.0549642	0.0147879	0.0762425	0.0108785	0.996871	99.6871		5.38524	0.0422308	0.0762425	0.000829403	0.916928		1098	8.61045	1081.49	15.993	1101.45	21.7577		0.210772	0.0001	34179.1	2569.09	7740.11	158014	237920	1185.02	453.256	5.53391e+07	4.95665e+06	56559.7		6.67501e-08	22.5022	1.71108	5.06954	92.7078	122.565	33.2144
2017-232	310		29µm	5Hz	0.581174	1245.71	8.54694	0.213915	0.00707801	0.0640842	0.0138889	0.0849418	0.0079714	0.95087	95.087		4.67475	0.0330879	0.0849418	0.000677105	0.930075		1249.64	8.84498	1255.47	17.4372	1314.21	15.4604		25.7161	4.18128	62548.4	5239.22	10967.4	194445	381042	225.898	4924.95	5.31416e+07	5.58675e+06	56045.8		0.00290635	42.8812	3.63367	7.48019	118.796	204.407	6.59336
2017-232	311		29µm	5Hz	1.54343	1596.47	11.0621	0.281015	0.00708391	0.0828284	0.012127	0.0978622	0.00794112	1.00801	100.801		3.55853	0.0252083	0.0978622	0.000777135	0.961979		1596.47	11.3093	1608.42	19.5053	1583.78	14.8489		14.4052	3.15958	51681.1	4989.25	23875.1	323647	238816	455.389	1526.76	5.44777e+07	5.71286e+06	55646.4		0.00214225	34.561	3.37536	15.884	192.876	124.965	12.9654
2017-232	312		29µm	5Hz	0.807434	1093.84	7.8138	0.184927	0.00735337	0.0556937	0.013977	0.0754868	0.0101851	1.01141	101.141		5.40754	0.0397636	0.0754868	0.000768839	0.916574		1093.84	8.04338	1095.47	15.3113	1081.49	20.4315		0.0001	8.95132	39341.6	2918.68	9685.8	196265	276831	358.493	2320.51	5.49754e+07	6.13747e+06	54912.1		0.00601407	26.0704	1.95665	6.38543	115.901	143.542	10.1141
2017-232	314		29µm	5Hz	0.502916	1463.46	10.5099	0.254854	0.00737967	0.0752527	0.0136491	0.0916319	0.00838337	1.00253	100.253		3.92381	0.0289564	0.0916319	0.000768184	0.949444		1463.46	10.7999	1466.51	20.0166	1459.77	15.9364		26.3641	0.617298	50843.5	4595.93	7630.67	115097	260641	153.021	393.338	5.49409e+07	7.43947e+06	56977.2		0.000414979	33.7118	3.08284	5.03349	68.0067	135.225	4.31976
2017-232	315		29µm	5Hz	0.457769	1258.26	8.51974	0.21554	0.00698687	0.0632528	0.0135262	0.0820782	0.00760922	1.00872	100.872		4.63952	0.0324157	0.0820782	0.000624551	0.930837		1258.26	8.79132	1239.67	16.7681	1247.38	14.8985		0.0001	5.8176	64232.4	5217.12	8729.38	156329	388924	465.974	517.705	5.42925e+07	5.88912e+06	57025.4		0.00395748	43.0969	3.54124	5.82688	93.4696	204.185	13.3113
2017-232	316		29µm	5Hz	0.38958	1859.13	12.4187	0.334288	0.00671908	0.0973695	0.0140243	0.110881	0.00676947	1.02494	102.494		2.99143	0.0200997	0.110881	0.000750603	0.987788		1859.13	12.4917	1878.04	26.3382	1813.9	12.2949		17.9689	0.0001	68741.7	7542.28	7912.05	91713.8	268106	230.764	6029.06	5.62732e+07	6.63889e+06	55772.7		6.56299e-08	44.4978	4.93917	5.09529	52.904	135.797	6.36005
2017-232	317		29µm	5Hz	0.44931	1191.76	9.41313	0.203182	0.00812481	0.0627851	0.0184186	0.0802803	0.0117292	0.990457	99.0457		4.92169	0.0399878	0.0802803	0.000941621	0.925054		1192.39	9.68797	1230.78	22.6693	1203.88	23.1094		36.5147	0.0001	23710.1	1875.22	3329.54	60057	152224	299.876	988.35	5.42593e+07	6.27584e+06	55864.6		6.8064e-08	15.9173	1.27356	2.22373	35.9278	79.9621	8.57149
2017-232	318		29µm	5Hz	0.508787	1529.79	11.5658	0.267833	0.00772885	0.0803675	0.0166322	0.0929658	0.00941142	1.02864	102.864		3.73367	0.028857	0.0929658	0.000874941	0.955649		1529.79	11.8235	1562.43	25.9867	1487.19	17.8247		0.0001	14.6203	33625.9	3084.24	5204.99	73047.7	163506	488.61	334107	5.34899e+07	6.01018e+06	55970.1		0.010094	22.8982	2.12476	3.52623	44.3263	87.1216	14.1669
2017-232	319		29µm	5Hz	1.211	1507.43	10.0719	0.263443	0.00686775	0.076918	0.0120771	0.0936082	0.00678128	1.00481	100.481		3.79589	0.0260692	0.0936082	0.000634783	0.953547		1507.43	10.3527	1497.79	18.089	1500.22	12.8209		0.0001	0.416207	72871.4	6732.12	26080.1	384554	361640	556.789	14776.1	5.50279e+07	5.76646e+06	56423.9		0.000279316	48.235	4.50808	17.1743	226.823	187.303	15.6922
2017-232	320		29µm	5Hz	0.772108	1772.07	12.5895	0.316838	0.0071804	0.0919156	0.0137328	0.109596	0.00890329	0.989714	98.9714		3.15619	0.0226627	0.109596	0.000975767	0.979301		1774.27	12.74	1777.33	24.4078	1792.71	16.2125		45.0161	4.87641	41534.2	4512.92	9398.05	115694	170645	786.057	3527.82	5.50854e+07	6.1524e+06	56145.6		0.00326905	27.4629	3.0188	6.1822	68.1669	88.2867	22.1304
2017-232	321		29µm	5Hz	0.653202	1200.58	8.83431	0.204711	0.00756915	0.0603209	0.0145612	0.0799992	0.0108775	1.00302	100.302		4.88494	0.0369749	0.0799992	0.000870188	0.925768		1200.58	9.08736	1183.86	17.2385	1196.97	21.4528		0.0001	0.0001	28928	2282.3	5620.96	105389	183741	462.894	0.1	5.47391e+07	6.05059e+06	56130.6		6.74604e-08	19.2481	1.53631	3.72087	62.4862	95.6612	13.1144
2017-232	322		29µm	5Hz	0.404691	1789.33	10.4122	0.319918	0.00591108	0.0922642	0.0125663	0.108009	0.00447793	1.01315	101.315		3.1258	0.0184769	0.108009	0.000483656	0.980797		1789.33	10.5769	1783.78	22.4156	1766.1	8.18097		62.7514	0.0001	165107	17614.7	19505.4	239038	672666	249.419	709.396	5.50909e+07	5.3756e+06	56401		6.70278e-08	109.154	11.7812	12.8291	140.818	347.965	7.02118
2017-232	323		29µm	5Hz	0.33762	1333.52	9.62819	0.230003	0.00742777	0.0679619	0.0164234	0.0864945	0.00958082	0.989073	98.9073		4.34777	0.0322942	0.0864945	0.000828688	0.937647		1334.51	9.91247	1329	21.8267	1349.26	18.4909		8.89977	0.0001	40276.4	3428.35	4061.37	67662.8	228231	342.299	0.1	5.48928e+07	5.61793e+06	56743.5		6.72679e-08	26.7226	2.30119	2.68082	40.0029	118.485	9.67039
2017-232	324		29µm	5Hz	0.508264	1546.08	9.02708	0.271084	0.00600691	0.0782371	0.0122447	0.0960514	0.00491316	0.9984	99.84		3.6889	0.0221589	0.0960514	0.000471916	0.957207		1546.3	9.2885	1522.53	18.643	1548.78	9.22931		36.9668	0.0001	176245	16757.7	26077.7	378347	847719	186.568	2512.96	5.49316e+07	6.7197e+06	56526.6		6.72186e-08	116.85	11.24	17.2008	223.517	439.766	5.26701
2017-232	325		29µm	5Hz	1.0351	1853.39	11.3496	0.333354	0.00620564	0.0933986	0.0113785	0.113991	0.0043846	0.994968	99.4968		2.99981	0.0186158	0.113991	0.000499807	0.987333		1854.62	11.5091	1804.77	20.5355	1864	7.91507		17.1625	15.6142	189880	21404	55671.1	678045	745974	415.016	4161.89	5.6041e+07	5.63295e+06	56875.7		0.0102876	123.395	14.0719	35.9928	392.628	379.314	11.4842
2017-232	326		29µm	5Hz	0.709783	1322.85	9.25176	0.227963	0.00723568	0.0653084	0.0128587	0.0860097	0.00553489	0.989103	98.9103		4.38667	0.0317405	0.0860097	0.000476054	0.936684		1323.82	9.57871	1278.71	16.4426	1338.4	10.6985		5.30243	0.450295	141635	12062.3	28785.4	506828	813168	125.071	36518.4	5.41585e+07	6.50503e+06	56557		0.000306987	95.239	8.20573	19.2569	303.674	427.841	3.5812
2017-232	327		29µm	5Hz	0.531472	1106.5	7.82525	0.187257	0.00728963	0.0576229	0.0139357	0.0756549	0.00894719	1.01892	101.892		5.34027	0.0389286	0.0756549	0.000676899	0.917652		1106.5	8.06595	1132.37	15.7803	1085.95	17.9363		34.832	0.0001	67917.6	5073.83	11127.6	211027	452170	468.372	11945	4.94512e+07	5.19396e+06	56372.5		7.46622e-08	50.0157	3.7801	8.1526	138.472	260.545	14.6874
2017-232	328		29µm	5Hz	1.08352	1147.02	7.47529	0.194743	0.00673825	0.0581541	0.01233	0.0770352	0.00569216	1.0222	102.22		5.13498	0.0346008	0.0770352	0.000438497	0.921124		1147.02	7.72888	1142.52	14.0873	1122.1	11.3499		0.460317	3.09811	112040	8563.06	36707.8	711299	747578	547.175	21588.8	5.51188e+07	4.97296e+06	56202.5		0.00207522	74.0223	5.72351	24.1278	418.734	386.458	15.394
2017-232	329		29µm	5Hz	0.528761	1333.7	9.28155	0.229848	0.00717202	0.0682588	0.014091	0.085771	0.00827976	1.00051	100.051		4.35071	0.0312034	0.085771	0.000710163	0.937574		1333.7	9.56533	1334.61	18.806	1333.03	16.0161		44.7247	0.0001	53496.5	4525.54	8492.39	140611	302830	250.735	2799.61	5.46804e+07	5.82205e+06	55689		6.75185e-08	35.6265	3.04903	5.62664	83.4373	157.798	7.11057
2017-232	330		29µm	5Hz	0.726054	1140.93	7.54325	0.193616	0.00683414	0.0578242	0.0123237	0.077116	0.00631182	1.01489	101.489		5.16486	0.0352973	0.077116	0.000486743	0.920601		1140.93	7.79731	1136.21	14.0023	1124.19	12.5816		29.6864	0.0001	99111.7	7558.85	21679.4	427187	670016	603.433	3275.26	5.59431e+07	5.11201e+06	56856.1		6.59928e-08	64.5129	4.97763	14.0391	247.759	341.24	16.7262
2017-232	331		29µm	5Hz	0.901996	1470.91	10.2506	0.256305	0.00713666	0.0754969	0.0134455	0.0908284	0.00920731	1.01933	101.933		3.90161	0.0278444	0.0908284	0.000836285	0.950136		1470.91	10.4974	1471.1	19.7797	1443.01	17.5424		26.0473	0.0001	41994.7	3775.18	11276.5	169778	214344	517.987	1286.3	5.58223e+07	5.91147e+06	56950		6.61338e-08	27.3933	2.49134	7.31803	98.6774	109.399	14.3886
2017-232	332		29µm	5Hz	0.37447	1371.38	8.91676	0.237201	0.00670037	0.0704029	0.0140602	0.0880109	0.00734709	0.992339	99.2339		4.21584	0.0282477	0.0880109	0.000646624	0.941052		1372.13	9.19377	1375.14	19.3348	1382.72	14.1142		0.0001	4.82413	61299.6	5325.98	6885.21	110618	336389	254.295	607.539	5.54821e+07	6.48787e+06	57494.1		0.00320987	40.2302	3.53623	4.49557	64.6851	172.738	7.10705
2017-232	333		29µm	5Hz	1.52621	1519.41	13.4233	0.266013	0.00902957	0.0757049	0.0138761	0.0952758	0.0124247	0.991524	99.1524		3.75921	0.0339441	0.0952758	0.00118377	0.954777		1520.53	13.7298	1475.01	20.4674	1533.53	23.3867		0.0001	8.58641	19504.9	1831.47	8505.46	129695	96769.6	986.025	2175.9	5.54113e+07	5.08153e+06	56738		0.00572035	12.8169	1.21754	5.56044	75.9348	49.7539	27.5923
2017-232	334		29µm	5Hz	1.09564	1228.49	8.0563	0.209938	0.00674832	0.0614319	0.0131658	0.0806746	0.00910729	1.01233	101.233		4.76331	0.0321444	0.0806746	0.000734727	0.928212		1228.49	8.29023	1205.03	15.8652	1213.53	17.9186		30.6182	0.0001	44239.7	3533.38	14305.4	263838	274219	641.162	1322.44	5.58182e+07	4.94715e+06	56659.7		6.61335e-08	28.8576	2.33178	9.28374	153.342	139.958	17.8108
2017-232	335		29µm	5Hz	0.790587	1418.98	10.0948	0.246835	0.00733591	0.0698086	0.013057	0.091808	0.00680752	0.971789	97.1789		4.05129	0.0297199	0.091808	0.000624985	0.945624		1422.13	10.4326	1363.92	17.8086	1463.42	12.9344		23.331	0.0001	84406.4	7690.42	18668.5	308855	444867	290.246	29923.4	5.52922e+07	5.92816e+06	56710.5		6.67609e-08	55.5809	5.12329	12.2302	181.208	229.207	8.13934
2017-232	336		29µm	5Hz	0.6987	1239.01	7.7502	0.211915	0.00645979	0.0629896	0.012306	0.0811626	0.00652067	1.01112	101.112		4.71887	0.0304829	0.0811626	0.000529235	0.929138		1239.01	8.00377	1234.67	15.1939	1225.39	12.8075		28.6832	0.0001	101617	8138.35	21365.4	383086	624349	222.171	364.207	5.4681e+07	3.61615e+06	56287.9		6.75053e-08	67.6605	5.48218	14.1532	227.265	325.269	6.29986
2017-232	337		29µm	5Hz	0.602934	1080.14	7.65534	0.182476	0.00729666	0.0535437	0.0146157	0.0757342	0.0102594	0.993049	99.3049		5.48016	0.0399869	0.0757342	0.000776989	0.915442		1080.49	7.88396	1054.26	15.4088	1088.05	20.5605		0.0001	8.56625	40229.2	3025.21	7200.33	152195	287441	434.301	420.611	5.57505e+07	5.06772e+06	56115.5		0.00567159	26.2715	1.99871	4.67814	88.5543	146.872	12.0786
2017-232	338		29µm	5Hz	0.561084	1235.98	8.91556	0.211345	0.0074309	0.0626647	0.014288	0.0815629	0.00965282	1.00076	100.076		4.7316	0.0351601	0.0815629	0.000787312	0.928871		1235.98	9.18444	1228.49	17.5527	1235.04	18.9332		0.0001	3.26006	42771.3	3434.54	7171.22	129598	263018	684.868	0.1	5.55144e+07	6.03263e+06	56997.7		0.00216756	28.0497	2.27875	4.67893	75.7245	134.961	19.1281
2017-232	342		29µm	5Hz	0.615971	1652.57	13.219	0.292358	0.00814962	0.0816863	0.0151956	0.101981	0.00983854	0.995676	99.5676		3.42047	0.0278755	0.101981	0.00100334	0.967446		1653.3	13.4738	1587.09	24.1168	1660.48	18.2153		38.475	1.65495	46386.7	4700.1	7992.13	112946	208795	761.259	7011.39	5.79851e+07	5.30203e+06	56302.9		0.00105335	29.1216	2.98527	4.99188	63.1747	102.561	20.3546
2017-232	343		29µm	5Hz	1.10908	1463.78	12.2148	0.254916	0.0085399	0.0731174	0.0138556	0.0907644	0.0116969	1.01534	101.534		3.92286	0.0335008	0.0907644	0.00106166	0.949473		1463.78	12.5005	1426.33	19.7627	1441.66	22.2898		15.513	7.74487	30114.9	2709.43	9740.17	150595	154615	1098.65	261.68	5.44881e+07	5.03493e+06	55807.1		0.00524575	20.119	1.8313	6.47401	89.6364	80.8203	31.2606
2017-232	344		29µm	5Hz	1.5089	1784.29	20.4861	0.320948	0.0116842	0.0891073	0.0177321	0.114695	0.00846117	0.956939	95.6939		3.11577	0.0364051	0.114695	0.000970456	0.981298		1794.36	20.9656	1725.28	30.593	1875.1	15.2537		17.7942	3.31566	32091.7	3639.38	13455.3	172009	129806	424.813	7152.2	5.52224e+07	5.23702e+06	55305.1		0.00221584	21.1541	2.42709	8.82422	101.017	66.9478	11.9266
2017-232	345		29µm	5Hz	0.57267	1351.63	11.6804	0.233407	0.00894428	0.0667112	0.0140717	0.0870916	0.00587938	0.992519	99.2519		4.28436	0.0383205	0.0870916	0.000512045	0.939256		1352.33	12.0956	1305.31	18.368	1362.52	11.3263		37.373	0.0001	111575	9590.56	18253.6	315402	627134	159.045	37525.1	5.18771e+07	6.15803e+06	55834.3		7.1137e-08	78.2886	6.80818	12.7427	197.167	344.295	4.75307
2017-232	346		29µm	5Hz	0.353972	1170.95	7.93374	0.199272	0.00699289	0.0585326	0.0158121	0.0793187	0.00814845	0.992638	99.2638		5.01825	0.0350921	0.0793187	0.000646324	0.923232		1171.41	8.19155	1149.74	18.1798	1180.1	16.11		0.0001	0.0001	48694.9	3813.29	5117.17	98929.7	318241	219.653	793.601	5.52224e+07	4.84756e+06	56067.1		6.68259e-08	32.0969	2.54295	3.35577	58.0957	164.125	6.16661
2017-232	347		29µm	5Hz	0.653527	1186.65	8.52876	0.20211	0.00740734	0.0597256	0.0145256	0.0795674	0.00959713	1.00031	100.031		4.94779	0.03665	0.0795674	0.000763619	0.924554		1186.65	8.7899	1172.51	17.0314	1186.29	18.957		24.0825	0.750677	39333.2	3088.53	7718.78	145127	252860	593.524	2025.41	5.55041e+07	5.60027e+06	54912.3		0.000499088	25.794	2.04913	5.03607	84.7892	129.741	16.578
2017-232	348		29µm	5Hz	0.374266	1463.44	10.2199	0.25487	0.00714219	0.0763135	0.0166774	0.0918742	0.0105046	0.999149	99.9149		3.92357	0.0280229	0.0918742	0.000965102	0.949451		1463.54	10.4529	1486.44	24.79	1464.79	19.9552		8.26088	0.0001	50980.9	4632.75	5797.92	86729.3	263864	202.238	3445.09	5.45878e+07	6.72079e+06	55525.7		6.75992e-08	33.9927	3.12519	3.84622	51.5198	137.656	5.74355
2017-232	349		29µm	5Hz	0.248165	1224.46	8.11096	0.209182	0.0068209	0.0656799	0.0178983	0.0810664	0.00916143	1.00115	100.115		4.78052	0.0326074	0.0810664	0.000742684	0.927858		1224.46	8.35193	1285.76	23.0129	1223.05	18.0004		12.8845	5.05897	47756.2	3822.51	3776.45	64859.7	297595	275.944	5960.63	5.63332e+07	5.79604e+06	55389.6		0.00331378	30.8552	2.49866	2.42754	37.3337	150.439	7.59389
2017-232	350		29µm	5Hz	0.804921	1495.1	15.3076	0.261242	0.0104817	0.0757151	0.0178086	0.094062	0.0139455	0.991277	99.1277		3.82786	0.0401227	0.094062	0.00131174	0.952494		1496.19	15.6827	1475.2	26.2713	1509.36	26.3338		21.6062	0.0001	22955	2122.28	5337.37	78778.2	111440	544.349	3324.4	5.51158e+07	4.33669e+06	55736.6		6.69481e-08	15.1584	1.41788	3.50662	46.3453	57.5775	15.311
2017-232	351		29µm	5Hz	0.47902	1107.03	7.6059	0.187522	0.00709024	0.058415	0.0148502	0.077203	0.00833564	0.983577	98.3577		5.3327	0.0378101	0.077203	0.000643536	0.917775		1107.94	7.85554	1147.5	17.0405	1126.44	16.6102		3.22841	9.30968	62303.8	4758.3	9378.36	179886	427593	512.064	10181.9	5.37476e+07	5.13829e+06	54736.7		0.00639114	42.1887	3.25983	6.31822	108.517	226.54	14.7693
2017-232	352		29µm	5Hz	0.492464	1431.63	9.58177	0.24919	0.00690258	0.071209	0.0129664	0.0920606	0.00613813	0.976617	97.6617		4.01301	0.0277001	0.0920606	0.00056508	0.946745		1434.29	9.90034	1390.36	18.028	1468.64	11.6543		26.537	0.0001	96794.8	8809.75	13726.2	218705	505673	296.194	3267.25	5.34589e+07	5.05267e+06	54884.9		6.90195e-08	65.8965	6.06787	9.29707	132.644	269.348	8.58908
2017-232	354		29µm	5Hz	1.19354	1442.46	11.2366	0.251937	0.00804274	0.07174	0.0119841	0.094761	0.00586702	0.95085	95.085		3.96925	0.0319236	0.094761	0.000555964	0.948053		1448.46	11.6495	1400.37	16.7823	1523.33	11.0583		14.2327	33.7887	97501.6	9141.43	33601.8	536432	511752	327.309	28919.7	5.0228e+07	5.96685e+06	55616.4		0.0248196	70.6439	6.70102	24.2222	346.249	290.104	10.1016
2017-232	355		29µm	5Hz	0.830181	1196.46	12.0771	0.204251	0.0103803	0.0580655	0.0170745	0.0812571	0.0150263	0.975927	97.5927		4.89594	0.0508214	0.0812571	0.001221	0.925553		1198.12	12.4368	1140.82	19.479	1227.67	29.5042		67.3901	0.0001	61735.1	4946.82	15080.8	310368	425678	515.839	43037.6	6.50945e+07	7.26332e+06	54990.7		5.66777e-08	34.5132	2.79798	8.38816	154.574	186.194	12.2841
2017-232	356		29µm	5Hz	0.43506	1477	8.78088	0.257492	0.00612968	0.0755319	0.0120765	0.0921108	0.00474168	1.00498	100.498		3.88362	0.0238053	0.0921108	0.00043676	0.950702		1477	9.05352	1471.76	17.7738	1469.67	9.00164		1.78539	3.72703	212453	19360.7	27342.7	410741	1.07496e+06	211.772	24289	5.38531e+07	6.93428e+06	54331.8		0.00255327	143.562	13.2362	18.3826	247.257	568.328	6.09571
2017-232	357		29µm	5Hz	1.11545	1603.77	11.8053	0.283681	0.00756906	0.0812374	0.0122524	0.102619	0.00472721	0.962835	96.2835		3.52508	0.0266816	0.102619	0.0004851	0.963262		1609.87	12.1852	1578.7	19.3428	1672.02	8.73921		10.4415	19.9068	167565	16971.5	54120.3	752834	768464	293.002	131734	5.19877e+07	6.44282e+06	54760		0.0141265	117.289	12.0188	37.69	469.436	420.85	8.7364
2017-232	358		29µm	5Hz	0.535191	1704.25	19.0875	0.302915	0.011461	0.0903411	0.0142068	0.105296	0.00764588	0.99201	99.201		3.30126	0.0378357	0.105296	0.000805078	0.97255		1705.75	19.5495	1748.17	24.8359	1719.48	14.0503		52.822	0.0001	142759	14840.4	23280	302515	643590	539.701	13352	6.08071e+07	7.00234e+06	54603.8		6.06692e-08	85.4306	8.98513	13.8607	161.271	301.334	13.758
2017-232	359		29µm	5Hz	0.322979	1825	12.2549	0.327243	0.00678991	0.095915	0.0143902	0.109164	0.00576721	1.02212	102.212		3.05584	0.0207489	0.109164	0.00062957	0.984358		1825	12.3916	1851.23	26.6396	1785.5	10.5112		9.77529	5.52581	71279.9	7695.12	6813.27	80837.4	284975	580.933	3370.43	5.39761e+07	5.93423e+06	53959.7		0.00377665	48.053	5.24852	4.56984	48.5468	150.309	16.683
2017-232	360		29µm	5Hz	1.1249	1492.4	9.46272	0.260775	0.00653308	0.0749182	0.0117925	0.094131	0.00544134	0.988789	98.8789		3.83472	0.0250525	0.094131	0.000512199	0.952271		1493.81	9.75917	1460.22	17.2197	1510.74	10.2732		25.6061	11.6924	147949	13783.8	48285.9	726749	735593	340.352	3277.99	5.52872e+07	4.73106e+06	54180		0.00780153	97.3711	9.17817	31.6178	426.084	378.776	9.54218
2017-232	361		29µm	5Hz	0.266367	1177.69	8.39964	0.200441	0.00734348	0.0590266	0.0181539	0.0788366	0.0099446	1.00826	100.826		4.989	0.0366367	0.0788366	0.000783998	0.923776		1177.69	8.64833	1159.18	21.0436	1168.03	19.6957		0.0001	0.0001	38383.8	2970.95	3020.74	58013.2	247976	166.123	327.104	5.49366e+07	5.40565e+06	55377.7		6.7147e-08	25.4226	1.99084	1.99057	34.2284	128.501	4.68713
2017-232	362		29µm	5Hz	1.59353	2679.99	33.1825	0.515482	0.0107964	0.13662	0.0146288	0.178465	0.00958432	1.01567	101.567		1.93993	0.0209443	0.178465	0.00171047	1.07511		2679.99	28.9342	2588.36	37.8646	2638.66	15.9166		30.7815	0.0001	16859.9	2974.15	7192.69	59797.5	42725.2	704.216	869.584	5.35406e+07	4.0926e+06	54693.8		6.88959e-08	11.4576	2.0449	4.86322	36.1999	22.7168	20.3871
2017-232	363		29µm	5Hz	0.371134	1391.15	11.7718	0.240857	0.00866147	0.0709753	0.0202159	0.0873443	0.0129788	1.01685	101.685		4.15185	0.0359611	0.0873443	0.00113363	0.942785		1391.15	12.0494	1385.95	28.0181	1368.1	24.9836		0.0001	9.92844	19953.1	1716.76	2195.64	35168.7	107891	90.0618	0.1	5.45091e+07	6.50697e+06	54765.9		0.00671858	13.3184	1.15937	1.45813	20.9112	56.3441	2.56094
2017-232	364		29µm	5Hz	1.25593	1479.42	12.5126	0.258105	0.00865842	0.0767295	0.014046	0.0930489	0.0118641	0.994127	99.4127		3.87439	0.0335461	0.0930489	0.00110394	0.950995		1480.14	12.8157	1494.25	20.9883	1488.88	22.4648		27.9865	5.11316	34377.5	3167.63	12808.7	196167	177834	691.584	14958.6	5.79395e+07	5.7837e+06	54225.3		0.00325514	21.5874	2.01249	8.00249	109.731	87.3703	18.5009
2017-232	365		29µm	5Hz	0.333352	1123.96	6.82048	0.190478	0.00626969	0.0568153	0.0135861	0.0771085	0.00666329	0.99997	99.997		5.24996	0.0329156	0.0771085	0.000513796	0.919145		1123.96	7.0469	1116.93	15.1747	1124	13.2826		0.0001	1.44668	107799	8225.47	10857.4	216850	740648	161.522	892.246	5.3698e+07	6.44499e+06	54219.6		0.000993704	73.0377	5.63852	7.319	130.878	392.613	4.66219
2017-232	366		29µm	5Hz	0.365111	1320.33	9.2322	0.2273	0.00720096	0.0679658	0.0153183	0.084155	0.00825021	1.01866	101.866		4.39948	0.0316805	0.084155	0.000694297	0.936371		1320.33	9.50765	1329.07	20.3591	1296.14	16.042		0.0001	5.32794	45971.9	3826.65	5073.8	85340.3	266122	403.14	7109.35	5.38152e+07	5.8526e+06	53285.7		0.00365162	31.0789	2.61738	3.41274	51.3925	140.759	11.6108
2017-232	367		29µm	5Hz	1.00709	1417.35	9.74663	0.246051	0.00708594	0.0730857	0.0126204	0.0901046	0.00719461	0.993229	99.3229		4.06419	0.0287986	0.0901046	0.000648267	0.945252		1418.08	10.0484	1425.74	17.9934	1427.75	13.7362		2.31912	4.21041	60508.9	5371.97	18246.3	286034	323369	219.204	11119.9	5.4146e+07	5.49201e+06	53343.1		0.00286799	40.6556	3.65182	12.1976	171.194	169.988	6.27461
2017-232	368		29µm	5Hz	0.293492	1456.73	8.63755	0.253545	0.00611768	0.0758125	0.0121584	0.0910883	0.0045887	1.00572	100.572		3.94408	0.0241286	0.0910883	0.000417977	0.948819		1456.73	8.91181	1477.03	17.9584	1448.45	8.73626		0.0001	16.3148	242363	21839.1	21465.5	319943	1.24115e+06	232.909	15698.3	5.39626e+07	6.95344e+06	54219.8		0.0111506	163.392	14.8962	14.3981	192.134	654.647	6.6895
2017-232	369		29µm	5Hz	1.88022	1588.39	16.7361	0.279544	0.0107682	0.0795091	0.0135504	0.0985175	0.0129952	0.995498	99.5498		3.57726	0.0385207	0.0985175	0.00128026	0.961271		1589.06	17.1114	1546.37	20.9538	1596.25	24.2599		28.6803	0.0001	58941.8	5785.41	32155	480240	290799	768.718	46937.8	6.24778e+07	5.63681e+06	54200.9		5.90298e-08	34.3198	3.40825	18.6281	249.081	132.474	19.0693
2017-232	370		29µm	5Hz	1.0493	1244.77	8.71211	0.212999	0.00721769	0.0628138	0.0129751	0.0812078	0.0081565	1.01492	101.492		4.69487	0.0338861	0.0812078	0.000662371	0.929646		1244.77	8.98439	1231.33	15.9766	1226.48	16.018		4.39774	10.2118	59662	4780.05	18487.8	332170	360414	171.635	4190.88	5.49272e+07	5.9527e+06	54274.4		0.0068565	39.5136	3.20301	12.1824	195.96	186.753	4.84292
2017-232	372		29µm	5Hz	0.717603	1132	8.56915	0.191963	0.00780019	0.0566173	0.0146088	0.0766184	0.00981464	1.01865	101.865		5.20933	0.0406337	0.0766184	0.000751982	0.919834		1132	8.82983	1113.14	16.2616	1111.27	19.6013		22.005	0.0001	37059.3	2809.03	7890.28	160377	254446	1658.54	777.039	5.43527e+07	5.96069e+06	52542.4		6.78487e-08	24.8021	1.90208	5.25394	95.6064	133.23	47.2913
2017-232	373		29µm	5Hz	0.560951	1181.22	8.24831	0.201098	0.00722751	0.0601907	0.012915	0.079285	0.00600765	1.00166	100.166		4.9727	0.0359402	0.079285	0.000476316	0.924082		1181.22	8.53726	1181.38	15.2576	1179.26	11.8789		5.82092	2.29781	129740	10160.9	22119.2	415159	842606	261.216	3278.27	5.35587e+07	6.29782e+06	52028.4		0.0015821	88.1141	6.98208	14.9466	251.152	447.725	7.55858
2017-232	374		29µm	5Hz	0.40187	1173.43	8.09253	0.199888	0.00711764	0.0595186	0.0145115	0.0800637	0.00822853	0.98011	98.011		5.00281	0.0356082	0.0800637	0.000658807	0.923518		1174.72	8.36122	1168.56	16.9576	1198.56	16.2247		16.5936	0.0001	56354.4	4444.49	6810.97	130092	368553	348.795	0.1	5.42606e+07	6.48121e+06	51707.3		6.79603e-08	37.7777	3.01446	4.54274	77.6792	193.295	9.96209
2017-232	375		29µm	5Hz	0.527826	1235.07	9.55957	0.211271	0.008014	0.0635482	0.0142384	0.0819543	0.00614789	0.992897	99.2897		4.73325	0.0379323	0.0819543	0.000503846	0.928836		1235.59	9.90199	1245.29	17.7309	1244.43	12.0424		0.0001	24.577	101699	8249.98	16326.1	290858	627366	178.361	334588	5.18381e+07	5.62267e+06	52260.1		0.0174827	71.3592	5.85688	11.3977	181.784	344.402	5.33224
2017-232	376		29µm	5Hz	0.381613	1159.83	8.6901	0.19712	0.00770708	0.0603129	0.0170867	0.0779527	0.0110118	1.01236	101.236		5.07306	0.0390984	0.0779527	0.000858396	0.92223		1159.83	8.93889	1183.71	20.2257	1145.67	21.8808		0.0001	0.0001	29272.8	2243.03	3433.92	64873.9	193542	554.75	1717.77	5.37107e+07	4.20575e+06	52826.3		6.86525e-08	19.8232	1.53684	2.31368	39.1309	102.541	16.0063
2017-232	381		29µm	5Hz	0.329909	1119.54	9.12691	0.189694	0.00838483	0.055493	0.0197157	0.0770824	0.0125017	0.996789	99.6789		5.27166	0.0442019	0.0770824	0.000963659	0.918781		1119.72	9.38862	1091.62	21.5221	1123.32	24.9233		13.1241	0.0001	44893.3	3410.9	4381.05	92993	320902	346.356	1093.26	6.01149e+07	6.9585e+06	53005.2		6.13306e-08	27.1591	2.0878	2.63705	50.108	151.884	8.92823
2017-232	382		29µm	5Hz	0.282048	1183.36	9.34872	0.201625	0.00814464	0.0586497	0.01865	0.0799848	0.0102725	0.989497	98.9497		4.9597	0.040395	0.0799848	0.000821642	0.924328		1184.04	9.64361	1151.98	21.4844	1196.61	20.2607		0.0001	23.9838	29337.5	2301.11	2417.51	47091.6	190079	634.889	0.1	5.34625e+07	5.0906e+06	53557.7		0.0165393	19.9562	1.58373	1.63618	28.5312	101.157	18.4021
2017-232	383		29µm	5Hz	1.13385	1571.09	12.9387	0.276477	0.00844836	0.0823017	0.0128888	0.0987467	0.00825698	0.983137	98.3137		3.61693	0.0305572	0.0987467	0.00081535	0.959797		1573.6	13.2943	1598.59	20.6038	1600.59	15.4057		8.23787	0.0001	47591.8	4641.98	16151.6	224795	225706	186.168	1177.32	5.41941e+07	5.12292e+06	52877.7		6.80276e-08	31.9356	3.15162	10.7837	134.353	118.492	5.32314
2017-232	384		29µm	5Hz	0.685918	1802.94	11.7386	0.322708	0.00659405	0.0919877	0.0124863	0.109078	0.00618302	1.01058	101.058		3.09878	0.0204335	0.109078	0.000674431	0.982153		1802.94	11.8887	1778.67	22.209	1784.07	11.271		0.0001	3.25714	96640.8	10432.4	19162.1	239560	397605	430.995	9229.51	5.39955e+07	6.75552e+06	53010.7		0.00222385	65.0859	7.10884	12.8404	143.699	209.499	12.3687
2017-232	385		29µm	5Hz	0.740154	1518.05	10.5707	0.266086	0.00716066	0.0751343	0.0122992	0.0963103	0.00668213	0.978809	97.8809		3.75818	0.0269111	0.0963103	0.000643558	0.954812		1520.91	10.8907	1464.29	18.0096	1553.83	12.5439		1.03196	7.99682	87795.9	8334.72	18465.7	276558	425375	207.886	5367.55	5.43395e+07	6.31868e+06	53775.5		0.0054252	58.7532	5.64336	12.2951	164.837	222.706	5.92806
2017-232	386		29µm	5Hz	0.752983	1398.09	11.0777	0.243277	0.00810899	0.0731757	0.0156814	0.0925272	0.0120521	0.949589	94.9589		4.11055	0.0333324	0.0925272	0.00111515	0.943933		1403.71	11.3827	1427.43	22.3841	1478.23	22.8535		7.22296	5.12838	24768.1	2256.74	5626.57	87453.9	132221	1009.35	121857	5.5153e+07	6.43613e+06	54191.9		0.00342779	16.33	1.50544	3.69103	51.3546	68.2016	28.3576
2017-232	387		29µm	5Hz	1.2629	1501.12	12.604	0.263456	0.00862079	0.0765128	0.0130205	0.0977353	0.00927512	0.953297	95.3297		3.7957	0.0327219	0.0977353	0.000906506	0.953553		1507.5	12.9959	1490.18	19.403	1581.35	17.3488		37.5343	19.3814	77203.7	7479.63	28766	442892	399238	788.816	104328	6.17401e+07	5.88168e+06	54432.5		0.011572	45.4698	4.45713	16.8568	232.32	183.957	19.797
2017-232	388		29µm	5Hz	0.503977	1366.34	8.77743	0.236091	0.00664849	0.0712773	0.0121537	0.0870403	0.00398524	1.00364	100.364		4.23566	0.0281607	0.0870403	0.000346876	0.940526		1366.34	9.0841	1391.65	16.9136	1361.39	7.67854		7.00927	0.0001	289923	24945.6	43996.4	688333	1.55485e+06	114.992	34975.8	4.29357e+07	5.5313e+06	54779.1		8.58541e-08	245.53	21.3751	37.0724	519.184	1030.18	4.14988
2017-232	389		29µm	5Hz	0.558793	1453.65	11.0747	0.252945	0.00785504	0.0668867	0.0197844	0.0902857	0.00594097	1.01541	101.541		3.95343	0.0310544	0.0902857	0.000536385	0.948533		1453.65	11.4184	1308.64	25.8905	1431.58	11.3368		32.5803	1.635	96462.3	8617.09	13470.2	245187	499510	658.386	274763	5.44157e+07	5.48116e+06	55193.4		0.00110755	64.4559	5.82584	8.95554	145.915	261.125	18.7472
2017-232	390		29µm	5Hz	0.296591	1466.7	9.26013	0.255485	0.00650343	0.0764006	0.0135369	0.0907136	0.00521786	1.01812	101.812		3.91412	0.0254552	0.0907136	0.000473331	0.949745		1466.7	9.53858	1488.08	20.144	1440.6	9.9447		10.9189	3.44417	132220	11849.4	11811.8	176226	676405	353.003	12043.4	5.54408e+07	6.04614e+06	55622.5		0.00228988	86.7135	7.86284	7.7076	102.932	347.052	9.86558
2017-232	391		29µm	5Hz	0.740489	1494.62	10.0646	0.261159	0.00692922	0.0773791	0.0130288	0.0940699	0.00658867	0.990892	99.0892		3.82909	0.0265326	0.0940699	0.000619795	0.952454		1495.77	10.3645	1506.44	19.6272	1509.52	12.4413		0.0001	1.49414	92158.4	8585.62	20213.8	301393	463350	497.136	72721.2	5.51701e+07	6.37752e+06	55220.5		0.000998237	60.735	5.72493	13.2546	176.9	238.897	13.9618
2017-232	392		29µm	5Hz	0.359827	1466.23	8.83921	0.255479	0.00621578	0.0748188	0.0129904	0.0922314	0.00523516	0.996276	99.6276		3.91421	0.0243299	0.0922314	0.000482846	0.949742		1466.67	9.11652	1458.35	18.9447	1472.16	9.93515		0.0001	11.6484	105014	9562.77	11161.2	169012	534707	193.805	7606.1	5.54731e+07	5.66055e+06	54634		0.00773957	68.8278	6.34153	7.27844	98.6553	274.174	5.41309
2017-232	393		29µm	5Hz	0.556183	1075.77	10.4187	0.181634	0.00993255	0.0557021	0.0219132	0.0753744	0.0170877	0.997583	99.7583		5.50558	0.0546844	0.0753744	0.00128797	0.915053		1075.89	10.6864	1095.62	24.0087	1078.5	34.2935		0.0001	1.74348	12204.1	904.554	2068.9	42516.5	87021.9	886.122	990.887	5.47557e+07	5.15181e+06	54543.7		0.00117358	8.10331	0.607698	1.36682	25.142	45.2045	25.0739
2017-232	394		29µm	5Hz	1.30941	1484.56	10.3582	0.259274	0.00716006	0.0763582	0.0125143	0.0938486	0.00851633	0.987413	98.7413		3.85693	0.0276158	0.0938486	0.000799246	0.951553		1486.13	10.6407	1487.28	18.6122	1505.07	16.0909		0.0001	0.0001	40758.8	3769.21	15864.7	237445	206431	732.791	754.581	5.53777e+07	5.85552e+06	54985.6		6.65543e-08	26.7585	2.50373	10.3631	138.83	106.026	20.502
2017-232	395		29µm	5Hz	1.0682	1527.38	12.879	0.268739	0.00863928	0.0806541	0.0136286	0.0993914	0.00996402	0.951435	95.1435		3.72108	0.0321475	0.0993914	0.000990338	0.956083		1534.4	13.2561	1567.79	21.3669	1612.72	18.5614		0.0001	2.73079	25416.5	2489.29	8255.72	116527	124182	832.501	14349.5	5.48549e+07	5.4933e+06	55099.5		0.00183473	16.8447	1.66926	5.44403	68.7788	64.3877	23.5134
2017-232	396		29µm	5Hz	0.718498	1503.22	11.3126	0.26343	0.00770027	0.0797246	0.0156927	0.0964113	0.0101379	0.96887	96.887		3.79607	0.0292308	0.0964113	0.000977411	0.953541		1507.37	11.6071	1550.4	24.3299	1555.8	19.0264		0.0001	18.6482	36557.7	3497.37	8057.2	113670	180095	730.514	38616.4	5.46654e+07	5.492e+06	55281		0.0125723	24.312	2.35332	5.33142	67.3226	93.6991	20.7041
2017-232	397		29µm	5Hz	0.520328	1739.2	12.096	0.309695	0.00706798	0.0901773	0.0131781	0.104078	0.00632124	1.02422	102.422		3.22899	0.0228224	0.104078	0.0006579	0.975835		1739.2	12.2927	1745.13	22.9976	1698.08	11.6475		0.0001	7.5309	89681.7	9205.81	13698.8	174093	380876	482.382	4935.01	5.53204e+07	5.63957e+06	55695.2		0.00501693	58.9334	6.12095	8.95691	101.885	195.809	13.5096
2017-232	398		29µm	5Hz	1.64271	2689.3	22.0029	0.517672	0.00711208	0.13943	0.0125795	0.181407	0.00667259	1.00882	100.882		1.93173	0.0137386	0.181407	0.00121046	1.07612		2689.3	19.1265	2638.26	33.1879	2665.78	11.0526		0.0001	0.0001	41009.6	7358.01	18254.9	149691	103732	170.498	1043.34	5.54014e+07	5.16058e+06	55571.1		6.65189e-08	26.909	4.88509	11.9182	87.4733	53.2493	4.76791
2017-232	399		29µm	5Hz	0.821428	1831.98	12.2669	0.328679	0.00677882	0.0918007	0.0125521	0.111145	0.00570518	1.00756	100.756		3.04248	0.0206244	0.111145	0.000634103	0.985057		1831.98	12.4186	1775.21	22.2826	1818.22	10.3564		13.2384	0.0001	93777.7	10331.2	21772.3	270405	374731	593.705	634.368	5.60694e+07	5.0315e+06	55377.8		6.57246e-08	60.7988	6.77713	14.0449	156.126	190.066	16.4047
2017-232	400		29µm	5Hz	0.350408	1471.35	13.9128	0.256392	0.00962163	0.0718099	0.0243318	0.0890786	0.015414	1.04659	104.659		3.90028	0.0375271	0.0890786	0.00137306	0.950177		1471.35	14.1568	1401.69	34.1056	1405.85	29.5172		0.0001	0.652982	31076.7	2748.2	3119.7	51348.5	166811	489.428	3622.14	6.22649e+07	6.79189e+06	54836.4		0.000386457	18.1427	1.62337	1.81217	26.6966	76.1872	12.1776
2017-232	401		29µm	5Hz	0.587216	1643.67	13.5918	0.290807	0.00838145	0.0838197	0.0178368	0.102184	0.012607	0.988816	98.8816		3.43871	0.0288214	0.102184	0.00128823	0.966698		1645.56	13.7922	1626.91	29.0189	1664.17	23.3299		0.0001	16.3817	31314.6	3147.08	5276.04	69233.7	134212	369.151	4437.65	4.89249e+07	4.88251e+06	54494.9		0.0123385	23.2658	2.36581	3.9003	45.8085	78.0097	11.6892
2017-232	402		29µm	5Hz	0.715128	1677.23	11.285	0.297165	0.00686864	0.08642	0.0129286	0.101044	0.00578934	1.0206	102.06		3.36514	0.0231139	0.101044	0.00058498	0.969768		1677.23	11.5203	1675.35	21.6599	1643.38	10.7421		24.2875	0.0001	83116.5	8279.08	17395.6	230482	366878	216.716	4233.66	5.3669e+07	5.87214e+06	54107.9		6.86588e-08	56.2928	5.6735	11.7227	139.014	194.39	6.25567
2017-232	403		29µm	5Hz	0.506956	1040.22	7.40685	0.175273	0.00734742	0.0535223	0.0144095	0.0747239	0.00851859	0.981167	98.1167		5.70537	0.0419198	0.0747239	0.000636542	0.912121		1041.1	7.64941	1053.85	15.1854	1061.08	17.1407		0.0001	16.1958	63943.2	4704.88	9862.83	205697	461873	242.046	917.811	5.35353e+07	6.63134e+06	53609.2		0.0111473	43.4143	3.23215	6.66288	124.371	245.328	7.00419
2017-232	405		29µm	5Hz	0.800669	1166.83	10.1922	0.198635	0.00900092	0.0588898	0.0156758	0.0797013	0.0117402	0.981821	98.1821		5.03437	0.0453139	0.0797013	0.00093571	0.922935		1167.98	10.5129	1156.56	18.1301	1189.61	23.179		3.96139	0.0001	22047.9	1727.51	5251.38	102898	146290	541.941	0.1	5.39094e+07	5.79013e+06	54440.6		6.83473e-08	14.8648	1.17847	3.52281	61.7796	77.16	15.5732
2017-232	406		29µm	5Hz	0.562948	1187.15	8.96438	0.202309	0.00778362	0.0617467	0.0149074	0.0800368	0.00992386	0.9915	99.15		4.94294	0.038474	0.0800368	0.000794274	0.924647		1187.71	9.24469	1211.02	18.0532	1197.89	19.5694		11.9206	0.0001	32591.2	2583.89	5649.52	103742	209771	604.82	366.818	5.47282e+07	5.61605e+06	54256		6.73229e-08	21.6438	1.73626	3.7331	61.3525	108.984	17.1198
2017-232	407		29µm	5Hz	0.600986	1130.88	8.74619	0.191756	0.00797194	0.0584092	0.0147755	0.0772988	0.0103212	1.00175	100.175		5.21495	0.0415733	0.0772988	0.000797817	0.919738		1130.88	9.01532	1147.39	16.9532	1128.91	20.5593		0.0001	18.3401	55627.1	4257.9	10193.2	203562	385557	522.506	458440	5.73855e+07	5.94756e+06	54555.7		0.011775	35.2306	2.72858	6.42344	114.807	191.031	14.1048
2017-232	408		29µm	5Hz	0.361546	1214.6	9.12521	0.207473	0.00772152	0.0609191	0.0179686	0.0812843	0.0115229	0.989426	98.9426		4.81992	0.0372171	0.0812843	0.000936627	0.927058		1215.34	9.38426	1195.26	21.4772	1228.33	22.623		24.3981	9.23017	30246.5	2421.24	3247.44	60984.2	192003	552.585	0.1	5.40319e+07	5.27085e+06	53234.4		0.00629376	20.3446	1.64786	2.1734	36.5281	101.033	15.8424
2017-232	409		29µm	5Hz	0.711522	1655.73	11.6592	0.293375	0.00714384	0.0847846	0.0146032	0.103287	0.0101325	0.984776	98.4776		3.40861	0.0243506	0.103287	0.00104656	0.967937		1658.37	11.8472	1644.9	24.0207	1684.01	18.7034		3.26537	5.81296	36096.6	3673.61	7487.91	100339	160522	720.211	4111.24	5.44613e+07	5.38655e+06	51752.2		0.00393232	24.0875	2.48043	4.97178	59.6249	83.7991	20.4851
2017-232	410		29µm	5Hz	2.17183	1757.44	22.9975	0.313509	0.0133116	0.0898077	0.0170875	0.107787	0.0121972	0.997512	99.7512		3.1897	0.04246	0.107787	0.00131469	0.977685		1757.95	23.4011	1738.28	29.7029	1762.33	22.2941		18.4065	3.52592	31537.6	3360.62	19309.6	252147	132153	586.903	9854.42	5.66465e+07	6.44664e+06	51964.9		0.00229313	20.2329	2.18152	12.3262	144.05	66.3264	16.0492
2017-232	411		29µm	5Hz	1.04258	1175.46	8.25603	0.200199	0.00722763	0.0605452	0.0136927	0.0798617	0.0102491	0.9856	98.56		4.99504	0.0361023	0.0798617	0.00081851	0.923663		1176.39	8.5025	1188.14	16.2688	1193.58	20.2234		18.9692	3.4783	36899.9	2896.71	11760.4	219991	240183	685.359	355.679	5.51306e+07	5.128e+06	53545.6		0.00232429	24.3234	1.93204	7.71346	129.131	123.857	19.2567
2017-232	412		29µm	5Hz	0.384792	1134.85	10.9611	0.192699	0.00991333	0.0583156	0.025194	0.0784462	0.0161569	0.980818	98.0818		5.18944	0.0514446	0.0784462	0.00126745	0.920175		1135.98	11.2613	1145.6	28.8622	1158.2	32.0454		7.29684	0.0001	12844.4	998.388	1490.29	29332.5	86769.6	462.917	0.1	5.37273e+07	5.61265e+06	52929.3		6.85663e-08	8.6876	0.683277	1.00296	17.6668	45.9126	13.3462
2017-232	413		29µm	5Hz	0.438795	1140.81	9.33019	0.193672	0.00841083	0.0582447	0.0184328	0.0781067	0.0125326	0.992732	99.2732		5.16338	0.0434283	0.0781067	0.000978882	0.920627		1141.23	9.59872	1144.25	21.0917	1149.59	24.8885		0.0001	4.54954	21284.9	1648.85	2831.81	55201.9	143197	536.956	323.109	5.38951e+07	5.61904e+06	52378.5		0.00310966	14.3514	1.1249	1.89983	33.1432	75.5324	15.4324
2017-232	418		29µm	5Hz	0.780474	1503.84	12.7101	0.262915	0.00859796	0.0793501	0.0171029	0.0943615	0.0143832	0.99299	99.299		3.80351	0.0327024	0.0943615	0.00135722	0.953294		1504.74	12.9377	1543.39	26.3965	1515.36	27.1385		40.253	6.62055	24354.1	2292.22	5915.94	83150.9	121266	788.716	3809.3	5.50457e+07	6.10815e+06	53243.3		0.00443004	16.0755	1.53097	3.88552	48.8723	62.6188	22.1929
2017-232	419		29µm	5Hz	1.27224	1132.16	14.2857	0.192568	0.0127391	0.0577361	0.0223319	0.0799443	0.0320566	0.949531	94.9531		5.19297	0.0661539	0.0799443	0.00256275	0.920114		1135.27	14.4624	1134.53	25.3362	1195.61	63.2352		11.7129	1.12995	6275.96	489.149	2391.55	45518.8	40724	702.761	307.058	5.00616e+07	5.07822e+06	53389.7		0.000831345	4.55492	0.359218	1.72708	29.4165	23.1218	21.7427
2017-232	422		29µm	5Hz	1.19518	1208.17	9.82559	0.20613	0.00834832	0.0618127	0.0134663	0.079601	0.0128647	1.01773	101.773		4.85131	0.0405003	0.079601	0.00102404	0.926431		1208.17	10.0862	1212.28	16.3249	1187.12	25.4083		49.4072	0.0001	23557.4	1852.98	8481.95	156484	149025	1008.18	231.714	5.40165e+07	5.34374e+06	53371.5		6.81813e-08	15.8443	1.26107	5.67646	93.7147	78.4107	28.9071
2017-232	423		29µm	5Hz	0.60847	1368.14	13.2201	0.236715	0.00997112	0.068125	0.0175338	0.088352	0.00968943	0.985215	98.5215		4.22449	0.0421229	0.088352	0.000856081	0.940821		1369.6	13.6564	1332.08	23.3564	1390.15	18.595		48.0163	31.7786	49059	4288.49	8605.59	137256	256750	547.193	38851.5	4.73017e+07	4.45083e+06	53805.8		0.0247421	37.6794	3.33281	6.57661	93.8648	154.264	17.9164
2017-232	424		29µm	5Hz	0.513592	1099.33	10.0558	0.186382	0.00938952	0.0570578	0.0214352	0.0781732	0.015088	0.956977	95.6977		5.36532	0.0503777	0.0781732	0.00117948	0.917247		1101.75	10.3449	1121.56	24.0409	1151.28	29.9558		0.0001	7.97346	14126	1094.31	2230.8	45368.5	100543	634.073	369.736	5.44418e+07	4.87016e+06	53542.8		0.00539365	9.4262	0.73889	1.48121	26.9561	52.4854	18.038
2017-232	425		29µm	5Hz	1.17689	1454.09	12.7349	0.253319	0.00892489	0.0737673	0.0168922	0.092331	0.0149624	0.987362	98.7362		3.94759	0.0352317	0.092331	0.00138149	0.948712		1455.57	12.9908	1438.57	24.3007	1474.2	28.3874		75.1756	0.0001	29081.4	2657.12	10029	160633	155350	437.835	29792.6	6.19948e+07	6.0854e+06	54897		5.94021e-08	17.0412	1.5755	5.84761	83.8107	71.2136	10.9378
	Discordant
2017-232	168		29µm	5Hz	0.528641	1293.47	8.46531	0.223902	0.00675334	0.0653649	0.0138002	0.0905184	0.00680664	0.906695	90.6695		4.46624	0.0301621	0.0905184	0.000616126	0.934769		1302.46	8.79595	1279.79	17.6612	1436.49	12.98		6.29783	27.5798	77061.1	6885.83	12038.6	206664	445575	405.297	48965.4	5.48238e+07	4.77717e+06	65773.3		0.0186519	51.3917	4.64436	7.98533	122.954	232.585	11.4879
2017-232	177		29µm	5Hz	0.835627	1683.36	15.4793	0.302216	0.00937722	0.081774	0.0141534	0.11423	0.0088419	0.911404	91.1404		3.30889	0.0310282	0.11423	0.00101001	0.972212		1702.29	15.9627	1588.73	22.4859	1867.77	15.9541		0.0001	24.2284	53933.5	6034.99	13008.9	164685	224615	1174.21	1.82479e+06	4.45376e+07	4.65076e+06	64707.4		0.0201649	44.265	5.00954	10.6196	120.572	144.29	40.9641
2017-232	181		29µm	5Hz	1.12011	1372.96	11.9418	0.239119	0.00898566	0.069651	0.0136638	0.0938458	0.00713174	0.91834	91.834		4.18202	0.0375782	0.0938458	0.000669284	0.941961		1382.11	12.4192	1360.94	18.5956	1505.01	13.4749		67.6628	6.17809	87279.9	8112.54	28990.7	462432	470514	446.679	78915.2	4.76771e+07	4.31661e+06	64365.7		0.00480281	66.9098	6.29006	22.1056	316.228	282.318	14.5561
2017-232	196		29µm	5Hz	0.824854	1385.67	17.4727	0.250616	0.0122505	0.0977666	0.0367262	0.12522	0.0298977	0.709506	70.9506		3.99017	0.0488817	0.12522	0.00374378	0.947424		1441.65	17.661	1885.35	69.2417	2031.91	52.9146		0.0001	36.3683	17133.1	2153.21	5627.52	64631.4	89293.1	2319.15	7.21211e+06	5.16288e+07	4.76338e+06	62145.2		0.0260981	12.1246	1.54117	3.9612	40.7945	49.4567	69.7768
2017-232	213		29µm	5Hz	0.931195	1406.73	11.2175	0.246068	0.00813282	0.0770944	0.0152628	0.0968035	0.0129196	0.907095	90.7095		4.06392	0.0330511	0.0968035	0.00125066	0.94526		1418.17	11.5337	1501.1	22.911	1563.41	24.2225		0.0001	18.7545	21668.5	2055.98	6421.78	93015.4	113822	648.203	12282.1	5.10498e+07	5.14944e+06	61504.2		0.0136049	15.5015	1.48768	4.56972	59.3431	63.7279	19.7195
2017-232	214		29µm	5Hz	0.772985	1018.05	10.4893	0.176975	0.0105614	0.0547319	0.0191655	0.101126	0.0127012	0.638601	63.8601		5.6505	0.0596772	0.101126	0.00128442	0.912905		1050.43	11.094	1077.04	20.642	1644.89	23.5623		37.3335	44.3699	24897.2	2494.83	5739.42	122650	180802	431.762	31988.1	5.28236e+07	6.01202e+06	61132		0.0311052	17.2127	1.74458	3.94692	75.6196	97.828	12.6937
2017-232	215		29µm	5Hz	1.34966	1370.56	15.9766	0.239428	0.012025	0.0764358	0.0161316	0.0964797	0.0109551	0.888636	88.8636		4.17662	0.050224	0.0964797	0.00105694	0.942107		1383.72	16.6393	1488.74	24.0157	1557.13	20.5563		1.15404	29.2275	110048	10513.1	49679.7	774043	653503	505.734	386061	6.76993e+07	6.71607e+06	61622.1		0.015987	59.3627	5.73605	26.6565	372.36	275.892	11.6013
2017-232	217		29µm	5Hz	1.32412	1383.12	13	0.242756	0.00966334	0.0709461	0.016196	0.100169	0.0106472	0.91689	91.689		4.11937	0.0398068	0.100169	0.00106652	0.943686		1401.01	13.5384	1385.4	22.4379	1528	42		0.0001	15.7757	18855.3	1860.49	7379.21	116939	100632	1993.26	67863.1	5.31675e+07	4.87399e+06	61059.5		0.010987	12.9503	1.29249	5.0414	71.6255	54.093	58.2202
2017-232	222		29µm	5Hz	0.225337	1122.42	9.3256	0.192566	0.0085572	0.0534195	0.0174809	0.0874334	0.0102058	0.828618	82.8618		5.19303	0.0444378	0.0874334	0.000892323	0.920113		1135.26	9.71464	1051.88	18.3878	1370.06	19.6402		28.0322	48.6649	123940	10309.9	8256.27	171435	866874	569.442	114215	5.37674e+07	6.92513e+06	59932.9		0.0335102	84.1654	7.08159	5.57701	103.815	460.712	16.4459
2017-232	224		29µm	5Hz	2.41912	1040.46	8.69818	0.180006	0.00851905	0.0463089	0.0137063	0.0965995	0.0135042	0.684217	68.4217		5.55536	0.0473264	0.0965995	0.0013045	0.914302		1067.01	9.0899	914.98	12.541	1559.46	25.3318		13.6277	30.3193	20471.1	1950.43	12897.3	312050	146977	594.685	12582	5.35601e+07	5.88394e+06	59974.7		0.0209573	13.9546	1.34482	8.74531	189.686	78.4112	17.241
2017-232	234		29µm	5Hz	0.940061	1486.81	9.63304	0.261218	0.00665276	0.0701918	0.0129992	0.0989065	0.0071674	0.932943	93.2943		3.82822	0.0254682	0.0989065	0.000708902	0.952483		1496.07	9.953	1371.16	17.8239	1603.6	13.3676		2.38293	29.5536	91134.4	8911.67	23292.1	373458	452634	473.732	133864	5.3524e+07	5.185e+06	58685.4		0.0204364	62.1503	6.14733	15.8007	227.094	241.574	13.7418
2017-232	236		29µm	5Hz	0.838945	1071.65	8.43662	0.181484	0.00808113	0.0558493	0.0150967	0.0780205	0.0128415	0.936972	93.6972		5.51013	0.0445281	0.0780205	0.0010019	0.914983		1075.08	8.68783	1098.44	16.5829	1147.39	25.5101		5.46181	0.0001	24750.3	1887.2	6470.75	131125	178077	44644.5	2.95126e+06	5.30215e+07	5.29221e+06	60107		6.98021e-08	17.0379	1.31408	4.43095	80.4854	95.9364	1307.27
2017-232	237		29µm	5Hz	1.05732	1545.52	10.5772	0.272834	0.00702634	0.0838162	0.0124893	0.101902	0.00663024	0.937387	93.7387		3.66523	0.0257531	0.101902	0.000675635	0.958047		1555.17	10.9272	1626.85	20.3182	1659.05	12.2776		25.5916	2.22171	63645.8	6389.08	20872.5	280682	302455	488.748	64345.8	5.24107e+07	5.1844e+06	59508.1		0.00156883	44.3227	4.50054	14.459	174.287	164.838	14.478
2017-232	241		29µm	5Hz	1.34455	1140.71	9.63664	0.194398	0.0086644	0.0592941	0.0142941	0.0813292	0.0140316	0.931466	93.1466		5.14409	0.0445704	0.0813292	0.00114118	0.920964		1145.16	9.92208	1164.28	16.6424	1229.41	27.5442		0.0001	0.547217	19149	1529.55	7892.56	149866	126991	787.53	579.419	5.37386e+07	5.25937e+06	58519.1		0.000376822	13.0045	1.05071	5.33182	90.7466	67.4924	22.751
2017-232	253		29µm	5Hz	0.569112	974.798	8.67701	0.165825	0.00920803	0.0499614	0.0122822	0.0846046	0.00542419	0.75704	75.704		6.03046	0.0555286	0.0846046	0.000458912	0.907785		989.066	9.10735	985.416	12.103	1306.49	10.5316		9.28811	161.829	198435	16594.8	34142.3	745928	1.49319e+06	500.717	809306	3.63713e+07	5.45957e+06	55093.5		0.164597	199.05	16.8383	34.0687	667.088	1172.16	21.3691
2017-232	254		29µm	5Hz	0.338588	1242.61	10.5329	0.213743	0.00866453	0.0685268	0.0266066	0.0864455	0.0150298	0.926243	92.6243		4.67852	0.0405372	0.0864455	0.00129926	0.929994		1248.73	10.8196	1339.68	35.6444	1348.16	29.0118		55.7979	8.38872	38901.4	3294.12	4228.78	74145	249474	279.567	21390.8	5.9974e+07	7.05413e+06	55640.7		0.00517424	23.6643	2.02699	2.55896	40.2114	118.762	7.23551
2017-232	297		29µm	5Hz	1.27521	1011.84	6.41603	0.170442	0.00654398	0.0509863	0.0119483	0.0753336	0.00715211	0.941646	94.1646		5.8671	0.0383942	0.0753336	0.000538795	0.909901		1014.55	6.63916	1005.14	12.0097	1077.42	14.356		40.7665	3.0006	93176.9	6934.15	35702.3	797151	711987	471.628	19821.5	5.48506e+07	4.80803e+06	56091.2		0.00202138	61.9089	4.66075	23.5988	472.044	370.17	13.3389
2017-232	313		29µm	5Hz	1.16338	1147.45	12.477	0.211002	0.0110378	0.0798705	0.0218701	0.143253	0.0119764	0.544423	54.4423		4.73929	0.0523113	0.143253	0.00171566	0.92871		1234.16	13.6224	1553.13	33.9671	2266.9	20.6511		35.3382	121.513	33372.1	4675.04	14143.1	213553	209054	33299.9	1.05674e+07	3.13772e+07	3.18134e+06	55715.6		0.143036	38.7456	5.49103	16.3358	220.947	189.918	1646.04
2017-232	353				1.10639	1261.94	10.0882	0.216234	0.00819291	0.0655881	0.014709	0.0794581	0.0118741	1.06622	106.622		4.62463	0.0378892	0.0794581	0.000943491	0.931163		1261.94	10.339	1284.02	18.8866	1183.57	23.4639		0.0001	20.517	30572.8	2406.91	10026.4	181819	187117	581.703	2531.19	5.44219e+07	5.75214e+06	55305.1		0.0139098	20.4447	1.62843	6.6708	108.317	97.9019	16.5696
2017-232	371		29µm	5Hz	1.2318	1418.73	23.8945	0.24776	0.0172225	0.074182	0.0218977	0.0951497	0.0253527	0.93199	93.199		4.03616	0.0695128	0.0951497	0.0024123	0.946064		1426.91	24.575	1446.38	31.6723	1531.04	47.7365		5.84779	0.0001	11112.3	1041.56	4158.83	59417.1	54917.7	1038.92	20041.6	4.64908e+07	4.44257e+06	53723.2		7.93244e-08	8.69482	0.824552	3.23764	41.4119	33.6191	34.6337
2017-232	380		29µm	5Hz	1.0712	1200.83	12.2118	0.206455	0.0104194	0.0636939	0.0160661	0.0871143	0.0164844	0.887663	88.7663		4.84366	0.050468	0.0871143	0.00143603	0.926583		1209.91	12.6065	1248.06	20.0514	1363.02	31.7541		27.8924	4.65033	20286.5	1727.88	6686	114637	121836	473.445	56426.8	4.12414e+07	4.5155e+06	54952.3		0.00415739	17.8896	1.54168	5.86633	90.0423	84.0576	17.7896
2017-232	404		29µm	5Hz	1.0777	1310.77	14.704	0.227461	0.0114645	0.0662328	0.0186825	0.0922064	0.0185451	0.897758	89.7758		4.39637	0.0504022	0.0922064	0.00170998	0.936447		1321.18	15.1466	1296.25	24.2171	1471.64	35.1968		0.0001	13.9931	65224.2	6016.01	21483.9	388789	410658	321.729	25225.2	6.58046e+07	6.51389e+06	55196.4		0.0078353	36.0263	3.36221	11.8072	191.238	177.45	7.57407
2017-232	414		29µm	5Hz	0.61845	1074.56	9.05872	0.182173	0.00866751	0.0561305	0.0165958	0.0788423	0.0125789	0.923517	92.3517		5.4893	0.0475786	0.0788423	0.000991749	0.915301		1078.83	9.35079	1103.83	18.3188	1168.18	24.9125		0.0001	16.6211	23577.2	1826.19	4523.14	90375	166335	407.952	24499.2	5.29402e+07	5.27452e+06	52678.1		0.0115653	16.1833	1.26833	3.08919	55.2381	89.3171	11.9361
2017-232	420		29µm	5Hz	1.47967	1142.66	11.1014	0.200806	0.00998591	0.0539548	0.0155994	0.106786	0.0104886	0.675911	67.5911		4.97993	0.0497291	0.106786	0.00112003	0.923946		1179.65	11.7799	1062.14	16.5688	1745.27	19.2119		0.0001	38.8552	23305.9	2460.3	9313.56	196759	151354	326.842	37971.9	5.51224e+07	5.33321e+06	54875.8		0.0259618	15.3615	1.64087	6.10824	115.478	78.0427	9.18364
2017-232	421		29µm	5Hz	0.0623474	1349.05	18.7411	0.233885	0.0143136	0.120257	0.0453197	0.090518	0.0157398	0.943159	94.3159		4.2756	0.0611993	0.090518	0.00142474	0.939482		1354.83	19.3925	2295.27	104.021	1436.48	30.0153		91.6711	21.5042	59703.8	5373.43	1975.1	19770.7	360934	220.684	0.1	6.60486e+07	6.04153e+06	53845		0.0119912	32.8414	2.99082	1.08104	9.68357	155.316	5.17496
PRR-27979
	Concordant (± 95%)
2017-233	426		29µm	5Hz	0.613108	1581.62	9.71228	0.278067	0.00629623	0.0798155	0.0124122	0.0959601	0.00527747	1.02238	102.238		3.59626	0.0226429	0.0959601	0.000506427	0.960561		1581.62	9.95824	1552.1	19.2649	1546.99	9.916		21.4164	0.328677	128538	12211.1	22818.8	324676	602734	213.579	21231.8	5.55694e+07	7.23136e+06	55193.4		0.000217811	84.0284	8.07743	14.8431	188.982	308.237	5.95242
2017-233	427		29µm	5Hz	0.833395	1572.8	11.3379	0.276681	0.00736532	0.0790886	0.0147569	0.0984186	0.00926233	0.987614	98.7614		3.61427	0.0266202	0.0984186	0.000911585	0.959895		1574.63	11.5976	1538.49	22.7034	1594.38	17.2955		0.0001	5.01628	43027.6	4174.08	10252.8	148302	202537	542.852	53295.2	5.50246e+07	6.28913e+06	55680		0.00335706	28.4059	2.78834	6.73508	87.1731	104.6	15.2788
2017-233	428		29µm	5Hz	1.41326	1172.24	23.4843	0.199596	0.0205715	0.0550178	0.0360894	0.0797225	0.0325576	0.985734	98.5734		5.01011	0.103065	0.0797225	0.00259557	0.923383		1173.15	24.1335	1082.52	39.0674	1190.13	64.2746		11.7202	9.40785	32565	2621.9	13974.6	298657	240524	864.272	1762.76	6.42371e+07	5.94645e+06	55060.3		0.00539296	18.4151	1.50025	7.86323	150.372	106.401	20.8364
2017-233	429		29µm	5Hz	1.62971	1596.02	23.4843	0.282378		0.0834346	0.0122464	0.102948	0.00885423	0.95553	95.553		3.54136	0.103065	0.102948	0.000911528	0.962635		1603.33	24.1335	1619.73	19.8359	1677.94	16.3565		73.4599	5.19811	121141	12287.3	58864.1	826574	577265	481.88	44163.8	6.13077e+07	5.71441e+06	55811.5		0.00312207	71.775	7.36656	34.7035	436.045	267.559	12.1724
2017-233	430		29µm	5Hz	1.23485	1603.95	11.0024	0.283121	0.0070339	0.0822119	0.0119736	0.100813	0.00633738	0.980433	98.0433		3.53206	0.0248441	0.100813	0.000638892	0.962993		1607.06	11.3039	1596.91	19.1207	1639.13	11.7654		35.5202	0.0001	85975.2	8516.92	30862.4	430952	397208	678.551	884.283	5.5564e+07	5.37017e+06	55347.6		6.62684e-08	56.2039	5.6338	20.0754	250.834	203.129	18.9119
2017-233	431		29µm	5Hz	0.808577	1469.49	9.45321	0.256488	0.00661874	0.0742769	0.0126961	0.0936427	0.00673595	0.980633	98.0633		3.89881	0.0258052	0.0936427	0.000630772	0.950223		1471.85	9.74179	1448.16	18.3859	1500.92	12.7341		64.1965	0.0001	69155.6	6390.68	16310.9	249222	350804	182.328	4374.92	5.4972e+07	6.89903e+06	54398.1		6.69804e-08	45.6943	4.27276	10.7239	146.616	181.326	5.13635
2017-233	432		29µm	5Hz	0.605277	1514.52	10.2198	0.264832	0.00691794	0.0768148	0.0137908	0.0931609	0.00771634	1.01566	101.566		3.77598	0.026122	0.0931609	0.000718862	0.954212		1514.52	10.4773	1495.86	20.629	1491.16	14.6065		24.0295	0.0001	58750.2	5407	10464.6	155202	291837	331.571	2874.56	5.38415e+07	5.8599e+06	54627.9		6.83849e-08	39.6331	3.6909	7.02442	93.2186	154.01	9.53666
2017-233	433		29µm	5Hz	0.543806	1141.43	8.98057	0.193708	0.00806749	0.0593552	0.0171455	0.0761704	0.0130126	1.03809	103.809		5.1624	0.0416476	0.0761704	0.000991177	0.920644		1141.43	9.20849	1165.45	19.9821	1099.55	26.0334		24.8018	0.0835151	25332.3	1905.4	4218.22	79619.3	166636	849.698	315.006	5.26592e+07	5.20664e+06	55114.7		5.83924e-05	17.4725	1.32982	2.89502	48.8937	89.9101	24.9874
2017-233	434		29µm	5Hz	2.75935	1170.3	10.5216	0.199128	0.00921667	0.0589328	0.0133715	0.0791852	0.0157544	0.994785	99.4785		5.0219	0.0462852	0.0791852	0.00124751	0.923164		1170.63	10.7893	1157.38	15.476	1176.77	31.1625		19.4956	2.57783	15867.1	1240.19	13129.9	252153	104004	1610.15	1199.04	5.46355e+07	5.65578e+06	55039		0.00173714	10.5479	0.834227	8.68504	149.24	54.0851	45.6369
2017-233	435		29µm	5Hz	0.311939	1201.95	8.25947	0.204967	0.00709752	0.0665189	0.0179071	0.0797157	0.00729566	1.01007	101.007		4.87884	0.0346277	0.0797157	0.000581579	0.925887		1201.95	8.53083	1301.67	23.3091	1189.96	14.4033		22.1916	4.44625	61808.5	4850.53	6133.86	107143	390916	80.2486	10259.3	5.39827e+07	6.44035e+06	56133.6		0.00303237	41.584	3.30215	4.10635	64.1783	205.74	2.30199
2017-233	436		29µm	5Hz	1.85299	1192.65	10.8791	0.203418	0.00936467	0.0605875	0.0142826	0.0806037	0.0148318	0.985026	98.5026		4.91599	0.0460366	0.0806037	0.0011955	0.925164		1193.65	11.1782	1188.94	16.9812	1211.8	29.1889		20.3545	0.0001	15502.2	1231.42	8661.94	161694	99313.6	927.316	397.562	5.43972e+07	5.33587e+06	55338.6		6.76791e-08	10.3499	0.831918	5.75446	96.1132	51.8692	26.3976
2017-233	437		29µm	5Hz	1.57594	1152.8	7.97031	0.195922	0.00713164	0.0593708	0.0123844	0.078692	0.00872987	0.990532	99.0532		5.10408	0.0364005	0.078692	0.00068697	0.921672		1153.37	8.22544	1165.74	14.4371	1164.4	17.2991		0.0001	7.71173	44330.8	3444.14	21318.6	408865	295276	515.709	2284.4	5.36919e+07	5.30985e+06	54892.1		0.00528765	29.9852	2.3573	14.3485	246.22	156.237	14.8732
2017-233	438		29µm	5Hz	0.942937	1155.93	9.58068	0.196396	0.00850112	0.0586684	0.0149137	0.0781486	0.0142459	1.00458	100.458		5.09176	0.0432856	0.0781486	0.0011133	0.921893		1155.93	9.8267	1152.34	17.1857	1150.65	28.2864		43.2397	0.0001	17077.8	1313.66	4830.44	93955.4	113403	645.583	0.1	5.39909e+07	5.8462e+06	55133.1		6.81849e-08	11.4871	0.894116	3.23305	56.2651	59.6701	18.5154
2017-233	440		29µm	5Hz	0.488949	1329.87	11.9746	0.229117	0.00923504	0.0665259	0.0187619	0.0851271	0.0137917	1.00868	100.868		4.36457	0.040307	0.0851271	0.00117404	0.937229		1329.87	12.2814	1301.8	24.4243	1318.43	26.7329		53.7319	0.0001	16486.7	1384.39	2379.17	40258.3	93706.9	176.016	1218.81	5.40025e+07	6.11995e+06	53858.7		6.81667e-08	11.0866	0.942017	1.59198	24.1019	49.2934	5.04695
2017-233	441		29µm	5Hz	1.06836	1590.21	11.8299	0.279995	0.00760922	0.0823234	0.0130606	0.0988893	0.00869153	0.99255	99.255		3.5715	0.0271763	0.0988893	0.0008595	0.961488		1591.34	12.1088	1598.99	20.8838	1603.28	16.2108		40.4223	1.70517	43848.2	4291	13888.1	190413	202841	627.947	8588.63	5.44683e+07	5.92947e+06	55084.4		0.00115239	29.2331	2.89479	9.21331	113.019	105.787	17.8511
2017-233	442		29µm	5Hz	0.725326	1439.8	12.1334	0.250766	0.00859881	0.0744286	0.0178844	0.0924182	0.0139269	0.977257	97.7257		3.98778	0.0342902	0.0924182	0.0012871	0.947495		1442.43	12.4031	1451.02	25.9505	1475.99	26.4165		0.0001	11.9044	38913.8	3544.99	8455.17	133641	209692	523.758	1334.75	6.17425e+07	6.42309e+06	55249.9		0.00709719	22.8864	2.10971	4.94817	69.9745	96.4731	13.1349
2017-233	443		29µm	5Hz	1.99574	1140.77	13.8788	0.193877	0.0124656	0.0584108	0.016195	0.0790239	0.021669	0.974084	97.4084		5.15792	0.0642965	0.0790239	0.00171237	0.920722		1142.34	14.24	1147.42	18.5825	1172.73	42.8869		0.0001	0.0001	9629.52	747.363	5719.93	112264	64019	1217.52	433.58	5.52862e+07	5.47871e+06	55556		6.65787e-08	6.32461	0.496704	3.73826	65.6435	32.8918	34.0982
2017-233	444		29µm	5Hz	1.39552	1420.15	12.1671	0.247397	0.00874995	0.0735924	0.0150303	0.0930179	0.013794	0.957525	95.7525		4.04208	0.035368	0.0930179	0.00128309	0.945892		1425.04	12.469	1435.28	21.5726	1488.25	26.1214		31.537	8.24491	15083.4	1380.7	6293.09	97123	79205.8	745.52	8403.34	5.46084e+07	4.58262e+06	55798.1		0.00555734	10.0294	0.928992	4.1638	57.4932	41.1985	21.1382
2017-233	445		29µm	5Hz	0.819773	1473.78	14.0718	0.256864	0.00974659	0.0751004	0.0168411	0.0920692	0.0151123	1.00338	100.338		3.89311	0.0379445	0.0920692	0.00139138	0.950403		1473.78	14.3643	1463.65	24.6494	1468.81	28.6927		0.0001	13.8358	15873.3	1441.55	3850.05	57798.5	80240	648.572	1122.49	5.35547e+07	5.85418e+06	54390.6		0.00950905	10.762	0.988994	2.59744	34.8867	42.5565	18.751
2017-233	446		29µm	5Hz	1.95069	1195.1	20.3777	0.203687	0.0174743	0.0590903	0.0209556	0.0791528	0.0292863	1.01628	101.628		4.90949	0.0857898	0.0791528	0.00231809	0.92529		1195.1	20.8834	1160.39	24.3167	1175.96	57.9357		0.0001	7.40281	17348.9	1368.31	10313	213075	124311	1093.24	3559.13	6.28348e+07	4.84752e+06	54724.1		0.00433625	10.025	0.800087	5.92995	109.612	56.1913	26.9385
2017-233	447		29µm	5Hz	0.537626	1099.75	8.44948	0.186015	0.00790005	0.0555518	0.0167198	0.0753119	0.0114531	1.02128	102.128		5.3759	0.0424699	0.0753119	0.000862557	0.917078		1099.75	8.68812	1092.75	18.2705	1076.84	22.9912		39.6426	1.48964	26041.5	1939.13	4158.88	86063.3	182180	680.292	678.476	5.33704e+07	5.92371e+06	53733		0.00102728	17.7161	1.3349	2.81534	52.1231	96.9505	19.7354
2017-233	448		29µm	5Hz	0.968454	1192.96	8.25622	0.203287	0.00713668	0.0593139	0.0127393	0.0782217	0.00770214	1.03509	103.509		4.91914	0.0351064	0.0782217	0.000602474	0.925103		1192.96	8.51374	1164.66	14.8369	1152.51	15.2891		0.0001	13.0871	56996.8	4394.84	16293.3	311321	365839	536.044	1232.01	5.41925e+07	6.50925e+06	54250.2		0.0088879	38.1859	2.97946	10.8622	185.681	191.729	15.3147
2017-233	449		29µm	5Hz	1.04468	1592.7	12.4866	0.280266	0.00800459	0.0809706	0.0133814	0.0959722	0.00886396	1.02939	102.939		3.56804	0.0285607	0.0959722	0.000850693	0.961618		1592.7	12.7489	1573.71	21.0585	1547.23	16.6542		17.2142	0.056796	36927.1	3506.81	11060	158277	172422	3377.62	336578	5.51383e+07	5.17169e+06	55465.3		3.79095e-05	24.3149	2.33659	7.24664	92.7788	88.8109	94.8414
2017-233	450		29µm	5Hz	0.401479	1144.43	31.6858	0.194477	0.0286827	0.0484527	0.0350451	0.0788326	0.0200669	0.980863	98.0863		5.14199	0.147486	0.0788326	0.00158192	0.921001		1145.58	32.8584	956.351	33.5154	1167.93	39.7439		45.5013	0.0001	43473.2	3398.84	5454.4	101901	288850	290.338	387281	5.87194e+07	7.15435e+06	68194.4		6.26744e-08	26.8788	2.12649	3.35575	56.0877	139.703	7.6552
2017-233	451		29µm	5Hz	1.21288	1572.07	11.1063	0.277268	0.00723259	0.0813534	0.0135475	0.100651	0.00797647	0.964208	96.4208		3.60662	0.0260852	0.100651	0.000802843	0.960177		1577.59	11.4101	1580.87	21.4169	1636.15	14.814		33.4982	3.88538	58905.9	5859.37	20910.4	294828	276634	401.387	91820.7	5.34218e+07	6.04953e+06	55326.5		0.00267655	40.0313	4.02935	14.1403	178.363	147.058	11.6325
2017-233	452		29µm	5Hz	0.690342	1552.42	11.0386	0.272908	0.00726657	0.0764071	0.0145545	0.0981861	0.00934837	0.978357	97.8357		3.66424	0.0266264	0.0981861	0.00091788	0.958083		1555.55	11.3035	1488.2	21.66	1589.96	17.4662		16.3861	5.95137	44418.2	4302.82	8828.29	131523	216816	381.084	75648.3	4.94082e+07	5.63289e+06	54452.6		0.00443268	32.637	3.19924	6.45479	86.0292	124.618	11.9411
2017-233	456		29µm	5Hz	0.893671	1115.44	12.1487	0.188941	0.0111539	0.0586853	0.0189001	0.076938	0.020186	0.996476	99.6476		5.29265	0.0590338	0.076938	0.00155307	0.918432		1115.64	12.4437	1152.66	21.7855	1119.58	40.2649		22.6163	2.56767	18016.7	1361.24	5014.79	92618.8	117941	508.789	4451.26	4.58547e+07	4.1818e+06	54014.3		0.00206044	14.2626	1.09045	3.95033	65.2681	73.0338	17.1773
2017-233	457		29µm	5Hz	0.498223	1464.6	9.74428	0.255191	0.00684782	0.0741049	0.0136486	0.0922531	0.00692506	0.994967	99.4967		3.91864	0.0268341	0.0922531	0.000638858	0.949604		1465.19	10.0333	1444.93	19.7212	1472.6	13.1414		17.6363	0.0001	72182.5	6561.3	10443.4	162166	370403	218.511	21194.2	5.36287e+07	6.50987e+06	53430.9		6.86112e-08	48.8573	4.49403	7.03394	97.7088	196.115	6.30771
2017-233	458		29µm	5Hz	0.940766	1431.33	9.736	0.248882	0.00700565	0.0739918	0.0127942	0.091196	0.0071766	0.9876	98.76		4.01796	0.0281484	0.091196	0.000654477	0.946598		1432.71	10.0371	1442.8	18.4594	1450.7	13.6591		28.8484	0.602958	64604.2	5826.13	18165.4	280559	339375	274.74	4462.07	5.4271e+07	5.91084e+06	53122.4		0.00040879	43.2092	3.94316	12.0898	167.037	177.555	7.83688
2017-233	459		29µm	5Hz	0.460423	1504.35	14.2318	0.262904	0.00971788	0.0787916	0.0165747	0.0940268	0.0104622	0.997368	99.7368		3.80367	0.0369636	0.0940268	0.000983724	0.953289		1504.68	14.6223	1532.93	25.4078	1508.65	19.7579		26.4761	0.0001	31043	2883.82	4302.99	62491.2	154453	412.978	3175.16	5.37149e+07	5.58369e+06	53843.3		6.84975e-08	20.977	1.97195	2.89341	37.5896	81.6415	11.9019
2017-233	460		29µm	5Hz	0.736192	1547.37	10.0629	0.271421	0.00667621	0.0832647	0.012876	0.0963817	0.00669547	0.995363	99.5363		3.68431	0.0245973	0.0963817	0.00064532	0.957369		1548.01	10.3349	1616.56	20.8149	1555.22	12.5667		36.2057	2.84097	70849.9	6743.11	16066.9	221194	341913	309.809	7241.63	5.36041e+07	5.93359e+06	53385.5		0.00194996	47.9737	4.62035	10.8258	133.323	181.098	8.94693
2017-233	461		29µm	5Hz	0.542587	1619.54	12.9333	0.285676	0.00820732	0.0685656	0.0173842	0.0999639	0.00516329	0.997829	99.7829		3.50046	0.0287294	0.0999639	0.000516143	0.964224		1619.89	13.2949	1340.42	23.3021	1623.41	9.60512		11.838	22.6115	118340	11746.7	14903.8	260653	546669	3843.36	757867	5.11253e+07	6.96841e+06	53004.8		0.016272	84.0132	8.43882	10.5287	164.719	303.58	116.372
2017-233	463		29µm	5Hz	0.748439	1507.59	29.492	0.264002	0.0198569	0.081999	0.0400911	0.095697	0.0347929	0.979541	97.9541		3.78785	0.0752147	0.095697	0.00332957	0.953814		1510.29	29.9895	1592.93	63.8624	1541.83	65.4179		8.06685	5.78136	6084.17	570.922	1424.23	18777.7	28550.4	728.804	1025.63	4.36343e+07	3.58665e+06	52605.6		0.00487445	5.06062	0.480542	1.17881	13.9028	18.5757	25.8549
2017-233	464		29µm	5Hz	0.500713	1586.02	10.326	0.27894	0.00665998	0.0805552	0.0135666	0.0949666	0.00613163	1.03837	103.837		3.585	0.023876	0.0949666	0.0005823	0.960981		1586.02	10.5629	1565.94	21.2445	1527.41	11.5508		14.4959	4.05192	91140.4	8551.61	13255.2	189273	430155	220.499	9434.77	5.31643e+07	6.47721e+06	52049.2		0.00280384	62.2172	5.90746	9.00432	115.012	229.697	6.4201
2017-233	465		29µm	5Hz	0.823482	1519.69	15.4384	0.265847	0.0104212	0.0811932	0.0165187	0.0944639	0.0118202	1.0015	100.15		3.76156	0.0392	0.0944639	0.00111658	0.954698		1519.69	15.837	1577.87	26.0644	1517.41	22.2966		11.8527	0.518479	18487.3	1717.23	4677.28	64857.2	89624.3	109.315	1681.09	5.34989e+07	5.80728e+06	51847		0.000356523	12.5411	1.17882	3.15734	39.1627	47.5575	3.16289
2017-233	466		29µm	5Hz	0.500953	1430.06	11.2346	0.248441	0.00802023	0.0742602	0.019803	0.0904605	0.0131293	0.996629	99.6629		4.0251	0.0322822	0.0904605	0.00118769	0.946388		1430.43	11.4724	1447.85	28.6717	1435.27	25.0413		21.6795	0.0001	16592.4	1487.21	2519.31	38380.4	87183	135.543	0.1	5.42651e+07	4.00179e+06	54356		6.77905e-08	11.0965	1.00648	1.67658	22.8473	45.6077	3.86634
2017-233	467		29µm	5Hz	0.681414	1909.33	12.7393	0.344718	0.00669012	0.0957197	0.012329	0.113522	0.00608665	1.02843	102.843		2.90092	0.0194075	0.113522	0.000690966	0.992871		1909.33	12.7736	1847.63	22.7794	1856.54	10.9975		0.0001	4.41222	85903	9645.88	16380.5	195020	325675	271.547	2273.6	5.4097e+07	6.50477e+06	53832.8		0.00300028	57.6265	6.54805	10.9347	116.449	170.894	7.76981
2017-233	468		29µm	5Hz	0.61625	1386.45	9.73675	0.240095	0.00722097	0.0695946	0.015369	0.0886915	0.00902591	0.992618	99.2618		4.16502	0.0300755	0.0886915	0.000800522	0.942423		1387.19	10.0169	1359.87	20.9	1397.51	17.3041		4.01872	0.0001	35788.3	3131.06	6457.26	105341	194516	337.745	2738.43	5.33464e+07	5.3419e+06	53888.6		6.89543e-08	24.3451	2.15535	4.37105	63.7837	103.503	9.79979
2017-233	469		29µm	5Hz	0.843841	1410.71	11.0024	0.244859	0.00800032	0.0718925	0.0141588	0.0901109	0.0109624	0.988814	98.8814		4.08398	0.0326732	0.0901109	0.000987835	0.944685		1411.91	11.2957	1403.25	19.8684	1427.88	20.9294		42.2565	0.0001	30341.5	2732.03	7565.4	120059	161900	386.144	9315.24	5.40104e+07	5.20797e+06	54120		6.81048e-08	20.3857	1.85751	5.0581	71.7995	85.0866	11.0662
2017-233	470		29µm	5Hz	0.653917	1493.46	10.9021	0.261097	0.00751265	0.076786	0.0129259	0.0945552	0.00703995	0.984351	98.4351		3.82999	0.0287733	0.0945552	0.000665664	0.952425		1495.45	11.2348	1495.31	19.3282	1519.23	13.2763		0.0001	0.0001	65263.3	6088.03	12615	187129	325633	150.987	2095.7	5.46514e+07	5.44218e+06	54026.3		6.73043e-08	43.3334	4.09062	8.33507	110.593	169.124	4.27622
2017-233	471		29µm	5Hz	0.345833	1116.7	7.33688	0.189137	0.00678783	0.0576433	0.0147874	0.0761665	0.00668828	1.01569	101.569		5.28718	0.0358885	0.0761665	0.000509423	0.918523		1116.7	7.57995	1132.76	16.7506	1099.45	13.381		17.0337	0.0001	73038.4	5484.5	7716.34	152913	503135	1163.72	82.2776	5.4974e+07	6.02332e+06	54534.2		6.69075e-08	48.21	3.66339	5.06835	89.8383	259.774	32.7647
2017-233	472		29µm	5Hz	0.530675	1821.04	14.7232	0.327426	0.00817532	0.0941119	0.0155461	0.11398	0.00823869	0.979653	97.9653		3.05413	0.0249685	0.11398	0.000939044	0.984447		1825.89	14.9272	1817.95	28.262	1863.81	14.8728		14.8577	0.0001	37426.2	4197.87	5740.59	69962.9	150018	277.275	10872.4	5.45764e+07	4.69344e+06	53765.4		6.73932e-08	24.883	2.82434	3.79799	41.4023	78.0182	7.86351
2017-233	473		29µm	5Hz	0.501828	1509.54	12.0205	0.26427	0.00817352	0.076831	0.014961	0.0954144	0.00905748	0.983974	98.3974		3.78401	0.0309287	0.0954144	0.000864215	0.953942		1511.65	12.3555	1496.16	22.3841	1536.27	17.0425		0.0001	0.0001	37153.7	3503.35	5463.87	81092.4	183877	372.936	1409.2	5.37087e+07	6.42219e+06	53455		6.84802e-08	25.1003	2.39509	3.67323	48.7621	97.169	10.7472
2017-233	474		29µm	5Hz	0.26197	2741.94	26.7813	0.530116	0.00844079	0.140408	0.0161188	0.18537	0.00388537	1.01496	101.496		1.88638	0.0159225	0.18537	0.000720231	1.08183		2741.94	23.1441	2655.6	42.8051	2701.51	6.41418		3.77875	19.6331	185834	34076.8	13089.3	106828	464017	82.2497	230366	5.12346e+07	6.8163e+06	53146.5		0.0140937	131.605	24.4213	9.22433	67.3372	257.042	2.48467
2017-233	475		29µm	5Hz	0.950063	1574.94	10.8459	0.276828	0.00707057	0.0804292	0.0125719	0.0976672	0.00641606	0.997037	99.7037		3.61235	0.0255414	0.0976672	0.000626639	0.959965		1575.37	11.1388	1563.58	19.6573	1580.05	12.0031		8.83587	0.0001	98348.7	9503.23	27243.2	391852	469319	389.716	11997.7	5.75457e+07	6.33245e+06	52877.5		6.39108e-08	62.0092	6.06348	17.093	219.902	231.46	10.4816
2017-233	476		29µm	5Hz	0.490008	1888.49	12.3761	0.340378	0.00660511	0.0979067	0.0147892	0.11416	0.00535131	1.0117	101.17		2.93791	0.0194052	0.11416	0.000610903	0.990755		1888.49	12.4737	1887.93	27.9209	1866.66	9.65707		11.1452	16.8861	77416.7	8733.76	10622.1	128596	298620	177.886	9693.99	5.49783e+07	4.63257e+06	53367.5		0.0112957	51.0897	5.83261	6.97558	75.5336	154.148	5.0077
2017-233	477		29µm	5Hz	1.45198	1187.43	14.7312	0.202353	0.012697	0.0622453	0.0223313	0.0800162	0.0228924	0.992117	99.2117		4.94186	0.0627468	0.0800162	0.00183176	0.924668		1187.95	15.0834	1220.51	27.2556	1197.39	45.1461		77.3861	0.0001	20875.5	1615.65	9225.42	164943	129260	642.462	0.1	5.20839e+07	5.32226e+06	53666.6		7.0609e-08	14.5416	1.1389	6.39491	102.264	70.4302	19.0909
2017-233	479		29µm	5Hz	0.965388	1703.76	13.4779	0.302513	0.00802186	0.0887399	0.0142791	0.102582	0.00979824	1.01939	101.939		3.30565	0.0265175	0.102582	0.00100512	0.972355		1703.76	13.6673	1718.46	24.5381	1671.35	18.1156		33.1201	0.0001	27541.1	2800.24	7844.84	101394	119509	443.198	1566.24	5.43596e+07	4.62288e+06	54117.2		6.76496e-08	18.3807	1.89122	5.21002	60.2283	62.3877	12.618
2017-233	480		29µm	5Hz	1.77075	1695.99	13.7899	0.300945	0.00826683	0.0879305	0.0130431	0.103253	0.00952079	1.00748	100.748		3.32287	0.0274696	0.103253	0.000983045	0.971597		1695.99	14.0205	1703.43	22.2179	1683.39	17.5756		9.30761	0.0001	34420.6	3501.86	17878.9	231874	148998	749.02	4085.44	5.44512e+07	3.65726e+06	54712.5		6.7534e-08	22.9328	2.36105	11.8537	137.497	77.6489	21.2888
2017-233	481		29µm	5Hz	0.251578	1868.74	12.2275	0.336279	0.00659455	0.100556	0.0184049	0.113591	0.0063705	1.00597	100.597		2.97372	0.0196103	0.113591	0.000723633	0.988758		1868.74	12.3235	1936.64	35.6436	1857.65	11.5088		38.7236	5.41301	76286.7	8581.78	5791.01	65572.1	296572	137.59	5759.56	5.40815e+07	5.49811e+06	53573.1		0.00368052	51.1724	5.82548	3.8656	39.1477	155.608	3.93727
2017-233	482		29µm	5Hz	0.869664	1173.26	10.1412	0.199898	0.00890189	0.0600605	0.015428	0.0802348	0.0119604	0.976728	97.6728		5.00254	0.0445321	0.0802348	0.000959644	0.923523		1174.77	10.4577	1178.9	18.1881	1202.77	23.5688		0.0001	0.538891	20803.6	1652.73	5459.5	103349	135219	922.225	830.573	5.35474e+07	4.52666e+06	52666.1		0.000370058	14.0937	1.13307	3.68058	62.3147	71.6537	26.6534
2017-233	483		29µm	5Hz	0.395637	1587.36	15.8354	0.279206	0.0102425	0.0835836	0.0143532	0.0959932	0.00645082	1.02567	102.567		3.58158	0.0366844	0.0959932	0.000619235	0.961109		1587.36	16.2586	1622.51	23.2883	1547.64	12.1196		4.20757	25.5983	107866	10215.7	12920.7	174804	502729	248.419	233939	4.72833e+07	5.59145e+06	53563.7		0.0199067	82.7541	7.93126	9.86436	119.358	301.685	8.13064
2017-233	484		29µm	5Hz	0.583909	1146.23	13.5018	0.194661	0.012034	0.0633047	0.0218345	0.0782539	0.0234325	0.994147	99.4147		5.13713	0.0618203	0.0782539	0.00183368	0.921087		1146.58	13.7979	1240.66	27.0892	1153.33	46.509		2.58732	9.23496	16660.3	1285.17	3154.65	54324.3	105859	371.255	1677.83	4.77601e+07	5.03782e+06	52164.3		0.00710975	12.6538	0.987798	2.38434	36.7217	62.8894	12.0295
2017-233	485		29µm	5Hz	0.946413	1766.94	11.8667	0.31544	0.00679951	0.0922496	0.0128975	0.10833	0.00800154	0.997682	99.7682		3.17018	0.0215556	0.10833	0.000866811	0.978622		1767.42	12.0176	1783.52	23.0028	1771.53	14.6086		23.9597	0.648762	51831.1	5528.6	14380.7	179133	215362	292.461	1834.43	5.51564e+07	5.98294e+06	53594.1		0.000432476	34.0868	3.67944	9.41141	104.848	110.784	8.20556
2017-233	486		29µm	5Hz	1.43852	1592.73	11.8465	0.280557	0.00758549	0.0820376	0.012424	0.0992079	0.00999415	0.990611	99.0611		3.56434	0.0270373	0.0992079	0.000991499	0.961758		1594.17	12.0925	1593.65	19.7996	1609.28	18.6259		4.24829	0.0001	55009.4	5389.19	23279.3	329783	260846	508.86	4330.32	5.80062e+07	5.94727e+06	53005.2		6.33851e-08	34.3989	3.41038	14.4863	183.535	127.586	13.5755
2017-233	487		29µm	5Hz	2.39436	1502.12	9.40192	0.262402	0.00644036	0.0755278	0.011399	0.0934313	0.00590037	1.00366	100.366		3.81094	0.0245439	0.0934313	0.000551279	0.953049		1502.12	9.6742	1471.68	16.7757	1496.65	11.1608		21.7157	0.0001	102635	9477.75	71534	1.06645e+06	506782	659.68	8681.4	5.39671e+07	3.69847e+06	53654.1		6.81272e-08	68.9824	6.44643	47.8447	637.915	266.424	18.916
2017-233	488		29µm	5Hz	0.965804	1508.14	17.5411	0.264913	0.0118982	0.0814714	0.0226419	0.098323	0.0154244	0.951253	95.1253		3.77483	0.0449138	0.098323	0.00151657	0.95425		1514.93	18.025	1583.07	35.8438	1592.56	28.8087		2.19989	9.63684	27515.5	2693.01	8438.83	123606	145619	1064.55	205459	6.22675e+07	5.08571e+06	53500.8		0.00568999	16.0279	1.58748	4.89172	64.0788	66.3476	26.4559
2017-233	489		29µm	5Hz	0.669856	1533.62	11.0512	0.268796	0.00738452	0.0791639	0.0147321	0.0959545	0.00864545	0.992116	99.2116		3.72029	0.0274726	0.0959545	0.00082957	0.95611		1534.69	11.3329	1539.9	22.686	1546.88	16.2444		0.0001	16.305	41441.3	3925.99	8209.58	118572	201403	271.66	128.322	5.45248e+07	4.76913e+06	52829.3		0.010994	27.567	2.64289	5.43448	70.1957	104.792	7.70985
2017-233	494		29µm	5Hz	1.18615	1656.89	15.8718	0.293226	0.0097129	0.0851498	0.0152588	0.10222	0.0141707	0.995677	99.5677		3.41034	0.0331243	0.10222	0.00144854	0.967865		1657.63	16.1004	1651.7	25.203	1664.83	26.2215		31.738	0.0001	20866.9	2085.7	7181.74	93483.6	89670.6	880.99	5612.92	4.95472e+07	4.87788e+06	52363.9		7.4191e-08	15.2733	1.54492	5.23107	60.8932	51.3369	27.5129
2017-233	495		29µm	5Hz	0.364664	1156.79	7.422	0.196555	0.00662456	0.059571	0.0141782	0.0780364	0.00725803	1.00783	100.783		5.08764	0.0337034	0.0780364	0.000566391	0.921967		1156.79	7.66319	1169.56	16.5823	1147.8	14.4175		0.0001	14.5529	78537.1	6070.01	8719.59	167433	522397	257.33	2.44305e+06	5.36843e+07	5.70695e+06	51668.6		0.0099646	53.0533	4.14959	5.86164	100.654	276.02	7.41691
2017-233	496		29µm	5Hz	0.830517	1619.73	11.8617	0.287394	0.00748739	0.0885543	0.013634	0.105031	0.00772423	0.949633	94.9633		3.47955	0.0260527	0.105031	0.000811287	0.965051		1628.49	12.1931	1715.02	23.3826	1714.86	14.2025		23.5778	19.6845	41041.9	4260.34	10497	136438	186911	345.992	2635.3	5.1914e+07	5.85013e+06	51040.1		0.0139376	28.6693	3.01171	7.29692	84.8153	102.123	10.3123
2017-233	497		29µm	5Hz	0.895337	1604.71	11.972	0.282654	0.00761428	0.0818356	0.0143011	0.0989354	0.00950743	1.00035	100.035		3.5379	0.0269386	0.0989354	0.000940622	0.962768		1604.71	12.2187	1589.88	22.737	1604.15	17.7306		2.21351	0.0001	33612.6	3282.98	8783.92	122861	156125	379.788	154.825	5.29577e+07	6.04243e+06	51447.8		6.94075e-08	23.0163	2.27501	5.98562	74.8678	83.6196	11.0964
2017-233	498		29µm	5Hz	1.1375	1627.14	11.9325	0.287124	0.00748733	0.0846142	0.0134824	0.0992155	0.00821044	1.01101	101.101		3.48282	0.026077	0.0992155	0.000814603	0.964921		1627.14	12.1829	1641.72	22.1344	1609.42	15.3013		0.0001	0.0001	37525.6	3659.62	12543.1	170271	170308	387.891	4478.46	5.28631e+07	4.82871e+06	50973.6		6.953e-08	25.7411	2.54049	8.56235	103.941	91.3766	11.3532
2017-233	499		29µm	5Hz	0.754342	1431.48	12.2848	0.248645	0.00881049	0.0741611	0.0153001	0.0894021	0.0107861	1.01323	101.323		4.0218	0.035434	0.0894021	0.000964297	0.946485		1431.48	12.6121	1445.98	22.1237	1412.79	20.6352		28.0613	0.0001	25718	2274.31	5840.65	90272.2	136153	700.085	0.1	5.16749e+07	5.3322e+06	51217.4		7.11268e-08	18.0467	1.61508	4.0786	56.3711	74.7289	20.9618
2017-233	500		29µm	5Hz	1.91952	2509	21.215	0.48133	0.00781898	0.131532	0.0123552	0.175391	0.00477254	0.97061	97.061		2.07758	0.0162445	0.175391	0.000837058	1.0591		2533.06	19.8059	2497.67	30.8591	2609.76	7.94767		0.0001	9.83618	116634	20259.2	61334.6	533647	316302	309.855	192379	5.34387e+07	5.46333e+06	51683.9		0.00676508	79.1406	13.9117	41.4161	322.231	167.871	8.97128
2017-233	502		29µm	5Hz	1.17677	1486.27	9.94441	0.259303	0.00685843	0.0762592	0.0124944	0.0923569	0.00850371	1.00782	100.782		3.8565	0.0264495	0.0923569	0.000785376	0.951567		1486.27	10.1935	1485.42	18.5595	1474.73	16.1325		28.5025	0.0001	59017.5	5403.23	20522.7	309219	298957	413.63	209.009	5.40908e+07	6.17796e+06	52061.6		6.79447e-08	39.561	3.66542	13.6902	184.452	156.744	11.8312
2017-233	503		29µm	5Hz	0.331363	1102.66	8.74363	0.186551	0.00816073	0.057227	0.0184785	0.0756908	0.0113746	1.0145	101.45		5.36047	0.0437453	0.0756908	0.000860952	0.917325		1102.66	8.99854	1124.8	20.7845	1086.91	22.7992		0.0001	0.477025	31002.4	2315.45	3156.9	63300	217337	434.23	0.1	5.37798e+07	5.47119e+06	52650.7		0.00032598	20.9014	1.57979	2.11802	37.9762	114.606	12.4921
2017-233	504		29µm	5Hz	0.955548	1808.84	13.7087	0.323919	0.00766844	0.0945413	0.0128644	0.109478	0.00748611	1.01011	101.011		3.08719	0.0236739	0.109478	0.000819562	0.982742		1808.84	13.871	1825.88	23.4888	1790.74	13.6352		26.9358	0.0001	55028.8	5965.94	15505	186849	222469	277.172	1478.1	5.30788e+07	6.00793e+06	52288.1		6.92366e-08	37.5887	4.12412	10.5398	113.575	118.859	8.079
2017-233	505		29µm	5Hz	0.442096	1330.21	9.3878	0.229515	0.00726099	0.069053	0.0162418	0.0868788	0.00928795	0.98096	98.096		4.35702	0.0316363	0.0868788	0.000806926	0.937416		1331.95	9.67132	1349.63	21.9205	1357.81	17.9044		58.6764	0.72827	49035.9	4210.28	6567.35	108395	278948	187.238	120973	5.28233e+07	3.84027e+06	52188.4		0.000506654	33.6562	2.92448	4.48573	66.2039	149.75	5.48392
2017-233	506		29µm	5Hz	0.723609	1443.56	10.2522	0.250986	0.00730308	0.0740367	0.0139368	0.0907082	0.00823466	1.00213	100.213		3.98429	0.0290976	0.0907082	0.000746952	0.9476		1443.56	10.5424	1443.64	20.1197	1440.48	15.6946		60.5969	0.0001	51628	4604.98	11078.4	172786	271663	749.737	519.644	5.386e+07	5.42064e+06	51484.4		6.82287e-08	34.7524	3.13701	7.42115	103.497	143.028	21.5357
2017-233	507		29µm	5Hz	1.6006	1243.61	9.69033	0.21278	0.00798792	0.0626344	0.0135731	0.0799148	0.0122574	1.04078	104.078		4.6997	0.0375408	0.0799148	0.000979545	0.929543		1243.61	9.93386	1227.92	16.6666	1194.88	24.1816		20.2157	0.0001	20562.8	1628.07	9746.95	178143	126622	599.928	0.1	5.31063e+07	5.50416e+06	52034.8		6.91952e-08	14.0375	1.12479	6.62174	108.216	67.6097	17.4769
2017-233	508		29µm	5Hz	0.710654	1479.37	10.3467	0.258151	0.00719872	0.0757697	0.0135252	0.0932353	0.00698156	0.991763	99.1763		3.8737	0.0278856	0.0932353	0.000650928	0.951017		1480.38	10.6568	1476.23	19.9663	1492.67	13.213		17.1244	8.42459	55786.1	5150.07	11711	176334	282293	342.934	804.631	5.44748e+07	6.13163e+06	52309.4		0.00568281	37.1257	3.46857	7.75599	104.423	146.94	9.73915
2017-233	509		29µm	5Hz	0.5381	1251.02	8.10399	0.214174	0.00668907	0.0639657	0.0134738	0.0817498	0.00683467	1.00927	100.927		4.6691	0.0312319	0.0817498	0.000558733	0.930197		1251.02	8.36814	1253.22	16.8857	1239.53	13.397		37.9755	2.93453	73724.9	5960.75	11880.9	213926	452293	202.818	221.39	5.39942e+07	6.18045e+06	52306.3		0.00199706	49.4995	4.05021	7.93837	127.808	237.518	5.81112
2017-233	511		29µm	5Hz	0.459096	1456.13	9.72784	0.253428	0.00687468	0.0759005	0.014484	0.0909903	0.00695036	1.00673	100.673		3.94589	0.0271267	0.0909903	0.000632415	0.948764		1456.13	10.0104	1478.69	21.4173	1446.4	13.2362		0.0001	0.738176	55666.9	4995.65	7692.49	115763	286867	412.493	3298.78	5.3398e+07	6.67565e+06	51320.9		0.000507939	37.7906	3.43219	5.19697	69.9293	152.32	11.9504
2017-233	512		29µm	5Hz	0.58129	1458.49	11.7349	0.253887	0.00824792	0.0758002	0.0166668	0.0910528	0.0107312	1.00745	100.745		3.93876	0.0324866	0.0910528	0.000977103	0.948982		1458.49	12.0295	1476.8	24.6135	1447.71	20.4328		9.9853	0.436079	26169.1	2357.57	4574.78	68400.6	133869	329.696	482	5.32645e+07	4.5604e+06	50650		0.00030081	17.8096	1.62375	3.09835	41.4212	71.2574	9.57546
2017-233	513		29µm	5Hz	0.470773	1372.83	10.2917	0.237336	0.00771575	0.0709903	0.0168069	0.0869421	0.00890194	1.01002	101.002		4.21343	0.0325098	0.0869421	0.000773953	0.941116		1372.83	10.5925	1386.23	23.2982	1359.21	17.1569		7.8309	0.0001	66048.5	5680	9201.98	148013	357684	590.978	1154.77	5.43084e+07	6.34974e+06	50955.3		6.76529e-08	44.0845	3.83676	6.11227	87.9062	186.728	16.8338
2017-233	514		29µm	5Hz	1.28584	1488.08	16.8689	0.259655	0.0114572	0.0779968	0.0183954	0.0903265	0.0222993	1.03884	103.884		3.85127	0.0441248	0.0903265	0.00201421	0.951736		1488.08	17.0492	1518.03	27.9247	1432.44	42.5472		12.4783	1.26138	6409.11	565.308	2485.29	36397.9	32203.1	1023.72	43.8411	5.20637e+07	4.52215e+06	51094.4		0.000890132	4.46214	0.398313	1.72195	22.5483	17.5359	30.4172
2017-233	515		29µm	5Hz	1.20632	1379.95	9.65759	0.239835	0.0072216	0.0687122	0.0122586	0.0919177	0.00663923	0.945523	94.5523		4.16953	0.0301107	0.0919177	0.000610263	0.9423		1385.84	10.008	1343.19	16.4656	1465.69	12.6108		45.3115	0.0001	73771.1	6682.52	25581.9	425036	400839	328.418	31861.4	5.30206e+07	5.20719e+06	50538.6		6.92925e-08	50.4325	4.62337	17.4043	258.547	214.328	9.58184
2017-233	516		29µm	5Hz	1.79025	1301.15	13.3291	0.224352	0.0105017	0.0660076	0.015549	0.0870209	0.0161766	0.958757	95.8757		4.45728	0.0468093	0.0870209	0.0014077	0.934981		1304.83	13.703	1291.97	20.0889	1360.96	31.17		36.1457	19.0935	41915.2	3583.89	21547.6	370433	235396	657.925	45916.3	5.14245e+07	6.09426e+06	52378.8		0.0136406	29.5433	2.55645	15.1142	232.318	129.769	19.7909
2017-233	518		29µm	5Hz	0.725797	1555.13	10.086	0.272825	0.00663239	0.081072	0.0125316	0.0934466	0.00701899	1.03886	103.886		3.66535	0.02431	0.0934466	0.000655901	0.958043		1555.13	10.3142	1575.61	19.7448	1496.96	13.2762		18.0503	14.2055	81845.1	7550.6	17802.1	251250	393813	166.68	1.14783e+06	5.1818e+07	6.01677e+06	51031		0.010071	57.2465	5.34484	12.3917	156.366	215.441	4.97569
2017-233	519		29µm	5Hz	0.845291	1408.55	10.4086	0.24421	0.0075544	0.0727254	0.0146049	0.0875543	0.0114449	1.0261	102.61		4.09483	0.030934	0.0875543	0.00100205	0.944377		1408.55	10.6407	1418.95	20.7237	1372.72	22.0167		0.0001	0.0001	30485.4	2641.14	7674.41	121061	162927	424.052	1878.18	5.34937e+07	5.71053e+06	50665.2		6.86724e-08	20.6545	1.81098	5.17452	72.9798	86.3368	12.262
2017-233	521		29µm	5Hz	0.827252	1424.54	11.4714	0.247676	0.00817439	0.0747638	0.0220001	0.0912493	0.0156851	0.982552	98.2552		4.03754	0.0330044	0.0912493	0.00143126	0.946024		1426.48	11.6606	1457.32	32.0611	1451.81	29.8488		0.0001	9.02945	31106.8	2786.73	7646.65	119923	164913	244.401	3070.05	5.3151e+07	4.99031e+06	50994.5		0.0062404	21.2104	1.92304	5.1888	72.7553	87.9481	7.11254
2017-233	522		29µm	5Hz	0.869874	1430.73	11.5966	0.248499	0.00832251	0.0738161	0.0150531	0.0893654	0.0101088	1.01326	101.326		4.02417	0.0334912	0.0893654	0.000903373	0.946416		1430.73	11.9073	1439.49	21.6688	1412	19.3415		26.9546	0.0001	29078.7	2557.42	7554.12	118413	154858	535.624	5918.04	5.29396e+07	5.25226e+06	50754.9		6.93859e-08	19.9062	1.7718	5.14637	72.124	82.9131	15.6497
2017-233	524		29µm	5Hz	0.953687	1521.07	9.53798	0.266119	0.00643818	0.0785359	0.0118521	0.0921547	0.00540821	1.03434	103.434		3.75772	0.0241929	0.0921547	0.000498392	0.954828		1521.07	9.79293	1528.13	18.1116	1470.58	10.2657		45.2271	0.0001	123247	11217	34881.2	507038	604811	309.944	2695.88	5.37827e+07	6.63637e+06	52726.6		6.82945e-08	83.0436	7.64905	23.3898	303.97	318.731	8.91366
2017-233	527		29µm	5Hz	0.755713	1508.76	11.9168	0.263702	0.00808405	0.0799794	0.0150562	0.0911709	0.00912566	1.0404	104.04		3.79216	0.030656	0.0911709	0.000831994	0.953671		1508.76	12.1969	1555.17	23.415	1450.17	17.37		16.2892	0.0001	47517.8	4288.19	10918.9	159221	239674	592.471	1596.53	5.84737e+07	6.0902e+06	53969.8		6.28108e-08	29.4466	2.68942	6.73388	87.7872	116.165	15.6713
2017-233	528		29µm	5Hz	0.628609	1456.07	9.86023	0.253416	0.00698025	0.0753819	0.0125581	0.0910308	0.00596048	1.0061	100.61		3.94608	0.0275446	0.0910308	0.000542587	0.948758		1456.07	10.1637	1468.94	18.4471	1447.25	11.3498		49.0914	0.0001	96509.4	8696.45	18128.6	273667	495242	217.974	1449.54	5.44001e+07	5.7623e+06	54114.1		6.75124e-08	64.2834	5.86241	12.0171	162.181	258	6.19724
2017-233	532		29µm	5Hz	1.04726	1258.32	10.5912	0.21555	0.00865874	0.0654028	0.0153813	0.0810698	0.0110654	1.02876	102.876		4.63928	0.0401703	0.0810698	0.000897072	0.930842		1258.32	10.8955	1280.5	19.6958	1223.14	21.7411		2.51464	6.42823	22297	1783.78	7114.06	124654	135399	167.238	264.74	5.37302e+07	5.70813e+06	54138.3		0.00439349	15.0353	1.21736	4.77414	74.7838	71.4088	4.81377
2017-233	533		29µm	5Hz	0.471372	1164.37	7.34856	0.197985	0.00651315	0.0596758	0.0138145	0.0787841	0.00768513	0.998088	99.8088		5.0509	0.0328973	0.0787841	0.000605466	0.922632		1164.48	7.58447	1171.56	16.1845	1166.72	15.2237		20.2769	2.17021	53189.6	4134.87	7581.91	145391	350863	466.65	1498.33	5.4794e+07	4.78142e+06	53140.3		0.00145444	35.1697	2.76702	4.98921	85.5285	181.446	13.1711
2017-233	534		29µm	5Hz	0.532356	1672.87	11.1055	0.296286	0.00678124	0.0847524	0.0122236	0.100168	0.00502083	1.02806	102.806		3.37512	0.0228875	0.100168	0.000502928	0.969344		1672.87	11.3441	1644.3	20.0993	1627.21	9.33552		0.0001	3.14045	134631	13340	20629	279404	597025	146.485	3271.79	5.42743e+07	6.97925e+06	53131.3		0.00212477	89.8699	9.0123	13.7044	165.932	311.695	4.17406
2017-233	535		29µm	5Hz	0.782312	1533.34	13.9705	0.26853	0.00931399	0.0813446	0.0167124	0.0937575	0.0116488	1.02002	102.002		3.72398	0.0346851	0.0937575	0.00109216	0.955983		1533.34	14.2815	1580.7	26.4173	1503.23	22.0148		27.4365	0.0001	20524.1	1890.16	4913.17	68543	99665	304.708	9693.19	5.36955e+07	5.85832e+06	52761.7		6.83857e-08	13.8478	1.2907	3.29906	41.1438	52.5925	8.77606
2017-233	536		29µm	5Hz	1.28939	1600.28	12.8481	0.281772	0.00819835	0.0826502	0.0144082	0.0976402	0.00953334	1.01314	101.314		3.54896	0.0290956	0.0976402	0.000930837	0.962343		1600.28	13.1197	1605.09	23.1264	1579.53	17.8361		44.1166	0.0001	25335.5	2443.67	9625.26	133067	117394	413.848	1166.91	5.44076e+07	5.87656e+06	52452.2		6.74889e-08	16.8699	1.64678	6.37835	78.8271	61.1353	11.7633
2017-233	537		29µm	5Hz	0.632002	1549.47	13.2754	0.271709	0.00876598	0.081091	0.0168045	0.0947091	0.0101199	1.01785	101.785		3.68041	0.0322624	0.0947091	0.000958447	0.957507		1549.47	13.5826	1575.96	26.4832	1522.3	19.0769		23.6313	12.5095	59322.2	5511.44	11410.5	166591	299838	273.429	1045.34	6.14307e+07	6.87984e+06	52164.2		0.00747714	34.9835	3.28946	6.69675	87.4009	138.292	6.88336
2017-233	538		29µm	5Hz	0.728075	1091.05	7.4206	0.184643	0.00701345	0.0556459	0.0133887	0.0768846	0.00872923	0.976829	97.6829		5.41586	0.0379839	0.0768846	0.000671143	0.916443		1092.29	7.66071	1094.55	14.6546	1118.2	17.4157		5.16596	0.0001	45519.6	3448.56	10042.9	205540	321123	475.997	359.886	5.40138e+07	6.06877e+06	51982.8		6.79774e-08	30.5292	2.34082	6.70335	122.639	168.442	13.6281
2017-233	539		29µm	5Hz	0.513676	1461.44	14.5476	0.254461	0.0102041	0.074381	0.0171717	0.0909548	0.0130598	1.01092	101.092		3.92987	0.0401007	0.0909548	0.00118785	0.949256		1461.44	14.9127	1450.12	24.901	1445.66	24.8735		0.0001	8.20604	88264.1	7922.84	13340.9	193902	429380	161.725	18325.1	4.41386e+07	5.57877e+06	52551.2		0.00682611	72.4396	6.58093	10.8967	141.575	275.611	5.66619
2017-233	540		29µm	5Hz	1.29823	1176.65	11.597	0.200248	0.0101243	0.0618406	0.0141923	0.0779919	0.0150287	1.02615	102.615		4.9938	0.0505587	0.0779919	0.00117212	0.923686		1176.65	11.9128	1212.81	17.2126	1146.67	29.8583		27.4022	4.25737	14621.9	1126.03	5870.39	108989	95494.6	794.248	1016.46	5.42917e+07	5.85295e+06	52470.3		0.00287908	9.75596	0.760379	3.89806	64.6932	49.8318	22.6229
2017-233	541		29µm	5Hz	0.431675	1578.14	10.6926	0.277959	0.00695389	0.0860509	0.0142587	0.0993761	0.00636	0.980553	98.0553		3.59765	0.0250177	0.0993761	0.000632033	0.960509		1581.08	10.9946	1668.48	23.7904	1612.43	11.8481		0.0001	20.4669	90373.2	8855.07	11950.8	161133	424594	131.838	5346.03	5.544e+07	5.31268e+06	53025.8		0.0135539	59.048	5.85563	7.77107	93.6605	216.97	3.67737
2017-233	542		29µm	5Hz	0.594248	1460.27	11.1111	0.254233	0.0077935	0.0749749	0.0152204	0.0903	0.0101339	1.01982	101.982		3.9334	0.0306549	0.0903	0.000915091	0.949148		1460.27	11.3806	1461.29	22.2414	1431.88	19.337		0.0001	11.7452	30178.3	2692.33	5317.6	81162.2	155356	269.137	311.635	5.43686e+07	5.42373e+06	52799.3		0.00793112	20.106	1.81541	3.52584	48.1045	80.9503	7.65489
2017-233	543		29µm	5Hz	1.10617	1507.24	10.3199	0.263485	0.00704488	0.0786536	0.0119672	0.0942157	0.00654291	0.996828	99.6828		3.79529	0.0267373	0.0942157	0.000616445	0.953567		1507.65	10.6212	1530.34	18.3138	1512.44	12.3501		41.3868	0.609773	96811.3	8980.41	32080.9	460301	473326	432.893	6958.19	5.42596e+07	5.38277e+06	53180		0.000412576	64.6274	6.06742	21.3135	273.358	247.121	12.3371
2017-233	544		29µm	5Hz	0.570333	1352.67	9.48011	0.233472	0.007201	0.0692925	0.0146644	0.0856369	0.00931928	1.01704	101.704		4.28317	0.0308431	0.0856369	0.000798074	0.939286		1352.67	9.74056	1354.16	19.8581	1330	18.0346		24.7607	0.0001	44791.8	3790.93	7604.92	125851	250997	509.123	2739.23	5.47217e+07	4.99474e+06	53458.1		6.70875e-08	29.648	2.53957	5.00969	74.1057	129.934	14.3869
2017-233	545		29µm	5Hz	1.39262	1245.7	12.1338	0.213814	0.0100016	0.0628884	0.0152532	0.0845468	0.0149487	0.957048	95.7048		4.67697	0.0467772	0.0845468	0.00126386	0.930028		1249.1	12.493	1232.75	18.8033	1305.16	29.0297		0.0001	28.0022	22257.9	1854.68	9102.15	160771	131314	389.766	121810	4.8445e+07	5.55362e+06	52073.5		0.0212194	16.6411	1.40341	6.77268	106.93	76.7832	12.4409
2017-233	546		29µm	5Hz	0.573319	1271.16	8.34975	0.217973	0.00677496	0.065137	0.0134256	0.0822652	0.00734371	1.01543	101.543		4.58772	0.0310816	0.0822652	0.000604131	0.93198		1271.16	8.61205	1275.46	17.1239	1251.84	14.3695		0.0001	8.19265	65139.1	5287.85	11175	196931	390709	299.002	0.1	5.45125e+07	5.2931e+06	53047		0.00551704	43.2793	3.5558	7.38932	116.397	203.024	8.48144
2017-233	547		29µm	5Hz	0.570491	1343.97	16.4051	0.232316	0.0125066	0.0695224	0.0270754	0.0881195	0.0191868	0.97223	97.223		4.30448	0.0538345	0.0881195	0.00169073	0.93874		1346.63	16.8417	1358.51	36.7822	1385.09	36.8471		3.83639	5.70666	15068.6	1302.69	2584.54	44688.6	89100.4	1387.8	33625.1	5.95452e+07	4.95166e+06	52176.5		0.00351805	9.1654	0.801932	1.56452	24.1802	42.385	36.0384
2017-233	548		29µm	5Hz	0.859922	1092.98	8.11417	0.184769	0.00763463	0.0560609	0.0153146	0.0753294	0.011152	1.01455	101.455		5.41216	0.0413198	0.0753294	0.000840074	0.916501		1092.98	8.34447	1102.49	16.8843	1077.31	22.3851		18.2213	0.0001	28898.2	2158.54	7580.63	152912	202261	510.617	645.418	5.39583e+07	5.41959e+06	52314.1		6.80295e-08	19.3966	1.46634	5.06386	91.302	106.175	14.6324
2017-233	549		29µm	5Hz	0.564534	1528.05	11.7389	0.26749	0.00784362	0.0806458	0.0157857	0.0943585	0.0109469	1.00841	100.841		3.73846	0.0293231	0.0943585	0.00103293	0.955484		1528.05	11.9854	1567.64	24.7462	1515.3	20.655		4.64736	7.39873	30818.7	2858.1	5255.45	75297.8	151712	462.187	1177.49	5.40804e+07	5.03954e+06	52539.5		0.00502183	20.6384	1.93715	3.50264	44.8565	79.4576	13.2146
2017-233	550		29µm	5Hz	0.298015	1235.76	8.0596	0.211303	0.00673377	0.063344	0.0145997	0.0807249	0.00675593	1.01729	101.729		4.73254	0.0318678	0.0807249	0.000545372	0.928851		1235.76	8.32129	1241.41	18.1242	1214.76	13.29		27.8399	0.0001	83690.5	6692.08	7520.56	135762	518159	105.919	9840.57	5.42152e+07	3.19845e+06	52983.6		6.77035e-08	55.9045	4.52433	4.99969	80.6723	270.699	3.02079
2017-233	552		29µm	5Hz	0.488563	1327.02	8.43514	0.228849	0.00656807	0.0689311	0.0128421	0.0865332	0.00592488	0.983961	98.3961		4.36969	0.0287004	0.0865332	0.000512699	0.937102		1328.47	8.72546	1347.33	17.3026	1350.12	11.4336		29.6474	0.0001	114305	9796.59	17075.3	282048	656633	214.807	76928.1	5.28439e+07	6.3673e+06	54053.7		6.94568e-08	78.3322	6.79477	11.6458	171.937	351.923	6.28507
2017-233	553		29µm	5Hz	0.852694	1402.96	10.4481	0.243247	0.00766171	0.0688996	0.0142011	0.0893492	0.0090215	0.994261	99.4261		4.11104	0.0314976	0.0893492	0.000806064	0.943919		1403.56	10.7536	1346.74	19.1251	1411.66	17.262		23.0506	0.0001	40467	3578.09	9796.87	163297	217822	759.095	133209	5.27818e+07	5.13839e+06	52602.5		6.95367e-08	27.7636	2.48457	6.6894	99.6597	116.876	22.2363
2017-233	554		29µm	5Hz	1.21505	1530.05	14.2011	0.268044	0.0094586	0.0774305	0.0156963	0.0956148	0.0144037	0.99393	99.393		3.73073	0.0352875	0.0956148	0.00137721	0.95575		1530.87	14.4799	1507.41	23.6607	1540.21	27.0879		0.0001	0.414295	37767	3579.11	13471	206541	193342	645.991	6136.79	6.07615e+07	6.04487e+06	53176.4		0.000250247	22.5078	2.15885	7.99001	109.494	90.1145	16.4378
2017-233	555		29µm	5Hz	1.04813	1509.74	9.82666	0.264043	0.00668673	0.0767916	0.0118038	0.0945604	0.00702424	0.994181	99.4181		3.78727	0.0253244	0.0945604	0.000664215	0.953834		1510.49	10.1003	1495.42	17.6516	1519.33	13.2465		2.2064	8.20848	108460	10146.8	33376.2	495906	538141	420.234	4632.53	5.46552e+07	5.06109e+06	52502.9		0.00551197	71.8584	6.80395	22.0075	292.258	278.837	11.8877
2017-233	556		29µm	5Hz	0.273021	1580.58	10.9143	0.27786	0.00706511	0.0818932	0.0157935	0.0966875	0.00769109	1.01243	101.243		3.59894	0.0254269	0.0966875	0.000743632	0.960461		1580.58	11.1669	1590.95	25.1268	1561.17	14.4241		29.451	0.0001	66980.8	6409.89	5437.15	76892.8	320332	324.184	1928.32	5.34623e+07	6.92045e+06	52001.1		6.86462e-08	45.3659	4.39398	3.66503	46.3258	169.678	9.37516
2017-233	557		29µm	5Hz	1.59251	1226.23	7.71657	0.209515	0.00648562	0.0626269	0.0117513	0.0796701	0.00731093	1.03146	103.146		4.77292	0.0309554	0.0796701	0.000582463	0.928014		1226.23	7.95289	1227.77	14.4279	1188.83	14.4358		5.9098	1.11095	82867.2	6502.51	39529.1	722746	516191	514.271	8881.74	5.23788e+07	5.08368e+06	52705.3		0.000778382	57.2853	4.54957	27.196	444.427	279.073	15.1798
2017-233	558		29µm	5Hz	0.522881	1508.31	9.55676	0.263615	0.00650893	0.0781364	0.012655	0.0930989	0.00641688	1.01236	101.236		3.7934	0.024691	0.0930989	0.000597405	0.953629		1508.31	9.8175	1520.65	19.2438	1489.9	12.1488		0.0001	3.22441	91579.7	8415.36	14282.8	209114	454868	155.829	6442.07	5.32672e+07	6.40604e+06	51340.7		0.00222142	62.2508	5.78959	9.66244	126.438	241.811	4.52284
2017-233	559		29µm	5Hz	0.831432	1594.7	13.1134	0.280663	0.0084035	0.0856617	0.0154318	0.0977179	0.00966981	1.00865	100.865		3.56299	0.0299416	0.0977179	0.000944913	0.961809		1594.7	13.4011	1661.24	25.6358	1581.02	18.0878		28.8039	5.49272	32791.7	3164.28	8340.93	112421	153789	554.057	22793.3	5.27816e+07	5.51032e+06	51934.6		0.00381887	22.4945	2.19693	5.6945	68.5977	82.5055	16.2289
2017-233	561		29µm	5Hz	0.334297	1257.11	8.15052	0.215322	0.00669109	0.065463	0.0146071	0.0818076	0.00704977	1.01305	101.305		4.6442	0.0310748	0.0818076	0.000576725	0.930735		1257.11	8.41144	1281.65	18.7211	1240.91	13.8159		0.0001	11.6611	75525.1	6102	7711.91	135055	459492	287.865	371.317	5.43145e+07	6.15283e+06	51883.5		0.00787826	50.3442	4.11681	5.11623	80.0775	239.54	8.19369
2017-233	562		29µm	5Hz	0.57198	1858.59	12.5289	0.334177	0.00678862	0.0961209	0.0134126	0.111449	0.0066051	1.01943	101.943		2.99243	0.0203145	0.111449	0.00073613	0.987734		1858.59	12.6173	1855.03	24.8807	1823.18	11.9827		20.97	5.58848	61983.9	6834.41	10243.9	121753	242101	311.118	1669.09	5.30124e+07	5.43234e+06	51400.9		0.00386823	42.3315	4.72409	6.96275	73.961	129.307	9.07293
2017-233	563		29µm	5Hz	1.36899	1203.56	10.9032	0.205268	0.00936338	0.0618866	0.0150418	0.0797334	0.00879817	1.01105	101.105		4.87168	0.0456154	0.0797334	0.000701508	0.926028		1203.56	11.2694	1213.69	18.256	1190.4	17.3685		21.0845	0.0001	72869.5	5769.68	29790.6	530759	440953	437.358	822.25	4.51178e+07	5.66769e+06	51487.2		8.13273e-08	58.4722	4.68586	23.7911	378.823	276.717	14.9859
2017-233	564		29µm	5Hz	0.643955	1465.81	9.29176	0.255311	0.0065173	0.0762692	0.0132426	0.0917921	0.00712193	1.00186	100.186		3.91679	0.0255269	0.0917921	0.000653737	0.949662		1465.81	9.55312	1485.61	19.6733	1463.09	13.5324		27.2825	0.0001	66800.6	6072.25	12912.7	192995	340865	159.805	2298.57	5.3503e+07	5.94095e+06	51998.2		6.85796e-08	45.2005	4.15859	8.69588	116.155	180.378	4.61745
2017-233	565		29µm	5Hz	0.82109	1593.12	11.8412	0.2807	0.0076132	0.0823258	0.0133037	0.0994294	0.00784244	0.988506	98.8506		3.56252	0.0271222	0.0994294	0.000779769	0.961827		1594.89	12.1422	1599.04	21.2731	1613.43	14.6079		15.3289	10.5124	43636.9	4277.8	10521.2	146561	203010	551.871	3285.28	5.25204e+07	5.7988e+06	51088.2		0.00734403	30.0785	2.98441	7.21771	89.8563	109.435	16.244
2017-233	566		29µm	5Hz	0.663302	1244.21	9.20733	0.212893	0.00761427	0.0632149	0.0142451	0.0809551	0.0100053	1.01955	101.955		4.69719	0.0357657	0.0809551	0.000809981	0.929596		1244.21	9.47377	1238.95	17.649	1220.35	19.6661		49.3688	0.0001	37683.5	3016.54	7460.25	133675	229206	380.908	922.062	5.24059e+07	5.56742e+06	50746.8		7.00117e-08	26.031	2.10904	5.12893	82.1323	123.823	11.2362
2017-233	570		29µm	5Hz	0.552735	1595.01	13.1766	0.280724	0.00844637	0.083508	0.0155782	0.0976793	0.00939642	1.00932	100.932		3.56221	0.0300877	0.0976793	0.000917836	0.961839		1595.01	13.472	1621.1	25.2538	1580.28	17.5782		5.51626	8.52296	49823.5	4811.22	8228.12	115718	238102	396.629	1137.96	5.74887e+07	6.96762e+06	50840.5		0.00543893	31.371	3.06612	5.15622	64.8051	117.244	10.6649
2017-233	571		29µm	5Hz	0.55526	1683.53	11.8705	0.299112	0.00719182	0.0846131	0.0137359	0.105233	0.00728671	0.981681	98.1681		3.34323	0.0240439	0.105233	0.0007668	0.97071		1686.91	12.1319	1641.7	22.5504	1718.38	13.3921		37.9001	2.42476	59989.6	6242.28	9408.18	127803	261771	374.163	5015.21	5.30115e+07	5.74673e+06	49516.7		0.001678	40.9611	4.31399	6.39349	77.615	139.781	10.9104
2017-233	572		29µm	5Hz	0.18638	1164.4	7.53737	0.198035	0.0066904	0.0603343	0.0161528	0.078971	0.0068119	0.994319	99.4319		5.04962	0.033784	0.078971	0.000537943	0.922655		1164.75	7.79267	1184.12	19.1268	1171.41	13.4846		10.4367	8.33674	85703.5	6685.56	4877.49	92791	566214	360.413	3054.67	5.24678e+07	6.63139e+06	49513.6		0.00582889	59.1235	4.6681	3.34885	56.9342	305.474	10.6182
2017-233	573		29µm	5Hz	0.261484	1175.27	8.03357	0.199991	0.00702227	0.0602348	0.0186429	0.0789438	0.0108815	1.00388	100.388		5.00023	0.035113	0.0789438	0.000859023	0.923566		1175.27	8.25306	1182.22	22.04	1170.73	21.5427		0.0001	0.0001	44552.5	3449.92	3528.86	66999.8	291407	760.92	9815.95	5.25525e+07	6.36658e+06	49622.5		6.98035e-08	30.6848	2.40492	2.41893	41.0418	156.957	22.3812
2017-233	574		29µm	5Hz	0.252875	1779.21	11.0194	0.317847	0.00628395	0.0922915	0.014781	0.107671	0.00580777	1.01069	101.069		3.14617	0.0197704	0.107671	0.000625331	0.979791		1779.21	11.1804	1784.29	26.3737	1760.38	10.6181		27.6778	0.0001	94150.9	10028.4	6952.41	86426.7	388697	508.941	846.875	5.31599e+07	5.85606e+06	49481		6.90042e-08	64.1023	6.9107	4.71112	52.3356	206.962	14.7985
2017-233	575		29µm	5Hz	1.36085	1515.36	10.8346	0.265285	0.0073496	0.0771565	0.0122451	0.0952932	0.00721917	0.988884	98.8884		3.76953	0.0277045	0.0952932	0.000687938	0.954429		1516.83	11.1481	1502.27	18.3954	1533.88	13.5879		30.581	0.0001	60895.2	5744.56	24270.5	359942	300808	580.91	24047.9	5.18033e+07	4.65832e+06	50544.1		7.08094e-08	42.545	4.06224	16.8766	223.663	164.355	17.3332
2017-233	576		29µm	5Hz	0.879183	1076.02	10.0578	0.18169	0.00958008	0.0542072	0.0185718	0.0754336	0.0169197	0.996409	99.6409		5.50389	0.0527277	0.0754336	0.00127632	0.915078		1076.2	10.3101	1066.98	19.8158	1080.08	33.9485		17.7097	0.0001	13376	994.605	3529.55	73269.4	94778	665.475	460.632	5.11954e+07	5.34141e+06	49909.7		7.16483e-08	9.45601	0.711665	2.48337	46.0677	52.3983	20.0919
2017-233	577		29µm	5Hz	0.834416	1382.3	9.03669	0.239262	0.00673949	0.0714941	0.0126547	0.0883741	0.00703592	0.994411	99.4411		4.17952	0.0281679	0.0883741	0.000621794	0.942028		1382.86	9.31976	1395.74	17.6626	1390.63	13.5017		38.0889	0.0001	59337.8	5180.14	14711.5	238887	325590	425.302	4249.1	5.27225e+07	5.11587e+06	49824.9		6.95711e-08	40.7321	3.59908	10.0509	145.843	174.785	12.4686
2017-233	578		29µm	5Hz	0.976458	1529.92	10.5706	0.267857	0.00709088	0.0804341	0.0129663	0.0932318	0.00652394	1.025	102.5		3.73333	0.0264726	0.0932318	0.000608239	0.95566		1529.92	10.8485	1563.68	20.2751	1492.6	12.347		19.2246	0.0001	58913.8	5455.23	17223.9	246079	286603	437.336	0.1	5.31528e+07	4.62879e+06	50139.1		6.90062e-08	40.1127	3.75944	11.6718	149.013	152.606	12.7174
2017-233	579		29µm	5Hz	0.772543	1515.9	11.3174	0.265188	0.00764546	0.07765	0.015341	0.0946615	0.00969251	0.996703	99.6703		3.77091	0.0288303	0.0946615	0.000917507	0.954382		1516.33	11.5931	1511.53	23.1883	1521.35	18.2735		9.93312	1.21992	31260.5	2914.42	7093.5	104543	153897	514.033	830.799	5.29919e+07	5.79131e+06	49410.8		0.000844355	21.3484	2.01451	4.8214	63.4965	82.1916	14.9929
2017-233	580		29µm	5Hz	1.69619	1589.72	12.7994	0.279674	0.00824918	0.0818033	0.0134003	0.0959227	0.00686084	1.02811	102.811		3.5756	0.0294957	0.0959227	0.00065811	0.961334		1589.72	13.1139	1589.27	21.2968	1546.26	12.8923		3.91565	38.7377	77701.7	7374.63	38896.8	543994	364733	3306.17	883817	4.5408e+07	4.57032e+06	48552.6		0.0312891	61.9251	5.94872	30.8527	385.577	227.319	112.536
2017-233	581		29µm	5Hz	1.23852	1162.51	9.90762	0.197636	0.00874382	0.0590256	0.0148263	0.0786932	0.0145491	0.998436	99.8436		5.05982	0.0442421	0.0786932	0.00114492	0.92247		1162.61	10.1656	1159.16	17.186	1164.43	28.8304		3.84781	7.47315	17079.5	1332.43	6318.77	124291	114127	470.326	2549.73	5.21443e+07	5.52707e+06	50003.1		0.00525627	11.853	0.93593	4.36443	76.7131	61.9391	13.9407
2017-233	582		29µm	5Hz	0.421918	1308.55	12.175	0.225684	0.00953388	0.0693313	0.0250194	0.0870532	0.0149271	0.963401	96.3401		4.43098	0.0422444	0.0870532	0.00129945	0.935609		1311.84	12.5069	1354.9	33.8986	1361.67	28.7595		0.0001	0.0001	49447.2	4326	6692.89	109814	295991	603.911	15705.7	6.04953e+07	5.76399e+06	50281.1		6.06243e-08	29.5779	2.61915	3.98459	58.4192	138.461	15.429
2017-233	583		29µm	5Hz	0.91758	1503.24	10.4908	0.262995	0.00714067	0.077509	0.013809	0.09498	0.00956146	0.98525	98.525		3.80236	0.0271514	0.09498	0.000908148	0.953332		1505.15	10.7477	1508.88	20.8361	1527.68	18.0113		0.0001	8.58583	32454.1	3028.48	8795.01	130197	161364	371.01	50273.5	5.2906e+07	5.34147e+06	50519.9		0.00595161	22.1974	2.09655	5.98706	79.1963	86.3099	10.8383
2017-233	584		29µm	5Hz	0.365785	1454.8	9.81654	0.253235	0.00694999	0.0758248	0.015052	0.0916124	0.00676701	0.997104	99.7104		3.9489	0.0274448	0.0916124	0.000619942	0.948672		1455.14	10.1132	1477.26	22.2358	1459.36	12.8644		6.80554	1.50927	64653.4	5849.22	7119.14	107306	333613	330.077	9638.41	5.3353e+07	5.55648e+06	50592.4		0.00103742	43.8489	4.01527	4.80552	64.7227	176.942	9.56165
2017-233	585		29µm	5Hz	0.799755	1553.34	10.5887	0.272472	0.00695487	0.0792019	0.0137999	0.0952581	0.00942445	1.01315	101.315		3.6701	0.0255251	0.0952581	0.000897755	0.957873		1553.34	10.8033	1540.61	21.2603	1533.18	17.7402		25.6706	0.0001	42669.9	4015.7	9965.23	143959	204703	380.414	0.1	5.32643e+07	5.87022e+06	50689.3		6.88491e-08	28.9868	2.76116	6.73772	86.9724	108.749	11.038
2017-233	586		29µm	5Hz	0.592514	1362.74	9.59463	0.2354	0.00726752	0.0698313	0.013916	0.0868062	0.00676613	1.00482	100.482		4.24809	0.0308731	0.0868062	0.000587342	0.940199		1362.74	9.90372	1364.35	18.9862	1356.2	13.046		27.6142	10.6184	60413.6	5173	10633.6	175147	336160	437.356	2475.89	5.31405e+07	5.83772e+06	50183.9		0.00732753	41.1352	3.56512	7.2062	106.058	178.996	12.7196
2017-233	587		29µm	5Hz	0.363382	1101.15	12.0583	0.18634	0.0112204	0.0558164	0.030639	0.0765387	0.0199271	0.993079	99.3079		5.36653	0.0602146	0.0765387	0.00152519	0.917228		1101.52	12.3595	1097.81	33.6359	1109.19	39.8097		7.82453	10.6765	10632.4	810.022	1137.88	24252.4	75898	454.168	0.1	5.51754e+07	4.49898e+06	50177.9		0.00709571	6.97238	0.537647	0.742663	14.1436	38.9222	12.7213
2017-233	588		29µm	5Hz	1.21845	1315.51	9.4353	0.226574	0.00739959	0.0668845	0.0130733	0.0857202	0.00796875	0.988466	98.8466		4.41357	0.0326586	0.0857202	0.000683083	0.936029		1316.52	9.7417	1308.6	17.1076	1331.88	15.417		14.3979	0.0001	65178.5	5515.77	23475.5	401039	374297	186.613	9655.23	5.24282e+07	6.47253e+06	49882.3		6.99416e-08	44.9803	3.85281	16.1243	246.126	202	5.50087
2017-233	589		29µm	5Hz	0.797568	1320.26	8.74611	0.227394	0.00682583	0.0674549	0.012892	0.085611	0.00809484	0.99354	99.354		4.39766	0.0300176	0.085611	0.000693008	0.936415		1320.83	9.01573	1319.4	17.0096	1329.41	15.6664		14.0445	0.0001	62690.4	5299.43	14899.8	254269	362544	192.261	3966.45	5.22643e+07	5.64903e+06	50066.7		7.01591e-08	43.3978	3.71322	10.2659	156.535	196.265	5.68503
2017-233	590		29µm	5Hz	0.706777	1539.91	11.7963	0.269824	0.00783367	0.0787361	0.0144922	0.0955404	0.0101864	1.00075	100.075		3.70613	0.0290326	0.0955404	0.00097321	0.956603		1539.91	12.0631	1531.89	22.2004	1538.75	19.1603		16.4612	8.44539	35719.2	3401.86	7555.44	110372	177586	493.52	2143.93	5.34339e+07	6.35134e+06	50631.6		0.00579536	24.185	2.33139	5.0916	66.4587	94.0306	14.2735
2017-233	591		29µm	5Hz	1.1908	1556.02	11.5646	0.273001	0.00760216	0.0814868	0.0130552	0.0951338	0.00883077	1.01652	101.652		3.66299	0.0278466	0.0951338	0.000840105	0.958127		1556.02	11.8291	1583.36	20.6712	1530.72	16.6281		14.4206	4.66035	44861.1	4217.59	15859.1	228204	217928	302.821	31157.7	5.39178e+07	4.54577e+06	51535.6		0.00316923	30.1015	2.86444	10.5913	136.172	114.353	8.67941
2017-233	592		29µm	5Hz	0.373626	1358.09	11.4924	0.234547	0.00871619	0.0720035	0.0190314	0.0870283	0.0101456	0.997915	99.7915		4.26355	0.0371619	0.0870283	0.000882954	0.939795		1358.28	11.8391	1405.34	26.7456	1361.12	19.5487		15.6541	33.2798	80535.4	6927.12	9523.55	157094	478134	398.662	14969.8	6.04639e+07	6.63328e+06	51236.4		0.0201808	48.187	4.1952	5.67145	83.5881	223.721	10.1892
2017-233	593		29µm	5Hz	0.555521	1728.57	13.4948	0.308554	0.00797218	0.092075	0.0128406	0.108685	0.0058128	0.9753	97.53		3.24092	0.0258372	0.108685	0.000631764	0.975282		1733.59	13.8205	1780.28	22.8599	1777.49	10.6047		0.0001	22.5526	106613	11446.6	17203.2	217603	445441	350.97	7381.45	5.29491e+07	5.50516e+06	49846.2		0.0156164	72.8416	7.91598	11.6986	132.213	237.998	10.2432
2017-233	594		29µm	5Hz	1.52895	1229.17	9.3477	0.210111	0.00783458	0.0640301	0.0130683	0.0815	0.0101919	0.996663	99.6663		4.75938	0.0372877	0.0815	0.000830637	0.928293		1229.41	9.63192	1254.45	16.3934	1233.53	19.9949		23.0802	0.0001	37497.8	3025.68	17594.4	313477	233150	468.429	3796.23	5.22446e+07	5.34996e+06	50622.7		7.01764e-08	25.9647	2.1206	12.1256	193.027	126.248	13.8555
2017-233	595		29µm	5Hz	0.689727	1594.71	9.97831	0.280949	0.006425	0.0816023	0.0122195	0.0993112	0.00528618	0.990644	99.0644		3.55936	0.0228689	0.0993112	0.000524977	0.961947		1596.14	10.2552	1585.52	19.3742	1611.22	9.84926		0.0001	7.6291	163765	16092.7	32950	461289	760531	167.26	49696.3	5.24757e+07	5.74701e+06	50263.1		0.0053301	112.894	11.2289	22.6078	282.784	409.994	4.92548
2017-233	596		29µm	5Hz	0.751494	1655.45	11.8749	0.292788	0.00730555	0.0870782	0.0140832	0.0987668	0.00755541	1.03403	103.403		3.41544	0.0249517	0.0987668	0.000746224	0.967654		1655.45	12.094	1687.59	23.7666	1600.97	14.0961		0.0001	1.74776	54992	5366.73	12329.7	159566	241454	371.483	37618.1	5.25002e+07	5.76864e+06	50704.5		0.00122048	37.8909	3.74288	8.45556	97.77	130.101	10.9342
2017-233	597		29µm	5Hz	1.00472	1729.45	12.208	0.307715	0.0071812	0.0888733	0.0129163	0.105536	0.0072506	1.00335	100.335		3.24976	0.0233371	0.105536	0.000765203	0.974875		1729.45	12.4195	1720.94	22.2281	1723.68	13.3169		25.6363	1.01246	57612.7	6003.78	16926.3	217000	245602	475.305	2497.84	5.40404e+07	6.17591e+06	49808.3		0.000686843	38.5643	4.06774	11.2768	129.167	128.561	13.5912
2017-233	598		29µm	5Hz	1.39971	1154.9	10.9822	0.196205	0.00977327	0.0584437	0.013865	0.0770323	0.0141094	1.0293	102.93		5.09671	0.0498116	0.0770323	0.00108688	0.921804		1154.9	11.2872	1148.05	15.9177	1122.03	28.1339		31.6801	0.0001	19764.8	1489.17	8314.08	162910	132349	549.125	61.7516	5.31081e+07	5.52592e+06	51227.2		6.90281e-08	13.4619	1.02665	5.63617	98.6696	70.4928	15.9774
2017-233	599		29µm	5Hz	0.739949	1441.89	9.58958	0.25102	0.00685201	0.0735423	0.0127746	0.0919973	0.00663474	0.983918	98.3918		3.98375	0.0272967	0.0919973	0.000610378	0.947616		1443.73	9.89248	1434.33	18.323	1467.33	12.5994		50.069	1.88406	78407.6	7132	16961.1	263671	405203	316.526	11030.6	5.3444e+07	5.68908e+06	51348.3		0.00129232	53.0669	4.88584	11.4255	158.689	214.46	9.1517
2017-233	601		29µm	5Hz	1.27947	1558.45	10.6229	0.273481	0.00698831	0.080274	0.0123417	0.0960627	0.00727698	1.0061	100.61		3.65656	0.0255532	0.0960627	0.000699047	0.958358		1558.45	10.8909	1560.68	19.2614	1549	13.6693		41.5607	0.0001	69104.6	6543.49	25861.6	373747	332165	108.509	692.057	5.341e+07	5.06565e+06	50722.5		6.86325e-08	46.798	4.48532	17.4314	225.066	175.906	3.13923
2017-233	602		29µm	5Hz	1.40704	1165.04	8.34166	0.198194	0.00739003	0.0598727	0.0128989	0.0791684	0.00858168	0.990873	99.0873		5.04556	0.0372868	0.0791684	0.000679398	0.92273		1165.61	8.61391	1175.32	15.1603	1176.35	16.9758		0.0001	12.1681	49243.2	3867.43	20975.4	400459	323635	493.964	917.536	5.3492e+07	5.79404e+06	50722.6		0.00833826	33.2958	2.64686	14.116	240.775	171.121	14.2686
2017-233	604		29µm	5Hz	0.41249	1462.78	10.1067	0.254722	0.00710053	0.076335	0.0153824	0.0910916	0.00773533	1.00985	100.985		3.92585	0.0278756	0.0910916	0.000704624	0.949381		1462.78	10.3865	1486.85	22.8712	1448.52	14.7269		0.0001	13.893	49495.9	4448.79	6086.52	92404.9	254731	300.253	6039.19	5.28559e+07	5.94808e+06	50767.9		0.00963429	33.8677	3.08124	4.1452	56.2231	136.302	8.77721
2017-233	608		29µm	5Hz	1.23169	1224.92	8.26406	0.209269	0.00694615	0.0631625	0.0125745	0.0806873	0.00917717	1.00913	100.913		4.77854	0.0331924	0.0806873	0.000740482	0.927899		1224.92	8.5085	1237.96	15.5667	1213.84	18.0553		31.0897	0.0001	43599.9	3475.1	16223.5	295674	272963	132.916	308.038	5.31321e+07	5.70923e+06	50685.6		6.89788e-08	29.6753	2.39413	10.9905	178.943	145.282	3.86509
2017-233	609		29µm	5Hz	0.231781	1149.84	8.61966	0.195305	0.00770765	0.0587889	0.0192299	0.0782837	0.0116135	0.996506	99.6506		5.12019	0.0394646	0.0782837	0.000909149	0.921386		1150.05	8.86419	1154.64	22.2035	1154.08	23.0481		14.4059	4.1404	35113.3	2712.89	2462.3	48155.6	236242	381.55	127.493	5.30077e+07	5.27279e+06	49562.1		0.00286263	23.9546	1.87335	1.67194	29.2114	126.03	11.1211
2017-233	610		29µm	5Hz	0.447441	1525.45	10.4945	0.266979	0.00703892	0.0805524	0.0153895	0.0926904	0.00818213	1.02962	102.962		3.74561	0.026365	0.0926904	0.000758405	0.95524		1525.45	10.7375	1565.89	24.0982	1481.57	15.5082		15.1288	0.0001	55171.6	5044.89	7410.76	106754	271291	162.118	3359.37	5.21988e+07	7.30699e+06	49619.4		7.02085e-08	38.2209	3.53759	5.1099	65.7589	146.967	4.79844
2017-233	611		29µm	5Hz	0.827522	1483.35	12.8732	0.258807	0.00892636	0.0777621	0.0141408	0.0930256	0.00913182	0.996862	99.6862		3.86388	0.0344904	0.0930256	0.000849493	0.951331		1483.74	13.2444	1513.63	21.4039	1488.41	17.2923		0.0001	8.91425	45197	4145.72	11233.1	168617	231690	235.685	3709.2	5.61069e+07	5.77202e+06	49148		0.00582247	29.1292	2.70453	7.20581	96.6278	116.768	6.48992
2017-233	612		29µm	5Hz	0.784211	1600.17	13.6558	0.28175	0.00869032	0.0826387	0.0149035	0.0963487	0.0110024	1.02933	102.933		3.54924	0.030844	0.0963487	0.00106007	0.962333		1600.17	13.906	1604.88	23.9183	1554.58	20.652		0.0001	10.4042	21635.7	2059.12	4997.35	69320.1	100510	600.445	1986.77	5.28942e+07	5.70354e+06	49800.8		0.00720824	14.7907	1.42486	3.40034	42.136	53.7304	17.5381
2017-233	613		29µm	5Hz	0.681646	1612.92	10.7711	0.284288	0.00682803	0.0841365	0.0131719	0.0972463	0.00642435	1.02605	102.605		3.51756	0.024018	0.0972463	0.000624744	0.963555		1612.92	11.0131	1632.82	21.5073	1571.97	12.0313		0.0001	19.575	72743	6999.25	14669.9	202044	337028	346.64	23993.2	5.40274e+07	6.35797e+06	50459.5		0.0132771	48.6845	4.7416	9.7722	120.232	176.384	9.91235
2017-233	614		29µm	5Hz	0.297842	1216.47	8.69532	0.207685	0.00736482	0.0640121	0.0169075	0.0802564	0.00925058	1.01095	101.095		4.81498	0.0354615	0.0802564	0.000742418	0.927158		1216.47	8.9591	1254.1	21.2038	1203.3	18.2275		0.0001	0.0001	38158.5	3025.14	3508.35	62730.9	239482	271.077	0.1	5.3848e+07	5.75992e+06	50613.7		6.80511e-08	25.6226	2.05614	2.34478	37.4529	125.747	7.77731
2017-233	615		29µm	5Hz	0.496839	1081.49	9.60149	0.182873	0.00912929	0.0550209	0.0173653	0.0764658	0.0136377	0.977747	97.7747		5.46827	0.0499215	0.0764658	0.00104281	0.915625		1082.65	9.88385	1082.58	18.7993	1107.29	27.2526		23.7662	0.0001	20628.9	1552.16	3089.43	64272.7	147091	407.289	1154.81	5.29753e+07	6.0179e+06	50338.7		6.91704e-08	14.0798	1.07234	2.09877	39.0043	78.5051	11.8776
2017-233	616		29µm	5Hz	0.908212	1467.67	13.7783	0.255674	0.00963373	0.0850762	0.0153589	0.0917631	0.0117926	1.00355	100.355		3.91123	0.0376797	0.0917631	0.00108213	0.949835		1467.67	14.1392	1650.33	25.3473	1462.49	22.409		12.7147	0.0001	27002.6	2441.7	8042.25	111446	139524	3208.21	364755	5.40344e+07	5.83731e+06	50671		6.78128e-08	18.0682	1.65379	5.3562	66.304	73.005	91.725
2017-233	617		29µm	5Hz	0.556459	1506.62	10.5036	0.263283	0.00715794	0.0762086	0.0141847	0.0935026	0.00771459	1.0057	100.57		3.79819	0.0271872	0.0935026	0.000721334	0.95347		1506.62	10.7843	1484.47	21.0568	1498.09	14.5897		47.1711	0.0001	52615.8	4855.31	8479.93	127998	261542	486.716	3712.48	5.26108e+07	5.79269e+06	50919.9		6.96459e-08	36.1586	3.37745	5.80038	78.2096	140.549	14.2919
2017-233	618		29µm	5Hz	0.468703	1286.43	10.8341	0.220863	0.00863171	0.0663602	0.0183209	0.0832723	0.0137962	1.00849	100.849		4.5277	0.0390818	0.0832723	0.00114884	0.933339		1286.43	11.1041	1298.66	23.7926	1275.61	26.9039		45.1905	0.0593016	19121.8	1571.61	2692.34	46540.9	112903	366.586	0.1	5.31473e+07	4.85344e+06	50340.2		4.08832e-05	13.0079	1.08218	1.82297	28.1496	60.0585	10.6556
2017-233	619		29µm	5Hz	0.574377	1443.51	10.8902	0.251324	0.00771942	0.0751922	0.0156461	0.0920402	0.011292	0.984393	98.4393		3.97892	0.030715	0.0920402	0.00103932	0.947761		1445.3	11.1569	1465.38	22.9274	1468.22	21.4411		11.7165	0.0001	27718.8	2514.33	4772.34	73393.2	145286	217.405	2595.4	5.25955e+07	6.09901e+06	50866		6.96626e-08	19.0535	1.74945	3.26514	44.855	78.0933	6.38556
2017-233	620		29µm	5Hz	1.17729	1581.4	11.0111	0.278023	0.00714392	0.0822621	0.0120367	0.0974528	0.00659342	1.00347	100.347		3.59682	0.0256954	0.0974528	0.000642547	0.96054		1581.4	11.2974	1597.85	19.2328	1575.94	12.3415		27.8275	0.792677	64254.1	6196.06	22639	313243	302526	315.461	1047.73	5.42505e+07	4.90498e+06	50709.7		0.000535339	42.8189	4.17955	15.0163	185.596	157.647	8.98285
2017-233	621		29µm	5Hz	0.292675	1220.42	15.0478	0.208723	0.0127499	0.0677867	0.0203343	0.0821663	0.0118649	0.97801	97.801		4.79105	0.0610855	0.0821663	0.000974895	0.927643		1222.01	15.5805	1325.68	26.9568	1249.48	23.2239		0.0001	24.4246	52259.3	4238.95	5014.36	88390.4	343384	31792.5	3.35459e+06	5.70812e+07	6.87848e+06	50882.7		0.0156769	33.0978	2.71753	3.16098	49.7724	170.06	860.396
2017-233	622		29µm	5Hz	0.68288	1237.28	8.45655	0.211589	0.00705331	0.0649766	0.0135993	0.0813657	0.00786754	1.00568	100.568		4.72614	0.033335	0.0813657	0.000640148	0.928985		1237.28	8.72691	1272.42	17.304	1230.29	15.4421		3.69481	6.71781	55589.8	4461.32	11567.9	206783	344293	127.651	1369.47	5.40782e+07	5.20332e+06	51274.6		0.00455113	37.1612	3.01883	7.69699	122.901	179.974	3.6464
2017-233	623		29µm	5Hz	0.622522	1588.15	19.3953	0.280634	0.0125548	0.085983	0.0175979	0.102003	0.00895913	0.960058	96.0058		3.56337	0.0447375	0.102003	0.00091386	0.961795		1594.55	20.0193	1667.22	29.3396	1660.89	16.5863		0.0001	0.0001	114980	11593.8	23293	326316	595992	873.824	76732.1	6.68304e+07	7.06607e+06	51692.8		5.48186e-08	62.1948	6.34806	12.5409	156.932	252.091	20.1979
2017-233	624		29µm	5Hz	0.653184	1100.6	10.0117	0.186172	0.00933209	0.0558565	0.0200003	0.0762107	0.0158187	0.999993	99.9993		5.37138	0.0501262	0.0762107	0.00120556	0.91715		1100.6	10.2709	1098.58	21.9719	1100.61	31.6424		9.79701	2.00234	34849.2	2638.51	6889.37	149084	259507	476.753	350.222	6.26277e+07	6.74876e+06	50006.3		0.00117128	20.1151	1.54159	3.95806	76.5066	117.129	11.7592
2017-233	625		29µm	5Hz	1.0634	1085.8	10.2351	0.183615	0.00962477	0.0542755	0.0170529	0.0763974	0.0192474	0.982987	98.2987		5.44617	0.0524181	0.0763974	0.00147045	0.915968		1086.69	10.4592	1068.29	18.2175	1105.5	38.473		31.6054	3.9024	23200	1741.87	7231.33	146702	156852	393.998	34425.7	4.67573e+07	4.88844e+06	51556.6		0.00305747	17.9359	1.36312	5.56451	100.834	94.8222	13.0163
2017-233	627		29µm	5Hz	2.36317	1608.28	13.0581	0.283845	0.00827596	0.0887901	0.0137337	0.100621	0.0107459	0.984781	98.4781		3.52305	0.0291566	0.100621	0.00108126	0.963341		1610.7	13.3301	1719.39	23.6137	1635.59	19.9589		32.3474	4.60343	28123.9	2791.65	20542.6	266688	128308	691.88	118962	5.28053e+07	5.11e+06	50827		0.00319346	19.2514	1.93433	13.9964	162.3	68.6789	20.2389
2017-233	628		29µm	5Hz	0.798848	1456.95	9.81425	0.253664	0.00691835	0.0760281	0.013153	0.0917537	0.00830753	0.996616	99.6616		3.94222	0.0272737	0.0917537	0.000762246	0.948876		1457.34	10.0824	1481.08	19.4806	1462.29	15.7868		0.0001	7.38455	48815	4419.03	11723.7	176911	251789	244.137	2125.43	5.37286e+07	6.11816e+06	50402.2		0.00503459	32.8398	3.00926	7.85029	105.81	132.454	7.01868
2017-233	629		29µm	5Hz	1.41436	1580.74	10.451	0.278329	0.00676684	0.0812779	0.0121987	0.0990576	0.00757342	0.985366	98.5366		3.59287	0.0243124	0.0990576	0.000750204	0.960687		1582.94	10.7115	1579.46	19.2673	1606.45	14.1196		44.7071	1.51754	55817.2	5474.48	23175.4	325738	261849	727.213	2122.89	5.444e+07	4.91246e+06	51417.7		0.00102107	37.0588	3.6792	15.3154	192.272	135.942	20.6331
2017-233	630		29µm	5Hz	1.51619	1591.96	11.4504	0.280674	0.00731506	0.0823025	0.013191	0.0999994	0.0106914	0.981948	98.1948		3.56286	0.0260625	0.0999994	0.00106913	0.961815		1594.75	11.6657	1598.6	21.0871	1624.07	19.8871		20.2486	0.0001	38854.8	3835.7	17315.9	244060	183013	384.074	2140.61	5.32506e+07	5.89618e+06	51429.6		6.87858e-08	26.3725	2.63535	11.6985	147.273	97.1333	11.1405
2017-233	631		29µm	5Hz	0.437898	1807.54	11.9353	0.323651	0.00668261	0.095046	0.0142358	0.109829	0.00666098	1.00611	100.611		3.08974	0.0206476	0.109829	0.000731567	0.982612		1807.54	12.0791	1835.2	26.1255	1796.57	12.1236		12.1084	0.0001	62214.4	6754.64	7945.81	97289.7	252599	494.077	4093.22	5.38002e+07	5.81349e+06	51317.9		6.80814e-08	41.7953	4.59332	5.31316	58.1059	132.693	14.1847
2017-233	632		29µm	5Hz	1.46935	1591.61	10.9215	0.280049	0.00703134	0.0827437	0.0119945	0.097091	0.00645245	1.01443	101.443		3.57081	0.0251075	0.097091	0.000626475	0.961514		1591.61	11.1911	1606.84	19.2731	1568.97	12.0887		20.5653	1.4394	71229.3	6831.46	30869.1	433726	335604	299.184	0.1	5.35471e+07	6.04642e+06	51239.5		0.000984568	48.0765	4.66742	20.7385	260.257	177.125	8.62993
2017-233	633		29µm	5Hz	0.984037	1525.31	10.6359	0.266951	0.00714524	0.0793282	0.0126794	0.0927629	0.00749034	1.02849	102.849		3.746	0.0267661	0.0927629	0.000694826	0.955226		1525.31	10.8987	1542.98	19.564	1483.05	14.1942		0.0001	3.19188	55600	5101.55	16277.9	236772	273560	266.592	7661.59	5.29255e+07	5.43412e+06	50226.8		0.00220887	37.9672	3.52635	11.064	143.739	146.071	7.78003
2017-233	634		29µm	5Hz	0.881859	1195.52	8.50258	0.203849	0.00735578	0.0611484	0.0127931	0.0802867	0.00682986	0.993293	99.3293		4.9056	0.0360845	0.0802867	0.000548347	0.925366		1195.96	8.79725	1199.63	15.347	1204.04	13.4562		0.0001	2.11355	129474	10315.5	34310	662914	854651	393.89	5803.69	5.98984e+07	7.47203e+06	51617.3		0.00129233	78.1188	6.30017	20.6051	355.579	403.216	10.1567
2017-233	635		29µm	5Hz	0.998924	1620.23	11.4096	0.286332	0.00721278	0.0846527	0.0126268	0.101564	0.00674829	0.982012	98.2012		3.49245	0.0251903	0.101564	0.000685387	0.964539		1623.17	11.7076	1642.44	20.7388	1652.91	12.5061		0.0001	7.27366	75832.5	7602.49	22454.8	303864	345840	889.917	216481	5.33941e+07	5.49185e+06	51816.8		0.00498914	51.3262	5.20872	15.1278	182.838	183.035	25.7421
2017-233	636		29µm	5Hz	0.541693	1454.73	10.2289	0.253383	0.00721057	0.0760952	0.0140933	0.0921604	0.00942142	0.98994	98.994		3.9466	0.0284572	0.0921604	0.000868282	0.948742		1455.9	10.4979	1482.34	20.8911	1470.69	17.8833		0.0001	1.56374	60613.8	5511.98	9798.47	148501	311676	190.451	4371.69	5.40242e+07	6.90258e+06	52019.5		0.00106006	40.5462	3.73231	6.52406	88.3098	163.026	5.44473
2017-233	637		29µm	5Hz	1.9114	1527.48	11.8209	0.267693	0.00795725	0.0815116	0.0137861	0.0959831	0.00734597	0.988134	98.8134		3.73563	0.0297253	0.0959831	0.000705089	0.955582		1529.08	12.1673	1583.82	21.8347	1547.44	13.8017		0.0001	10.7594	86814.1	8228.71	49228.5	727499	432718	1362.35	220962	5.31393e+07	5.14219e+06	51726		0.00741509	59.0378	5.66454	33.3226	439.815	230.101	39.5959
2017-233	638		29µm	5Hz	0.69886	1589.02	11.9595	0.279543	0.00768988	0.0850162	0.0151527	0.0981583	0.00943075	0.999767	99.9767		3.57727	0.0275088	0.0981583	0.000925706	0.961271		1589.06	12.2197	1649.22	24.99	1589.43	17.6213		11.4154	7.75389	30375.2	2933.7	6439.82	87480.3	142312	525.396	1680.44	5.47073e+07	5.13652e+06	51825.8		0.00519047	20.0641	1.9616	4.23406	51.3694	73.5046	14.8324
2017-233	640		29µm	5Hz	1.15658	1136.69	14.1227	0.192998	0.0126858	0.0575075	0.0217395	0.0783327	0.0250673	0.984652	98.4652		5.18141	0.0657301	0.0783327	0.00196359	0.920314		1137.59	14.4312	1130.16	24.5691	1155.33	49.7392		0.0001	13.7337	6812.12	528.195	2309.39	47281.8	46476.7	864.125	845.447	5.3215e+07	5.26374e+06	51521		0.00945067	4.62563	0.36306	1.56088	28.5411	24.6771	25.0785
2017-233	641		29µm	5Hz	0.809803	1107.43	9.42212	0.187428	0.00873722	0.0568077	0.0166903	0.0761072	0.0139184	1.00869	100.869		5.33538	0.0466163	0.0761072	0.00105929	0.917731		1107.43	9.67584	1116.78	18.6395	1097.89	27.8524		2.40666	1.31568	15356.6	1152.89	3795.32	76254.9	107054	367.301	4184.81	5.31875e+07	5.64474e+06	51394.7		0.000905812	10.4327	0.792839	2.56647	46.0527	56.8689	10.6651
2017-233	642		29µm	5Hz	1.04892	1637.88	11.6196	0.28927	0.00722817	0.0861566	0.0137599	0.0990946	0.00835933	1.01912	101.912		3.45698	0.0249876	0.0990946	0.000828364	0.965956		1637.88	11.8389	1670.45	22.9852	1607.15	15.5834		18.0964	0.0001	34080.4	3338.49	10636.7	141921	153822	195.155	0.1	5.32841e+07	5.25372e+06	51130.2		6.8721e-08	23.1105	2.29166	7.17956	85.5526	81.5627	5.65628
2017-233	646		29µm	5Hz	1.04315	1455.91	9.31993	0.254317	0.00659892	0.0753675	0.0126276	0.0945903	0.00569465	0.961034	96.1034		3.9321	0.0259476	0.0945903	0.000538659	0.949188		1460.7	9.63905	1468.67	18.5458	1519.93	10.7383		13.4963	19.9076	96733.9	9043.69	30061.4	457768	498886	300.943	66919.1	5.52602e+07	6.10716e+06	51734.2		0.0131901	63.2448	5.98538	19.5634	266.048	255.042	8.41004
2017-233	647		29µm	5Hz	1.20762	1351.32	9.49201	0.23383	0.007239	0.0690475	0.01311	0.088834	0.00796477	0.967127	96.7127		4.27661	0.0309584	0.088834	0.000707542	0.939456		1354.54	9.80554	1349.53	17.6924	1400.58	15.2632		9.57877	8.33688	51383.5	4496.94	18319	302489	284760	162.057	5489	5.31425e+07	4.74746e+06	51526		0.00574369	34.9325	3.09474	12.3964	182.802	151.373	4.70918
2017-233	648		29µm	5Hz	0.39473	1332.47	8.73224	0.229719	0.00677199	0.0692964	0.0145183	0.0861428	0.00605376	0.993767	99.3767		4.35314	0.0294794	0.0861428	0.000521488	0.937513		1333.03	9.02725	1354.24	19.6613	1341.39	11.6966		4.31431	6.42079	95190	8092.06	11272	188671	543382	533.431	146277	5.24369e+07	4.26017e+06	50882.7		0.00448302	65.5831	5.64367	7.73021	115.55	292.731	15.7093
2017-233	649		29µm	5Hz	1.12116	1465.14	10.0046	0.25518	0.00702105	0.0727795	0.0125856	0.0912128	0.00731812	1.00971	100.971		3.9188	0.0275141	0.0912128	0.000667506	0.949599		1465.14	10.2868	1419.97	17.8711	1451.05	13.9278		12.0489	0.0001	49045.6	4428.36	15721.7	249098	252579	341.617	2583.81	5.37257e+07	6.05455e+06	51423.7		6.81436e-08	32.9795	3.01432	10.5229	148.893	132.802	9.81898
2017-233	650		29µm	5Hz	0.312855	1861.41	11.6156	0.33476	0.0063121	0.0960367	0.0130022	0.113123	0.00473817	1.00607	100.607		2.98721	0.0188556	0.113123	0.000535996	0.988018		1861.41	11.7494	1853.47	24.0993	1850.18	8.56763		10.7861	10.1479	149492	16729.4	13421.7	160263	582351	393.421	1003.02	5.28035e+07	6.84182e+06	49574.1		0.00703572	102.276	11.5861	9.14012	97.4638	311.53	11.5053
	Discordant
2017-233	439		29µm	5Hz	2.5105	1162.92	9.79697	0.199697	0.00865471	0.0595673	0.0130484	0.0871084	0.0121196	0.861175	86.1175		5.0076	0.0433393	0.0871084	0.00105572	0.923429		1173.69	10.158	1169.49	15.26	1362.89	23.3466		18.7719	18.3995	49239.6	4227.21	36773.2	674209	305644	630.187	64342.8	4.61028e+07	4.69443e+06	54859.1		0.0146918	38.7861	3.36938	28.8231	472.816	188.335	21.166
2017-233	462		29µm	5Hz	0.598092	1198.63	9.15534	0.206191	0.00786162	0.0497809	0.0264667	0.0876344	0.00996818	0.879235	87.9235		4.84987	0.0381278	0.0876344	0.000873555	0.926459		1208.49	9.50071	981.939	25.9887	1374.48	19.1713		17.8966	36.3217	67874.5	5882.12	9568.11	239668	456006	8284.9	1.79414e+06	5.28656e+07	6.30963e+06	53568.8		0.0252771	46.5987	4.08652	6.53667	146.467	244.89	242.594
2017-233	478		29µm	5Hz	0.59368	1529.29	12.0953	0.267734	0.00810982	0.082728	0.0134459	0.0901585	0.00528748	1.07026	107.026		3.73505	0.0302906	0.0901585	0.000476711	0.955601		1529.29	12.4023	1606.54	21.6014	1428.89	10.0935		19.2647	4.20224	118673	10611.2	21553.2	298676	572452	326.323	13678	5.50181e+07	6.17294e+06	53805.9		0.00280884	78.2551	7.08093	14.1432	175.296	295.27	9.17947
2017-233	490		29µm	5Hz	0.568854	1491.92	13.0642	0.260407	0.00893005	0.0802801	0.017031	0.0879401	0.0113801	1.08018	108.018		3.84014	0.0342926	0.0879401	0.00100077	0.952095		1491.92	13.323	1560.8	26.582	1381.18	21.8665		2.69578	11.5345	23646.1	2049.71	4158.1	59936.7	119882	172.092	878.398	5.35658e+07	6.37065e+06	53361.3		0.00791638	16.0107	1.40449	2.80174	36.1172	63.4912	4.97143
2017-233	501		29µm	5Hz	0.304227	1389.65	11.9163	0.243549	0.0088502	0.0938072	0.0178738	0.0987996	0.00722449	0.877329	87.7329		4.10596	0.0363385	0.0987996	0.000713777	0.944063		1405.12	12.4356	1812.32	32.3929	1601.59	13.4776		0.0001	190.299	389308	38139.1	45563.2	569998	2.13164e+06	632.045	357783	5.18978e+07	8.08052e+06	51705		0.134766	271.998	26.9665	31.6793	354.389	1164.88	18.8428
2017-233	510		29µm	5Hz	3.91826	1127.99	10.1839	0.194863	0.00921114	0.0598438	0.0129464	0.0930359	0.015321	0.77096	77.096		5.13181	0.0472699	0.0930359	0.00142541	0.92118		1147.66	10.5713	1174.77	15.2089	1488.62	29.0116		31.7181	14.393	12906.6	1179.93	15559.8	299513	86964	322.196	134672	5.23025e+07	6.59623e+06	52524		0.0101115	8.94565	0.827653	10.7325	184.724	47.1443	9.53
2017-233	517		29µm	5Hz	0.625145	1155.73	7.74186	0.199068	0.00691499	0.0416778	0.0141128	0.0898458	0.00675946	0.822856	82.2856		5.02341	0.0347369	0.0898458	0.000607309	0.923136		1170.31	8.09269	825.32	11.6475	1422.25	12.9151		16.7928	76.4566	77993.2	6909.24	10206.2	282561	514200	639.853	52770.9	5.21657e+07	4.80408e+06	51369.3		0.0538441	54.19	4.85835	7.05708	174.686	279.432	18.9736
2017-233	520		29µm	5Hz	0.57603	1403.29	9.95849	0.246274	0.00733799	0.0770173	0.0125947	0.0996656	0.0043009	0.877232	87.7232		4.06052	0.0297961	0.0996656	0.000428652	0.945358		1419.23	10.4143	1499.66	18.8876	1617.85	8.0066		0.0001	85.362	246983	24347.7	44677.3	664093	1.31153e+06	1002.1	1.57557e+06	4.71902e+07	5.63951e+06	50797.9		0.0664487	189.684	18.9243	34.147	453.801	787.808	32.847
2017-233	523		29µm	5Hz	1.28481	1402.75	13.7409	0.245201	0.0100255	0.0729266	0.0166969	0.0962969	0.0142071	0.909954	90.9954		4.07829	0.0408869	0.0962969	0.0013681	0.944848		1413.68	14.1729	1422.74	23.7553	1553.57	26.6709		0.0001	36.1838	32606.1	3106.93	12577.4	205462	181920	1266.63	37724.7	6.15474e+07	5.8636e+06	52013.6		0.0215946	19.1987	1.85142	7.36999	107.638	83.778	31.8318
2017-233	525		29µm	5Hz	0.484005	1285.78	11.0241	0.22074	0.00880364	0.0683538	0.0160802	0.0799271	0.0106622	1.0758	107.58		4.53022	0.0398824	0.0799271	0.000852199	0.933281		1285.78	11.3196	1336.41	21.4898	1195.19	21.0337		8.43398	0.0001	63031.2	4957.33	9273.75	154325	362717	207.833	0.1	5.42242e+07	5.29817e+06	52632.8		6.77367e-08	42.1234	3.35289	6.16779	91.7617	189.588	5.92833
2017-233	526		29µm	5Hz	2.19894	1452.63	11.482	0.2544	0.00812768	0.0721251	0.0127036	0.0968588	0.00857246	0.933935	93.3935		3.93081	0.0319484	0.0968588	0.000830318	0.949227		1461.13	11.8756	1407.63	17.882	1564.49	16.07		0.0001	21.9894	45031.4	4308.56	28105.1	427356	221084	484.439	94344.8	5.07726e+07	5.44797e+06	53259.5		0.015907	32.1393	3.11212	19.9624	271.372	123.41	14.7575
2017-233	551		29µm	5Hz	0.485974	1156.92	8.24552	0.199281	0.0073736	0.065551	0.0133767	0.0898495	0.00560557	0.823617	82.3617		5.01804	0.037001	0.0898495	0.000503658	0.923236		1171.46	8.63785	1283.32	17.1665	1422.33	10.7102		20.5587	113.293	198888	17620	31889	567061	1.32721e+06	9830.14	1.87957e+07	4.53959e+07	5.99292e+06	53518.4		0.0916027	158.662	14.2264	25.318	402.409	828.046	334.816
2017-233	560		29µm	5Hz	0.982126	1548.79	9.40891	0.274192	0.00623364	0.0784673	0.0121269	0.104289	0.00591422	0.917874	91.7874		3.64708	0.0227346	0.104289	0.000616786	0.958699		1562.04	9.73723	1526.85	18.5159	1701.81	10.8924		0.0001	27.8485	108286	11168.9	30572.9	446364	516920	429.982	146670	5.22289e+07	5.7083e+06	53134.7		0.0195663	75.0663	7.83633	21.093	275.237	280.246	12.7277
2017-233	600		29µm	5Hz	0.740118	1023.02	11.418	0.17831	0.0111761	0.0504722	0.0333708	0.103145	0.0234983	0.629057	62.9057		5.60821	0.0626776	0.103145	0.00242373	0.91352		1057.74	11.8213	995.246	33.2121	1681.46	43.3892		32.9756	121.774	76298	7928.5	16717	395947	608337	16501.8	533947	6.10359e+07	7.38198e+06	50296.4		0.073136	45.2149	4.75579	9.86012	208.651	281.916	417.766
2017-233	603		29µm	5Hz	0.845253	2201.85	16.7921	0.418857	0.00742739	0.12254	0.0124883	0.162887	0.00548228	0.907252	90.7252		2.38745	0.0177325	0.162887	0.00089299	1.02904		2255.29	16.7509	2336.41	29.1777	2485.85	9.24133		33.4551	0.0001	64943.4	10450.8	16031.5	150443	202389	240.586	5203.36	5.35852e+07	6.1061e+06	50253.2		6.84045e-08	43.834	7.13989	10.7698	90.2929	106.824	6.93735
2017-233	626		29µm	5Hz	1.79347	1364.67	14.0904	0.237041	0.0106186	0.0652649	0.0141283	0.0917668	0.0128655	0.937595	93.7595		4.21868	0.0447967	0.0917668	0.00118062	0.940976		1371.29	14.5613	1277.89	18.0543	1462.57	24.4474		86.0621	0.0001	82206.2	7392.1	41078.7	674512	427606	375.765	153089	3.66854e+07	3.9579e+06	51897		9.98562e-08	81	7.3728	40.2877	590.884	329.464	15.822
2017-233	639		29µm	5Hz	1.02165	1163.03	13.2301	0.198538	0.011583	0.0631383	0.0239807	0.0821381	0.023626	0.934856	93.4856		5.03683	0.0583414	0.0821381	0.0019406	0.92289		1167.46	13.5226	1237.5	29.6761	1248.81	46.2492		25.8002	0.0001	13839.9	1132.06	4570.05	87014.6	96829.4	1274.79	210935	6.07276e+07	6.06861e+06	51562.8		6.03024e-08	8.23535	0.681888	2.70678	46.0289	45.0533	32.4205
PRR-21185
	Concordant (± 95%)
2017-234	651		29µm	5Hz	0.234702	1786.96	11.9797	0.319433	0.0068002	0.0941843	0.015678	0.107726	0.00594817	1.01457	101.457		3.13055	0.0212884	0.107726	0.000640771	0.980561		1786.96	12.1517	1819.29	28.5228	1761.3	10.8735		41.9898	0.0001	81963.1	8711.69	5685.87	69300.3	335668	117.214	3406.82	5.42854e+07	6.08344e+06	50535.2		6.74375e-08	54.5432	5.86852	3.76626	40.993	174.66	3.33423
2017-234	652		29µm	5Hz	0.540026	2531.04	16.7301	0.480866	0.00606133	0.134528	0.0122142	0.163752	0.00359375	1.01453	101.453		2.07958	0.012605	0.163752	0.000588485	1.05888		2531.04	15.3414	2551.11	31.1597	2494.78	6.05247		14.8498	0.0001	239710	38857.7	36132.3	309945	652469	239.001	9538.44	5.31427e+07	6.00243e+06	50338.8		6.88859e-08	162.943	26.7383	24.4478	187.277	346.793	6.94462
2017-234	653		29µm	5Hz	0.411655	1506.93	9.93911	0.263345	0.00676397	0.0781585	0.0143424	0.0925472	0.00738515	1.01914	101.914		3.7973	0.0256848	0.0925472	0.000683475	0.9535		1506.93	10.1929	1521.06	21.8157	1478.64	14.0031		0.0001	8.67559	70648.2	6453.02	8693.7	127379	351764	73.2573	5045.78	5.35806e+07	5.9789e+06	50448.2		0.00592725	47.6296	4.40398	5.8341	76.3342	185.433	2.1112
2017-234	654		29µm	5Hz	0.347873	1388.19	8.94174	0.240457	0.00666326	0.0702873	0.0121608	0.0888618	0.00432558	0.991357	99.1357		4.15875	0.0277108	0.0888618	0.000384378	0.942595		1389.07	9.25574	1372.96	16.6963	1401.18	8.28861		52.1625	6.28944	233590	20506.2	23883	392142	1.28146e+06	61.6342	10009.1	5.19149e+07	6.30326e+06	51653.3		0.00443476	162.531	14.4435	16.5411	242.531	697.181	1.8332
2017-234	656		29µm	5Hz	0.209836	1104.68	7.2371	0.187057	0.0067684	0.0593094	0.0160407	0.0769698	0.00714918	0.986617	98.6617		5.34597	0.0361837	0.0769698	0.000550271	0.91756		1105.41	7.48187	1164.57	18.6806	1120.41	14.2587		34.7164	6.33041	99249.7	7552.14	6506.85	124269	673227	331.798	38050.9	4.66013e+07	5.23672e+06	52529.9		0.00497234	76.9277	5.92559	5.02018	85.6153	408.01	10.9937
2017-234	660		29µm	5Hz	0.649579	1060.13	8.7085	0.179041	0.00843024	0.0543823	0.0172855	0.0760627	0.0138367	0.968099	96.8099		5.5853	0.0470854	0.0760627	0.00105246	0.913857		1061.74	8.95069	1070.34	18.5014	1096.72	27.6939		4.41727	10.5019	27691.6	2077.51	5404.22	112257	196450	487.96	0.1	5.17822e+07	4.59388e+06	51789.4		0.00742281	19.3141	1.46684	3.75196	69.5928	107.135	14.5496
2017-234	661		29µm	5Hz	0.190579	1379	10.3541	0.23852	0.00777401	0.0713638	0.0133814	0.0877687	0.00406888	1.00114	100.114		4.19251	0.0325926	0.0877687	0.00035712	0.941677		1379	10.7204	1393.28	18.644	1377.43	7.82228		7.8495	10.9669	338501	29411.6	19076.8	306831	1.83017e+06	148.432	51601.4	4.99304e+07	6.26275e+06	50916		0.00803878	244.846	21.5359	13.7353	197.266	1035.09	4.5899
2017-234	662		29µm	5Hz	2.08985	1510.88	12.239	0.264912	0.00833252	0.0878424	0.0124908	0.0967134	0.00767367	0.970067	97.0067		3.77484	0.0314539	0.0967134	0.000742146	0.95425		1514.92	12.6231	1701.79	21.2568	1561.67	14.3904		0.0001	34.2894	88000.7	8394.19	60439.6	792574	431114	322.294	28851	5.45075e+07	5.62935e+06	51130.6		0.0230231	58.3065	5.63019	39.8613	466.754	223.344	9.12918
2017-234	663		29µm	5Hz	0.22639	1778.7	12.1154	0.317744	0.00688661	0.0962825	0.0170639	0.104952	0.00678573	1.03807	103.807		3.14719	0.0216734	0.104952	0.000712176	0.979741		1778.7	12.2492	1858.01	31.7048	1713.47	12.4791		35.8445	8.05583	63029.2	6555.02	4307.3	51874.8	260474	271.638	15343.2	5.46139e+07	5.27343e+06	50955.2		0.00539828	41.6788	4.38794	2.83516	30.489	134.675	7.67921
2017-234	664		29µm	5Hz	0.498002	1467.84	12.2102	0.25602	0.0085868	0.079662	0.0136598	0.0930741	0.00603412	0.986606	98.6606		3.90594	0.0335396	0.0930741	0.000561621	0.95		1469.45	12.6179	1549.23	21.1621	1489.4	11.4249		0.545133	54.3747	141776	13061	21929.6	318097	726090	271.306	108566	5.46341e+07	5.68429e+06	51064.1		0.0364225	93.7138	8.73963	14.4289	186.884	375.267	7.6669
2017-234	665		29µm	5Hz	0.183511	1235.61	7.86298	0.211276	0.00657334	0.064938	0.0158923	0.0809068	0.00639594	1.01348	101.348		4.73314	0.0311125	0.0809068	0.000517475	0.928838		1235.61	8.1221	1271.68	20.21	1219.18	12.5738		15.4904	0.141868	106510	8523.53	6007.99	107214	664126	204.946	2727.73	5.47261e+07	7.33123e+06	51611		9.48674e-05	70.2834	5.69371	3.9463	62.8811	342.656	5.78182
2017-234	671		29µm	5Hz	0.366812	1514.11	10.7573	0.264752	0.00727647	0.0784808	0.0160061	0.0917645	0.00791004	1.03528	103.528		3.77712	0.0274841	0.0917645	0.00072586	0.954173		1514.11	11.0174	1527.1	24.4429	1462.52	15.031		27.396	0.0001	48044.6	4358.08	5188.86	76798.1	237987	399.254	4107.15	5.44519e+07	5.88602e+06	51302.8		6.71963e-08	31.8583	2.92545	3.42495	45.2602	123.388	11.3194
2017-234	672		29µm	5Hz	0.564011	1702.88	12.2339	0.302335	0.00730339	0.087635	0.0143993	0.103695	0.00831572	1.00686	100.686		3.30759	0.0241566	0.103695	0.000862295	0.972269		1702.88	12.4368	1697.94	24.4492	1691.28	15.3357		42.2668	0.753677	43277.1	4430.62	7080.27	92786.4	186999	595.934	1281.34	5.51277e+07	5.97411e+06	50970.3		0.00050022	28.3444	2.93762	4.61599	54.0106	95.7616	16.6881
2017-234	673		29µm	5Hz	1.22461	2511.52	17.7583	0.482262	0.00652322	0.132171	0.0121876	0.176278	0.00440801	0.969045	96.9045		2.07356	0.0135263	0.176278	0.000777033	1.05954		2537.11	16.5501	2509.08	30.5798	2618.16	7.3347		10.4745	0.0001	98695.7	17198.9	33222.4	289739	268936	200.988	2485.63	5.58269e+07	4.98906e+06	52218.6		6.55378e-08	63.8298	11.2603	21.3877	166.538	135.993	5.55777
2017-234	674		29µm	5Hz	0.15264	1279.21	8.96379	0.219495	0.00720621	0.0759576	0.0216591	0.0816291	0.00905893	1.03443	103.443		4.55591	0.0328308	0.0816291	0.000739472	0.932695		1279.21	9.21824	1479.76	32.0503	1236.63	17.7643		35.7542	0.0001	41159.3	3302.75	2142.85	32863.7	244730	67.214	4282.67	5.45079e+07	5.69185e+06	51221.4		6.7122e-08	27.2626	2.21461	1.41286	19.3462	126.744	1.90357
2017-234	676		29µm	5Hz	0.387234	1102.3	8.58384	0.186484	0.00801713	0.0570132	0.0170851	0.0758723	0.0110496	1.00971	100.971		5.3624	0.0429911	0.0758723	0.00083836	0.917294		1102.3	8.83727	1120.71	19.1474	1091.7	22.132		19.5794	0.852976	31651.8	2379.62	3743.31	76075.4	223309	527.874	0.1	5.46837e+07	5.9356e+06	50831.4		0.000570663	20.8967	1.59041	2.46005	44.637	115.271	14.9015
2017-234	677		29µm	5Hz	1.6696	1094.62	6.80404	0.185072	0.00642026	0.0560979	0.0116575	0.0752927	0.00643871	1.017	101.7		5.4033	0.0346906	0.0752927	0.000484788	0.916641		1094.62	7.02778	1103.2	12.8606	1076.33	12.9262		35.8296	0.0001	79709.2	5950.68	40310.8	827980	563691	435.416	3791.76	5.33582e+07	5.69401e+06	50450.5		6.85628e-08	53.9303	4.07583	27.1491	497.868	298.197	12.5966
2017-234	679		29µm	5Hz	0.205778	1744.67	10.8111	0.310923	0.00631952	0.0915304	0.0138229	0.107081	0.00491981	0.997101	99.7101		3.21623	0.020325	0.107081	0.000526819	0.97643		1745.25	11.0291	1770.2	24.4693	1750.32	9.00593		34.075	0.0001	126402	13390.8	7622.45	96037.9	530483	210.205	68471.8	5.51593e+07	5.43475e+06	51178.9		6.63205e-08	82.7253	8.87192	4.96582	55.8587	271.451	5.88252
2017-234	680		29µm	5Hz	0.00405304	1276.6	8.77531	0.219829	0.00708218	0.0778507	0.106326	0.0865077	0.00852075	0.949182	94.9182		4.549	0.0322168	0.0865077	0.00073711	0.932852		1280.97	9.07205	1515.29	161.115	1349.55	16.4443		38.9837	0.0001	52526.8	4491.09	66.9332	1115.88	312941	33.2184	2557.4	5.46524e+07	8.49648e+06	51106.4		6.6934e-08	34.6949	3.00306	0.0440086	0.655032	161.615	0.938219
2017-234	684		29µm	5Hz	0.912105	1505.61	11.7085	0.263086	0.00796497	0.0793397	0.0152958	0.0928847	0.00972594	1.01351	101.351		3.80104	0.0302752	0.0928847	0.000903392	0.953376		1505.61	11.9921	1543.19	23.6044	1485.54	18.4245		17.1467	11.8645	28492.5	2598.69	7699.44	114901	143185	307.107	20506.4	5.29933e+07	5.54572e+06	50885.6		0.00818913	19.4071	1.7919	5.22039	69.5507	76.253	8.94501
2017-234	685		29µm	5Hz	1.26032	1478.74	13.1237	0.258718	0.0090441	0.077301	0.0162187	0.0954918	0.0143965	0.964549	96.4549		3.86522	0.0349574	0.0954918	0.00137475	0.951288		1483.28	13.4149	1504.98	24.4088	1537.79	27.083		1.47605	0.0001	13630.7	1283.4	5148.68	76791.5	69254.3	427.29	641.502	5.22615e+07	5.13573e+06	49960.9		6.9987e-08	9.41403	0.897331	3.53972	47.1319	37.3968	12.6196
2017-234	686		29µm	5Hz	0.878774	1118.8	9.42571	0.189604	0.00867038	0.0594218	0.0146066	0.0772571	0.0124482	0.992371	99.2371		5.27415	0.0457289	0.0772571	0.000961715	0.918739		1119.23	9.70414	1166.72	17.0417	1127.83	24.8002		30.9654	0.0001	26693.4	2029.29	7327.34	141675	183243	512.271	6614.37	5.41093e+07	5.61659e+06	49828		6.75952e-08	17.8058	1.37035	4.86541	83.9831	95.5686	14.6126
2017-234	687		29µm	5Hz	0.563433	1371.48	13.5367	0.237703	0.00989534	0.0666117	0.0291805	0.0897505	0.0248558	0.967977	96.7977		4.20693	0.0416289	0.0897505	0.00223082	0.94129		1374.75	13.6036	1303.43	38.0347	1420.23	47.5042		1.52873	15.8056	28021.5	2481.68	4493.44	72145.8	145538	58.3316	3883.69	3.88186e+07	4.48578e+06	50181		0.0148918	26.0537	2.33591	4.15885	59.6111	105.8	2.31931
2017-234	689		29µm	5Hz	0.819544	1929.52	12.497	0.348937	0.00651054	0.100723	0.0118306	0.115971	0.00442637	1.01821	101.821		2.86585	0.0186582	0.115971	0.000513331	0.994929		1929.52	12.5622	1939.71	22.9479	1895.02	7.96076		3.71258	9.11948	150386	17222.3	35379.8	407516	565167	227.705	3508.66	5.35484e+07	5.7241e+06	49567.9		0.00622841	101.358	11.751	23.7369	244.076	297.82	6.5631
2017-234	690		29µm	5Hz	0.585151	2385.72	22.1653	0.454857	0.00884192	0.126025	0.0127085	0.167279	0.00407973	0.955035	95.5035		2.19849	0.0194389	0.167279	0.000682452	1.04646		2416.81	21.3693	2399.07	30.4886	2530.6	6.84657		43.4947	56.8687	225658	37232.4	36467.8	332253	645362	507.414	87088.8	5.17386e+07	5.82255e+06	49450.2		0.0401977	157.406	26.2923	25.3221	205.953	351.966	15.1365
2017-234	691		29µm	5Hz	0.385763	3074.34	27.4046	0.611083	0.0065567	0.167533	0.0129636	0.228392	0.00415722	1.01102	101.102		1.63644	0.0107296	0.228392	0.000949475	1.1168		3074.34	20.1575	3130.73	40.5854	3040.81	6.65964		19.2927	1.14108	131940	29788.1	13948.4	95966.5	282747	457.472	3984.22	5.3403e+07	6.23608e+06	49540.7		0.000781412	89.1631	20.3793	9.38327	57.6307	149.394	13.2212
2017-234	692		29µm	5Hz	0.491215	1364.23	9.43301	0.235686	0.00710921	0.0689166	0.0141929	0.0846159	0.00772808	1.04398	104.398		4.24294	0.030164	0.0846159	0.000653919	0.940334		1364.23	9.6986	1347.06	19.1186	1306.75	15.0042		23.5848	1.04589	51025	4264.02	7296.58	121245	280536	253.467	2805.36	5.36932e+07	5.41203e+06	48718.9		0.000712339	34.2949	2.90136	4.88186	72.4152	147.421	7.28565
2017-234	693		29µm	5Hz	0.632448	1342.65	9.11397	0.231591	0.00700398	0.0686971	0.0131731	0.086328	0.00723838	0.99799	99.799		4.31796	0.0302429	0.086328	0.000624875	0.938397		1342.83	9.40516	1342.9	17.6902	1345.54	13.9773		0.0001	8.83719	70299.1	5982.95	13191.3	221850	398685	207.193	1841.23	5.36672e+07	6.32471e+06	49764.5		0.00602162	47.271	4.07285	8.82986	132.563	209.603	5.95836
2017-234	694		29µm	5Hz	0.678738	1084.91	10.9051	0.183457	0.0103591	0.0568008	0.0160229	0.0763899	0.0134988	0.98238	98.238		5.45088	0.0564664	0.0763899	0.00103117	0.915894		1085.83	11.2483	1116.65	17.8919	1105.31	26.9829		0.0001	0.0001	20384.4	1538.18	4289.71	87100.2	145851	458.952	0.1	5.38669e+07	5.55937e+06	50865.9		6.78852e-08	13.6559	1.0432	2.86069	51.8508	76.3929	13.1492
2017-234	695		29µm	5Hz	0.779915	1096.95	6.80199	0.185499	0.00640439	0.0558741	0.0118666	0.0752362	0.00634844	1.02059	102.059		5.39086	0.0345251	0.0752362	0.000477632	0.916839		1096.95	7.02528	1098.92	13.0404	1074.82	12.7478		0.0001	11.1849	104984	7802.88	24648.5	510473	743903	385.994	0.1	5.43666e+07	5.89655e+06	51066.8		0.00752288	69.6824	5.24318	16.286	301.082	386.045	10.9571
2017-234	696		29µm	5Hz	0.5327	1290.99	12.233	0.221727	0.00969607	0.0663045	0.0212091	0.0829065	0.0161762	1.01892	101.892		4.51006	0.0437298	0.0829065	0.00134111	0.933745		1290.99	12.5176	1297.6	27.521	1267.01	31.5837		0.0001	15.6502	13152.2	1080.2	2097.42	36290.3	77427.7	578.273	77.9047	5.41756e+07	5.54318e+06	50568.6		0.0105631	8.76023	0.728388	1.39067	21.4791	40.3213	16.473
2017-234	697		29µm	5Hz	0.861383	1075.03	7.08691	0.181723	0.00680579	0.0552367	0.0127065	0.0763826	0.00760972	0.973995	97.3995		5.50289	0.0374515	0.0763826	0.00058125	0.915094		1076.38	7.32561	1086.71	13.8083	1105.12	15.2116		33.3747	0.0001	73702.8	5541.84	19239.3	407154	537216	5344.01	364330	5.31829e+07	5.60355e+06	50305.5		6.87529e-08	50.0061	3.80657	12.9942	245.473	284.975	155.072
2017-234	699		29µm	5Hz	0.646718	1412.05	11.6106	0.244887	0.00841097	0.0718098	0.0177966	0.0893093	0.013091	1.00089	100.089		4.08352	0.0343464	0.0893093	0.00116915	0.944698		1412.05	11.8767	1401.69	24.9454	1410.8	25.0517		0.0001	5.28603	19678.7	1728.45	3724.52	60011.1	105463	1024.02	0.1	5.28984e+07	4.95258e+06	49504.6		0.00365365	13.4228	1.19356	2.52896	36.3729	56.2422	29.8738
2017-234	700		29µm	5Hz	0.742152	1516.73	11.9786	0.265266	0.0081006	0.0789552	0.0146024	0.0943466	0.00933967	1.0011	100.11		3.7698	0.0305377	0.0943466	0.000881167	0.954419		1516.73	12.2864	1535.99	22.4292	1515.06	17.623		11.536	0.0001	35204.1	3289.31	7810.16	112814	172762	409.894	2012.09	5.31961e+07	5.05381e+06	49625.3		6.87304e-08	23.8777	2.25864	5.27331	67.9918	91.6143	11.8908
2017-234	703		29µm	5Hz	0.673498	1816.37	13.1599	0.325466	0.00731453	0.095649	0.0143358	0.109872	0.00789282	1.01061	101.061		3.07252	0.022474	0.109872	0.000867202	0.983494		1816.37	13.2859	1846.32	26.4685	1797.29	14.3644		16.2733	0.0001	45795.6	4970.31	9067.25	109657	185043	516.737	19444.9	5.36205e+07	5.80272e+06	50088		6.81811e-08	30.8134	3.38568	6.07321	65.56	97.3426	14.8711
2017-234	704		29µm	5Hz	0.359207	1332.98	10.0224	0.229711	0.00773395	0.0686152	0.0196683	0.0857231	0.0101236	1.00078	100.078		4.35331	0.0336682	0.0857231	0.000867828	0.937509		1332.98	10.3092	1341.36	26.3823	1331.95	19.5858		29.6813	1.48844	25707.2	2188.75	2769.72	46128.6	145947	734.346	595.367	5.3889e+07	5.21938e+06	48877.4		0.00100975	17.2104	1.48347	1.84586	27.4404	76.3916	21.0281
2017-234	705		29µm	5Hz	0.48502	1476.17	9.21971	0.25741	0.00644035	0.0772262	0.0128818	0.0926905	0.00517572	0.99663	99.663		3.88485	0.0250198	0.0926905	0.00047974	0.950663		1476.58	9.50968	1503.58	19.3687	1481.57	9.80992		30.8594	5.78786	109425	10033.2	15930	238534	558932	161.522	1909.26	5.28867e+07	6.46107e+06	48912.3		0.00400078	74.6443	6.92894	10.8174	144.58	298.092	4.71279
2017-234	706		29µm	5Hz	0.585514	1511.08	10.7048	0.264158	0.00725409	0.0787177	0.0139333	0.0930383	0.00882338	1.01506	101.506		3.78561	0.0274612	0.0930383	0.000820912	0.953889		1511.08	10.9615	1531.54	21.3395	1488.67	16.7077		19.5113	0.0001	66613.8	6118.08	11497.9	170974	331863	167.306	1358.89	5.38268e+07	7.16858e+06	48610		6.79144e-08	44.6457	4.15125	7.67123	101.818	173.894	4.79622
2017-234	707		29µm	5Hz	0.728426	1443.13	12.1261	0.250903	0.00858028	0.0749038	0.0176187	0.0906183	0.0136726	1.00316	100.316		3.9856	0.0341976	0.0906183	0.00123898	0.947561		1443.13	12.3825	1459.95	25.7225	1438.59	26.0656		9.98051	7.00966	17557.7	1567.26	3773.39	58684.3	91558.8	331.964	1178.9	5.25446e+07	5.25416e+06	48492.8		0.00487662	12.0543	1.08934	2.57891	35.799	49.1457	9.74864
2017-234	708		29µm	5Hz	1.66997	1213.04	12.796	0.207584	0.0108077	0.062378	0.0158529	0.0828684	0.0180959	0.960365	96.0365		4.81732	0.052064	0.0828684	0.00149958	0.927111		1215.94	13.1414	1223.04	19.3887	1266.12	35.3364		12.9085	0.756433	13942.6	1127.02	6969.87	123955	84356.1	907.789	1876.98	4.88476e+07	4.48929e+06	49679.8		0.000566064	10.2966	0.842621	5.12395	81.3361	48.7052	28.6759
2017-234	709		29µm	5Hz	1.01703	1495.55	10.3394	0.261116	0.00708861	0.0762319	0.0134346	0.0925113	0.00833607	1.01194	101.194		3.82972	0.0271474	0.0925113	0.000771181	0.952434		1495.55	10.6013	1484.91	19.9492	1477.9	15.8078		0.0001	3.55665	43458.2	3973.44	12922.7	195005	217905	582.003	431.089	5.37593e+07	5.60132e+06	49870.2		0.00241832	29.1609	2.69927	8.63206	116.263	114.316	16.7048
2017-234	710		29µm	5Hz	0.613344	1441.84	9.98163	0.251515	0.00711035	0.0740632	0.0150809	0.093709	0.0084813	0.962741	96.2741		3.97591	0.0282701	0.093709	0.000794775	0.947852		1446.28	10.2836	1444.14	21.779	1502.26	16.0307		8.80785	11.2762	43504.8	4022.81	7850.62	122384	226765	310.436	1512.11	5.30232e+07	6.15651e+06	49471.4		0.00777342	29.5967	2.77068	5.31669	73.9764	120.612	9.03381
2017-234	711		29µm	5Hz	3.11299	1843.8	13.7175	0.331859	0.00752194	0.0953476	0.0116434	0.114676	0.00690417	0.985376	98.5376		3.01333	0.022666	0.114676	0.000791744	0.986605		1847.39	13.8959	1840.76	21.4327	1874.81	12.4472		8.90342	0.0001	57419.4	6509.67	51070.3	623176	227503	303.032	8865.04	5.31157e+07	5.11693e+06	49072.3		6.88148e-08	38.9939	4.47558	34.5254	376.019	120.79	8.80288
2017-234	712		29µm	5Hz	0.640249	1387.87	11.5483	0.240226	0.00855151	0.0727669	0.0165205	0.0879207	0.0108433	1.00516	100.516		4.16275	0.0355978	0.0879207	0.000953353	0.942485		1387.87	11.8684	1419.73	23.4547	1380.75	20.8364		0.0001	10.3801	31181.8	2678.34	5947.46	95931.6	170280	758.947	0.1	5.16779e+07	5.37535e+06	48770.4		0.0073416	21.7643	1.89262	4.13247	59.4928	92.9213	22.66
2017-234	714		29µm	5Hz	0.568658	1330.27	7.90139	0.229194	0.00614466	0.0687397	0.0119638	0.0853262	0.00442298	1.00553	100.553		4.36312	0.0268099	0.0853262	0.000377396	0.937265		1330.27	8.17407	1343.71	16.0758	1322.96	8.56778		22.5836	12.5488	191460	16131.7	32560.5	548145	1.09545e+06	32.7937	3329.53	5.26224e+07	5.03636e+06	48060		0.00871572	131.231	11.1942	22.2169	333.814	587.02	0.961529
2017-234	715		29µm	5Hz	0.95789	1287.4	12.3494	0.22107	0.00985018	0.0677044	0.0178761	0.0838705	0.0147183	0.998427	99.8427		4.52346	0.0445569	0.0838705	0.00123443	0.933436		1287.52	12.6823	1324.12	23.6702	1289.55	28.6454		46.0257	0.0001	15596.6	1291.43	4576.68	78652.3	93312.7	548.925	5.30373e+06	5.20206e+07	4.89624e+06	48459		7.02561e-08	10.8136	0.906505	3.15885	48.4509	50.5809	16.2807
2017-234	716		29µm	5Hz	0.7107	1262.41	10.5127	0.216321	0.00853732	0.0669936	0.017075	0.0804244	0.0127303	1.04555	104.555		4.62276	0.039466	0.0804244	0.00102383	0.931204		1262.41	10.7776	1310.66	22.3796	1207.41	25.069		22.5481	0.0001	23607.3	1873.31	5204.85	88443.7	141424	358.608	2240.96	5.29596e+07	5.87779e+06	49714.1		6.90085e-08	16.0771	1.2916	3.52864	53.5148	75.2987	10.4473
2017-234	717		29µm	5Hz	0.478506	1134.51	8.49465	0.192835	0.00770648	0.0578965	0.0162055	0.0792972	0.0107635	0.963676	96.3676		5.18577	0.0399641	0.0792972	0.000853515	0.920238		1136.72	8.76008	1137.6	18.4352	1179.56	21.2818		10.8966	0.0001	36227.4	2820.41	5196.9	103319	245376	320.253	9.96543	5.31395e+07	6.16181e+06	49184.2		6.87731e-08	24.5876	1.93798	3.51123	62.3016	130.2	9.29823
2017-234	722		29µm	5Hz	1.60154	1202.28	11.2478	0.205473	0.0096122	0.0625848	0.0135764	0.0820403	0.0144057	0.966444	96.6444		4.86683	0.0467809	0.0820403	0.00118184	0.926124		1204.65	11.5794	1226.97	16.6579	1246.48	28.2093		41.8117	0.0001	21131.7	1706.42	10331.5	189019	134120	469.485	902.316	5.32424e+07	4.29444e+06	47963.4		6.86313e-08	14.3126	1.17012	6.96608	113.741	71.0194	13.6038
2017-234	723		29µm	5Hz	1.09893	1529.02	10.5509	0.267682	0.00707233	0.0799512	0.012705	0.093442	0.00751301	1.02149	102.149		3.73578	0.0264207	0.093442	0.000702031	0.955576		1529.02	10.8138	1554.64	19.7518	1496.86	14.2108		3.29217	14.3355	68868.6	6383.94	22459.3	317124	327932	351.864	8942.76	4.99039e+07	5.82948e+06	48809.5		0.0104965	49.7644	4.67033	16.156	203.586	185.258	10.8776
2017-234	724		29µm	5Hz	0.488759	1612.35	11.5681	0.285249	0.00731382	0.0819506	0.0160389	0.10263	0.00920027	0.967425	96.7425		3.50571	0.0256401	0.10263	0.000944221	0.964018		1617.75	11.8319	1592.03	25.5343	1672.22	17.0081		30.0536	0.0001	36688.2	3716.63	5050.67	72480.3	168519	582.718	35259.1	5.33142e+07	5.45112e+06	47951.4		6.85352e-08	24.8145	2.54502	3.4007	43.5529	89.1092	16.8617
2017-234	725		29µm	5Hz	0.602549	1604.12	12.0128	0.282892	0.00763279	0.0822414	0.0156165	0.100021	0.0100617	0.988572	98.8572		3.53492	0.0269813	0.100021	0.00100638	0.962882		1605.91	12.2576	1597.46	24.9467	1624.48	18.7149		17.0732	0.922184	55020.9	5459.6	9682.04	138797	261764	186.065	1332.93	5.89828e+07	6.28823e+06	48105.5		0.000571265	33.6366	3.37916	5.89243	75.3845	125.109	4.86654
2017-234	726		29µm	5Hz	0.478687	2469.93	19.0792	0.466895	0.00713906	0.130718	0.0145127	0.158321	0.0063572	1.01318	101.318		2.14181	0.0152905	0.158321	0.00100648	1.05223		2469.93	17.633	2483.13	36.0368	2437.8	10.7682		38.601	0.0001	49973.6	7825.2	6782.71	59865.9	142117	150.567	677.83	5.37826e+07	5.99997e+06	48139		6.79349e-08	33.5042	5.31151	4.52693	35.6575	74.4901	4.3188
2017-234	727		29µm	5Hz	1.26849	1493.06	15.0158	0.260629	0.0102883	0.077104	0.015164	0.093075	0.0142234	1.00245	100.245		3.83688	0.0394749	0.093075	0.00132384	0.952201		1493.06	15.361	1501.28	22.7654	1489.41	26.9303		0.0001	11.5557	14344.8	1321.43	5383.32	79771.1	71462.4	478.389	881.062	5.23933e+07	5.24026e+06	48537.9		0.0080583	9.87207	0.920713	3.68814	48.7718	38.4488	14.0856
2017-234	728		29µm	5Hz	1.23986	1475.18	10.9944	0.257436	0.00767887	0.0763527	0.0126258	0.0933733	0.00678495	0.987457	98.7457		3.88446	0.0298282	0.0933733	0.000633533	0.950676		1476.71	11.3395	1487.18	18.7768	1495.47	12.836		17.43	2.00413	69499.5	6414.82	25275.7	382640	350696	411.75	990.594	5.32704e+07	5.18755e+06	48135.3		0.00137453	47.0408	4.39585	17.031	230.086	185.573	11.9237
2017-234	729		29µm	5Hz	0.66036	1638.82	11.2685	0.289457	0.00702129	0.083876	0.0137725	0.0999914	0.0074189	1.00917	100.917		3.45474	0.0242568	0.0999914	0.000741826	0.966046		1638.82	11.5066	1627.96	22.4211	1623.92	13.8002		31.4181	0.0001	53779.8	5305.8	10292.3	141546	243573	624.816	0.1	5.36939e+07	5.90494e+06	48928.3		6.80418e-08	36.1128	3.60712	6.88017	84.4391	127.868	17.9508
2017-234	730		29µm	5Hz	0.825126	1573.1	10.3402	0.276379	0.00672702	0.0841818	0.0128543	0.0951468	0.00673479	1.02751	102.751		3.61821	0.0243398	0.0951468	0.000640794	0.95975		1573.1	10.5823	1633.67	20.9997	1530.98	12.681		41.4322	13.7469	76561.4	7185.09	19189.6	264401	364128	419.699	2068.96	5.25602e+07	4.63982e+06	48737.1		0.00955514	52.5182	4.98999	13.1042	161.125	195.273	12.3178
2017-234	731		29µm	5Hz	0.831442	1205.39	8.09994	0.205995	0.00693569	0.0607584	0.0128483	0.0819243	0.00782164	0.970845	97.0845		4.85448	0.0336692	0.0819243	0.000640782	0.926368		1207.45	8.37447	1192.2	15.3177	1243.71	15.3225		27.918	0.0890015	56276.7	4546.85	13754.3	261112	356864	253.564	4853.85	5.37657e+07	4.94552e+06	48803.6		6.04741e-05	37.7372	3.08688	9.18176	155.548	187.082	7.27492
2017-234	732		29µm	5Hz	0.85832	1508.56	14.8445	0.263741	0.0100715	0.0788647	0.0162529	0.0942719	0.0133041	0.996951	99.6951		3.7916	0.0381872	0.0942719	0.0012542	0.953689		1508.95	15.1975	1534.3	24.9368	1513.57	25.1084		16.5544	0.0001	44537.1	4129.87	11464.7	175435	232259	2632.51	51979.6	6.11366e+07	6.46523e+06	49145		5.97538e-08	26.2637	2.4657	6.73042	91.9061	107.077	66.4215
2017-234	733		29µm	5Hz	0.385962	1492.6	11.2177	0.261067	0.00772675	0.0870118	0.0154876	0.0949679	0.00788432	0.978958	97.8958		3.83044	0.0295969	0.0949679	0.000748757	0.95241		1495.3	11.5538	1686.36	26.1176	1527.44	14.8525		38.5327	14.6625	69041.1	6463.71	8769.36	118783	349713	1022.34	3.97843e+06	5.05798e+07	5.83024e+06	49344.5		0.0105898	49.2103	4.66445	6.22248	75.2127	194.871	31.1785
2017-234	734		29µm	5Hz	1.00044	1427.33	9.25738	0.248186	0.00668077	0.0728047	0.0121033	0.0912726	0.00680196	0.984036	98.4036		4.02924	0.0269184	0.0912726	0.000620833	0.946267		1429.11	9.54758	1420.44	17.192	1452.3	12.9433		8.44854	16.2791	76407.8	6888.39	22392.6	353199	401172	687.188	0.1	5.39598e+07	4.84796e+06	49510.7		0.0110206	51.0483	4.65942	14.8935	209.628	209.537	19.6442
2017-234	735		29µm	5Hz	0.420287	1675.95	11.1412	0.29738	0.00677422	0.0876622	0.0143065	0.104218	0.0074959	0.986913	98.6913		3.3627	0.0227797	0.104218	0.00078121	0.969873		1678.31	11.3692	1698.45	24.2989	1700.56	13.8076		18.1552	4.42613	56050.8	5759.88	6935.72	91265.3	246751	459.144	5377.25	5.35589e+07	5.76324e+06	49138.9		0.00301873	37.7271	3.92515	4.64742	54.5709	129.842	13.2233
2017-234	736		29µm	5Hz	0.306812	1464.18	10.9997	0.254995	0.00771459	0.0778967	0.0177728	0.090344	0.00834565	1.02189	102.189		3.92165	0.0302539	0.090344	0.000753979	0.949511		1464.18	11.2956	1516.15	26.9463	1432.81	15.9228		0.0001	2.0038	39390.6	3524.21	3663.94	55422.7	205264	433.764	659.382	5.34511e+07	5.89793e+06	49453.8		0.00136936	26.5661	2.40641	2.45999	33.2051	108.226	12.5174
2017-234	738		29µm	5Hz	0.619305	1456.77	10.3717	0.253748	0.00732558	0.0741272	0.0141357	0.0921489	0.00771773	0.991377	99.1377		3.94091	0.0288694	0.0921489	0.00071118	0.948916		1457.78	10.6791	1445.35	20.4309	1470.46	14.6499		37.9678	0.0001	63336.7	5788.6	11458.8	181065	332217	236.501	4643.74	5.26563e+07	5.9322e+06	49042.3		6.93662e-08	43.3587	4.01207	7.80927	110.111	177.797	6.92769
2017-234	739		29µm	5Hz	0.705359	1088.43	8.85339	0.183934	0.00835133	0.0573659	0.0161871	0.0741815	0.0127159	1.04016	104.016		5.43673	0.0454039	0.0741815	0.000943287	0.916115		1088.43	9.08985	1127.45	18.2502	1046.41	25.643		29.1304	2.14536	27390	2004.6	6058.92	117943	189999	431.465	104.176	5.39636e+07	5.77131e+06	50076		0.00145207	18.2958	1.3557	4.02908	69.9846	99.2184	12.3323
2017-234	741		29µm	5Hz	0.650895	1780.53	12.5309	0.319101	0.00712056	0.0937755	0.0140594	0.11155	0.00809091	0.978358	97.8358		3.13381	0.0223145	0.11155	0.000902544	0.9804		1785.34	12.7126	1811.73	25.4719	1824.83	14.6753		5.13565	11.8606	52626.2	5806.65	10034.1	123705	215955	209.626	3263.69	5.30238e+07	7.67906e+06	50731.6		0.00816959	35.7742	3.99641	6.79043	74.7001	114.765	6.09765
2017-234	742		29µm	5Hz	0.491452	1435.09	12.8778	0.249737	0.0091501	0.0689067	0.0231193	0.0918001	0.0153033	0.982139	98.2139		4.00422	0.036639	0.0918001	0.00140484	0.947005		1437.12	13.1498	1346.87	31.1387	1463.25	29.0771		0.0001	6.12153	50730.7	4625.85	7043.82	124938	288867	422.551	722.336	6.60144e+07	6.73602e+06	50115.1		0.00338669	27.6988	2.55716	3.8287	60.5966	123.301	9.87244
2017-234	743		29µm	5Hz	1.01168	1825.98	12.4972	0.328694	0.00693998	0.0991077	0.0117606	0.114944	0.00553308	0.975012	97.5012		3.04235	0.0211138	0.114944	0.000635993	0.985064		1832.05	12.7144	1910.03	22.4631	1879	9.97028		10.8358	22.3978	101565	11548.8	30970.9	358716	402893	354.14	23691.7	5.25942e+07	6.16487e+06	49698.1		0.0155528	69.6022	8.01301	21.1294	218.368	215.848	10.3852
2017-234	744		29µm	5Hz	0.297144	1745.22	12.8287	0.312799	0.00744303	0.0895421	0.0198913	0.112019	0.0088785	0.957457	95.7457		3.19694	0.0237949	0.112019	0.000994557	0.97734		1754.46	13.0585	1733.35	34.4785	1832.42	16.0889		24.8904	0.0001	36723.4	4083.84	3151	40265.9	153975	281.498	13783.6	5.46342e+07	5.11674e+06	49556.4		6.68445e-08	24.2262	2.72766	2.06941	23.5958	79.4089	7.94662
2017-234	745		29µm	5Hz	0.316361	1887.91	13.1072	0.340258	0.00699191	0.0990917	0.0156766	0.113756	0.00589833	1.01486	101.486		2.93895	0.0205488	0.113756	0.00067097	0.990697		1887.91	13.2001	1909.73	29.9382	1860.26	10.6525		21.8603	0.0001	69252.7	7766.85	6363.61	74401.3	267224	926.6	841.094	5.40748e+07	5.52685e+06	49516.7		6.75342e-08	46.157	5.24113	4.22241	44.0488	139.236	26.428
2017-234	746		29µm	5Hz	0.6438	1155.3	8.40217	0.196407	0.00748243	0.0598221	0.0149226	0.0788788	0.010823	0.988788	98.8788		5.09148	0.0380966	0.0788788	0.000853708	0.921898		1155.99	8.6496	1174.35	17.5244	1169.1	21.4322		18.9024	0.0001	33891.7	2638.13	6631.42	127969	225854	514.21	0.1	5.44337e+07	6.10619e+06	49427		6.70872e-08	22.4393	1.76846	4.37099	75.2613	116.902	14.5691
2017-234	747		29µm	5Hz	0.429021	1095.65	7.81956	0.185431	0.00734382	0.0565034	0.0164839	0.0767969	0.010594	0.982665	98.2665		5.39285	0.0396041	0.0767969	0.000813584	0.916807		1096.58	8.05306	1110.96	18.313	1115.92	21.1432		0.0001	0.0001	32367.2	2443.37	4218.94	86290.8	228538	380.88	960.779	5.40975e+07	5.85664e+06	49782.5		6.75024e-08	21.5627	1.64804	2.79807	51.0632	119.023	10.8584
2017-234	748		29µm	5Hz	0.310084	1473.74	8.60705	0.256858	0.00602353	0.0769412	0.0117541	0.0913576	0.00400597	1.01353	101.353		3.89321	0.0234509	0.0913576	0.000365976	0.9504		1473.74	8.87714	1498.23	17.6103	1454.07	7.62102		28.3518	5.27293	312778	28260.1	29117.7	436667	1.60008e+06	209.942	1902.59	5.45761e+07	7.40792e+06	50311.5		0.00352805	206.537	18.8937	19.1415	256.127	825.992	5.93262
2017-234	751		29µm	5Hz	0.930714	1368.58	9.33431	0.23652	0.0070232	0.0684575	0.0131002	0.0871268	0.008088	1.00387	100.387		4.22797	0.0296939	0.0871268	0.000704682	0.940729		1368.58	9.61182	1338.37	17.533	1363.3	15.5794		35.8519	0.0001	54430.4	4691.92	14638.9	245968	300279	465.349	0.1	5.48062e+07	5.69692e+06	51260.4		6.66227e-08	35.7885	3.12347	9.58233	143.653	154.347	13.0943
2017-234	752		29µm	5Hz	0.478416	1850.72	11.8554	0.332547	0.00645402	0.0944973	0.0131465	0.108592	0.00522823	1.04211	104.211		3.00709	0.0194078	0.108592	0.000567744	0.98694		1850.72	11.9446	1825.07	23.9931	1775.93	9.5401		24.4738	15.7736	119041	12819.7	16475.7	201023	477419	437.11	4836.45	5.38804e+07	6.83974e+06	49571		0.0106891	79.6138	8.68067	10.9697	119.417	249.609	12.5109
2017-234	753		29µm	5Hz	0.42853	1145.89	7.29336	0.194602	0.00658315	0.0591128	0.0129218	0.0782579	0.00614788	0.993781	99.3781		5.1387	0.0338288	0.0782579	0.00048112	0.921059		1146.25	7.54596	1160.82	14.9999	1153.43	12.2022		74.664	0.0001	100751	7799.91	13078.6	255907	678515	295.877	1756.54	5.56292e+07	6.68047e+06	49764.4		6.56335e-08	65.2614	5.11544	8.43392	147.237	343.586	8.20221
2017-234	754		29µm	5Hz	0.430443	1223.49	9.2394	0.209	0.00778515	0.0635481	0.0161093	0.080845	0.00955537	1.00477	100.477		4.7847	0.0372496	0.080845	0.000772503	0.927773		1223.49	9.52503	1245.29	20.0607	1217.68	18.789		36.2965	0.331369	34860.7	2771.89	4524.7	83086.5	219316	741	24373.4	5.43264e+07	5.31799e+06	50063.7		0.000222699	23.122	1.86145	2.98772	48.9489	113.718	21.0341
2017-234	755		29µm	5Hz	0.78349	1616.4	12.072	0.285293	0.00761655	0.0856053	0.0139946	0.100534	0.00953032	0.990192	99.0192		3.50517	0.0266973	0.100534	0.000958125	0.964039		1617.96	12.3233	1660.19	23.2337	1633.99	17.7048		2.49641	8.52442	37935.7	3773.27	8891.88	120673	174997	572.315	2437.86	5.4393e+07	5.64027e+06	49433		0.00572174	25.13	2.53076	5.8641	71.003	90.624	16.2257
2017-234	756		29µm	5Hz	0.300494	1657.37	10.2847	0.293173	0.00636185	0.0738865	0.014758	0.101597	0.00442374	1.00234	100.234		3.41095	0.0217	0.101597	0.000449441	0.96784		1657.37	10.5439	1440.81	21.2635	1653.51	8.19756		66.3127	0.0001	134929	13587.7	10229.8	160012	605017	277.752	8189.06	5.4137e+07	7.02353e+06	48921.1		6.74373e-08	89.8024	9.15623	6.77822	94.5918	314.787	7.91166
2017-234	757		29µm	5Hz	0.544753	1400.15	12.3152	0.24269	0.0090067	0.0741989	0.0199961	0.0891632	0.0135946	0.995025	99.5025		4.12049	0.037112	0.0891632	0.00121214	0.943655		1400.67	12.6154	1446.69	28.9283	1407.67	26.0266		5.49992	4.569	15686.3	1370.57	2608.82	40412.8	84288.5	127.498	338.725	5.37814e+07	5.16473e+06	50505.5		0.0031015	10.5089	0.929664	1.73997	24.0474	44.1437	3.6557
2017-234	758		29µm	5Hz	1.14815	1603.55	12.295	0.282421	0.00781107	0.0836701	0.0135864	0.0988959	0.0106476	1.00009	100.009		3.54081	0.0276575	0.0988959	0.00105301	0.962656		1603.55	12.5254	1624.12	22.0659	1603.4	19.8589		29.9106	0.0001	31304.4	3042.15	10598.3	147247	145712	738.555	2374.11	5.49469e+07	5.39969e+06	49586.1		6.64399e-08	20.5267	2.01969	6.91854	85.7571	74.6917	20.7268
2017-234	759		29µm	5Hz	0.518547	1813.37	11.6748	0.324849	0.00652804	0.093839	0.0129592	0.109604	0.00515671	1.01145	101.145		3.07835	0.0200956	0.109604	0.000565194	0.983194		1813.37	11.8377	1812.91	23.4938	1792.83	9.38998		38.6839	0.0001	115149	12496	17177.7	209706	459482	431.439	12012.3	5.49514e+07	5.14867e+06	50529.3		6.64327e-08	75.4968	8.29521	11.2124	122.12	235.504	12.1068
2017-234	760		29µm	5Hz	0.356578	1470.02	9.98278	0.256132	0.00696087	0.075781	0.0146238	0.0909795	0.00862045	1.01649	101.649		3.90423	0.0271768	0.0909795	0.000784284	0.950054		1470.02	10.2326	1476.44	21.5911	1446.17	16.4172		1.41627	13.0531	60220.9	5431.02	6374.13	96556.8	307660	292.129	9997.09	5.45962e+07	6.50356e+06	50592.6		0.00872769	39.7393	3.62865	4.18754	56.5927	158.711	8.25077
	Discordant
2017-234	655		29µm	5Hz	0.536231	1301.14	9.939	0.229427	0.00785258	0.0802495	0.0152003	0.105842	0.00832477	0.770096	77.0096		4.35869	0.034227	0.105842	0.000881115	0.937375		1331.49	10.4557	1560.22	23.7159	1729	15.2795		0.0001	167.244	117161	12218.7	21589.7	313005	663562	320.553	96810.4	5.33053e+07	5.574e+06	51248.5		0.114847	79.3915	8.38154	14.5624	188.531	351.585	9.28548
2017-234	657		29µm	5Hz	0.496904	1077.87	9.63197	0.182566	0.00924983	0.0594668	0.013384	0.0779693	0.0071095	0.943186	94.3186		5.47748	0.0506657	0.0779693	0.000554323	0.915483		1080.98	9.99885	1167.58	15.6269	1146.09	14.126		31.7655	82.2389	314576	24312.9	49593.1	957615	2.19077e+06	283.462	226938	4.24511e+07	4.44014e+06	51263.6		0.0709095	267.656	20.941	42.0019	724.228	1457.48	10.3102
2017-234	658		29µm	5Hz	0.248669	1002.8	9.88881	0.170552	0.0101957	0.069787	0.0212688	0.0836034	0.00758132	0.791022	79.1022		5.86332	0.0597806	0.0836034	0.000633824	0.909951		1015.15	10.3502	1363.51	29.0002	1283.34	14.7681		11.6463	255.065	318172	26392	31944.4	540078	2.46894e+06	539.129	247727	5.09587e+07	8.36942e+06	51771.1		0.183205	225.514	18.9363	22.5374	340.25	1368.28	16.3355
2017-234	659		29µm	5Hz	1.02225	997.578	10.2041	0.174713	0.010415	0.0576148	0.02121	0.107718	0.0145021	0.589396	58.9396		5.72366	0.0596118	0.107718	0.00156214	0.911864		1038.03	10.811	1132.21	24.0142	1761.17	26.5108		0.0001	50.9639	25027.9	2638.47	8366.19	159504	177373	1581.09	96123.6	4.65464e+07	4.02566e+06	51403.8		0.0400747	19.4204	2.0725	6.46186	110.01	107.615	52.4474
2017-234	666		29µm	5Hz	0.838142	1156.51	13.1919	0.19861	0.011618	0.0624324	0.0237755	0.0873392	0.0219641	0.853699	85.3699		5.03498	0.0584962	0.0873392	0.00191833	0.922923		1167.85	13.568	1224.07	29.103	1367.99	42.2804		40.0331	11.5043	25908	2225.91	6979.63	135534	183818	550.068	2507.7	6.14791e+07	7.07783e+06	51614.2		0.00684775	15.2178	1.32355	4.08085	70.7568	84.421	13.8134
2017-234	667		29µm	5Hz	0.553718	849.263	6.05455	0.144949	0.00733967	0.051753	0.0129843	0.0910752	0.00535452	0.602542	60.2542		6.89898	0.0506363	0.0910752	0.000487664	0.898283		872.587	6.4045	1019.87	13.2423	1448.18	10.1947		20.5311	366.534	293020	26362.8	57270.7	1.228e+06	2.52095e+06	1075.5	1.37856e+06	3.34834e+07	4.23432e+06	51501.7		0.400579	316.01	28.7814	61.4808	1177.07	2125.76	49.5894
2017-234	668		29µm	5Hz	0.218529	2098.6	17.568	0.428074	0.00819844	0.197146	0.0257104	0.221411	0.00411577	0.767986	76.7986		2.33604	0.0191519	0.221411	0.000911275	1.03352		2297.03	18.8321	3637	93.5086	2990.98	6.62108		43.6382	248.132	212835	46623	18707	125304	651793	1138.93	219583	5.00992e+07	5.64647e+06	50932.2		0.181236	153.403	34.0181	13.4215	80.2705	367.322	35.0968
2017-234	669		29µm	5Hz	0.41473	1424.7	25.8626	0.261396	0.0186534	0.134704	0.0288466	0.136374	0.0144555	0.68617	68.617		3.82561	0.0713605	0.136374	0.00197135	0.952568		1496.98	27.9238	2554.25	73.6814	2181.65	25.1573		19.8724	402.71	132867	17849.2	27419.8	241320	661422	750.73	312450	4.6245e+07	5.04133e+06	50795.3		0.318646	103.744	14.1086	21.3116	167.469	403.803	25.0619
2017-234	670		29µm	5Hz	1.07055	1072.18	9.62013	0.181511	0.00919256	0.0543369	0.0159275	0.0777214	0.0159358	0.94338	94.338		5.50929	0.0506445	0.0777214	0.00123856	0.914996		1075.23	9.88409	1069.47	17.0339	1139.76	31.6927		14.8991	4.28542	14589.8	1111.16	4669.37	98605.8	104699	617.337	1245.95	5.45456e+07	5.75134e+06	50889.9		0.00287477	9.65808	0.744626	3.07684	58.0143	54.191	17.4724
2017-234	675		29µm	5Hz	2.14673	1172.76	27.5121	0.201685	0.0239839	0.0604309	0.0311124	0.0880824	0.0403673	0.855582	85.5582		4.95822	0.118918	0.0880824	0.00355565	0.924356		1184.37	28.4058	1185.96	36.8981	1384.28	77.5313		0.0001	14.024	5306.64	470.686	3435.15	69393.8	36743.4	1231.16	4926.45	6.29924e+07	5.7944e+06	50911		0.00814511	3.04143	0.273095	1.9598	35.3472	16.4656	30.1709
2017-234	678		29µm	5Hz	1.05438	454.857	6.37418	0.0934783	0.0136811	0.0551487	0.017318	0.234592	0.00682572	0.186817	18.6817		10.6977	0.146356	0.234592	0.00160126	0.875348		576.076	7.88136	1085.03	18.7905	3083.64	10.8955		89.581	3026.02	268440	63056.6	176567	3.74422e+06	4.03639e+06	4202.19	2.39046e+06	3.72915e+07	5.06661e+06	50867.6		2.96852	259.868	61.7962	170.147	3221.31	3055.17	173.945
2017-234	688		29µm	5Hz	0.725252	1178.49	9.5187	0.20519	0.00833211	0.0614149	0.0160053	0.0982344	0.00776122	0.756277	75.6277		4.87352	0.0406067	0.0982344	0.000762419	0.925992		1203.14	10.0247	1204.71	19.2817	1590.88	14.4991		0.0001	213.224	174882	16957.9	37101.3	724317	1.13513e+06	468.231	129651	5.62498e+07	7.03515e+06	50341.8		0.138637	112.21	11.0152	23.697	413	569.457	12.8478
2017-234	698		29µm	5Hz	0.523289	1108.39	9.58136	0.190508	0.00891721	0.0642754	0.0166013	0.0893452	0.00915524	0.796367	79.6367		5.24911	0.0468074	0.0893452	0.000817977	0.919159		1124.13	10.0241	1259.1	20.9028	1411.57	17.5182		38.3422	60.0706	87084.5	7638.49	15448.4	290106	630084	290.488	24158.1	5.94423e+07	6.53766e+06	49843.2		0.0369503	52.8623	4.69412	9.33498	156.481	299.034	7.54162
2017-234	701		29µm	5Hz	0.313546	1312.35	8.72213	0.242127	0.00678328	0.184735	0.0122323	0.142817	0.00532664	0.618022	61.8022		4.13007	0.0280154	0.142817	0.000760734	0.943388		1397.74	9.4813	3426.36	41.9121	2261.64	9.19001		0.0001	388.911	91606.5	12915.8	21829.5	136468	494661	45450	1.57124e+06	5.30446e+07	6.78746e+06	50700.5		0.268057	62.3094	8.89393	14.7808	82.4806	263.057	1322.23
2017-234	702		29µm	5Hz	0.319487	1333.81	8.66386	0.247124	0.00660489	0.194644	0.0119928	0.145854	0.00573129	0.619539	61.9539		4.04656	0.0267271	0.145854	0.000835932	0.945762		1423.63	9.40289	3594.71	43.1104	2297.88	9.85002		6.92664	448.136	98443.1	14216.5	24657.6	146854	522404	74014.5	1.11083e+06	5.17414e+07	6.61656e+06	49841.6		0.316649	68.6444	10.0359	17.1158	90.9901	284.801	2207.44
2017-234	713		29µm	5Hz	1.11032	901.97	9.66084	0.165959	0.0109232	0.0792086	0.0139688	0.148855	0.00745138	0.424297	42.4297		6.02559	0.065819	0.148855	0.00110918	0.907846		989.807	10.8119	1540.74	21.5222	2332.82	12.7591		59.8962	948.659	181948	27148.6	96105.6	1.41747e+06	1.45083e+06	933.503	344289	4.63595e+07	6.12429e+06	47806.4		0.747916	141.562	21.3846	74.436	979.867	882.513	31.0688
2017-234	718		29µm	5Hz	0.180408	914.277	14.9126	0.167668	0.0168243	0.180687	0.0153421	0.146046	0.0050379	0.434431	43.4431		5.96416	0.100343	0.146046	0.000735765	0.908629		999.251	16.8117	3357.18	51.5061	2300.14	8.65625		0.0001	2222.88	546127	78222	111962	714900	4.50325e+06	3497.69	1.71191e+06	3.92205e+07	6.87381e+06	48881.9		2.07123	502.188	72.8214	102.489	584.058	3237.42	137.59
2017-234	737		29µm	5Hz	0.236352	1041.39	8.03595	0.177039	0.00794862	0.060016	0.0221859	0.0821158	0.00955876	0.841781	84.1781		5.64847	0.0448975	0.0821158	0.000784925	0.912934		1050.78	8.35224	1178.05	26.136	1248.28	18.7132		15.4194	98.0492	178620	14455.7	14318.8	260235	1.25113e+06	240.734	75717.6	3.30012e+07	4.67873e+06	49685.4		0.108524	195.112	15.9869	15.5707	252.52	1068.41	11.2517
2017-234	740		29µm	5Hz	1.35546	1534.54	17.0152	0.272002	0.0112969	0.0882647	0.0154531	0.105582	0.0155396	0.899384	89.9384		3.67644	0.0415326	0.105582	0.0016407	0.957648		1550.96	17.5211	1709.64	26.4193	1724.47	28.5381		21.6898	0.0001	14281.4	1482.99	6304.41	83219.8	69763.6	300.546	255.576	5.20381e+07	4.6891e+06	50962.2		7.01867e-08	9.89237	1.04002	4.34736	51.2063	37.7779	8.90811
2017-234	749		29µm	5Hz	0.481974	1403.54	9.25359	0.248371	0.00678278	0.0942622	0.0129559	0.106665	0.00638212	0.820371	82.0371		4.02624	0.0273091	0.106665	0.00068075	0.946355		1430.07	9.69983	1820.72	23.5891	1743.19	11.6931		0.0001	106.267	89427.7	9401.43	16323.4	200132	471801	338.445	21184.7	5.50739e+07	7.00592e+06	50400.4		0.0704577	58.5167	6.22851	10.6335	116.322	241.345	9.47734
2017-234	750		29µm	5Hz	0.729772	1121.04	9.13698	0.205513	0.00818373	0.109224	0.0145862	0.141346	0.0107339	0.536984	53.6984		4.86588	0.039821	0.141346	0.00151719	0.926143		1204.87	9.86031	2095.21	30.5612	2243.77	18.5546		31.4872	109.445	31261.3	4325.34	11979	130128	202605	765.061	33793.9	5.60576e+07	4.90412e+06	51109.2		0.0712893	20.0963	2.81521	7.6663	74.3046	101.819	21.0475
U-Pb zircon isotopic values from analyzed standards
Session date: 08/06/2017												Isotopic ratios						Ages							Trace elements count per second (cps)													Trace elements ppm
	spot size	repetition	207 cor 206Pb/238U		206Pb/238U		208Pb/232Th		207Pb/206Pb			238U/206Pb		207Pb/206Pb		common Pb		206Pb/238U		208Pb/232Th		207Pb/206Pb			Hg202	Pb204	Pb206	Pb207	Pb208	Th232	U238	Ti49	Fe56	Zr91	Hf178	Fe56BG		Pb204	Pb206	Pb207	Pb208	Th232	U238	Ti49	Fe56	Hf178
	micron	rate Hz	age	+/-1 ster	ratio	+/-1 RSE	ratio	+/-1 RSE	ratio	+/-1 RSE		ratio	+/-1 std err	ratio	+/-1 std err	at age of zirc		age		age	+/-1 ster	age	+/-1 ster		cps	cps	cps	cps	cps	cps	cps	cps	cps	cps	cps	cps		ppm	ppm	ppm	ppm	ppm	ppm	ppm	ppm	ppm
NIST-610	29µm	5Hz	42	17	0.2258	0.01	0.4902	0.011	0.9098	0.003		4.43	0.04	0.9098	0.0029	0.936		1313	13	8064	92	5104	5		176	7435	128861	115947	281097	643944	738647	13191	221065	41060	186872	62835		6.04	103	94	224	460	463	449	459	439
NIST-610	29µm	5Hz	46	16	0.2265	0.009	0.4959	0.011	0.9076	0.003		4.42	0.04	0.9076	0.0029	0.936		1316	12	8140	92	5101	4		164	7444	128138	115115	280236	635613	733615	13430	221138	41154	186685	61746		6.03	102	93	223	453	458	456	459	437
NIST-610	29µm	5Hz	46	17	0.2263	0.01	0.4919	0.011	0.908	0.003		4.42	0.04	0.908	0.003	0.936		1315	13	8086	91	5101	5		157	7321	126774	113839	276269	632810	726889	13041	215252	40518	184430	59218		6.02	103	93	223	457	461	450	454	438
NIST-610	29µm	5Hz	40	17	0.2272	0.011	0.4937	0.011	0.9117	0.003		4.4	0.05	0.9117	0.0029	0.936		1320	14	8110	93	5107	5		167	7511	128877	116087	279728	639150	736008	13175	219295	40997	185029	59542		6.09	103	94	223	456	461	449	457	433
NIST-610	29µm	5Hz	47	16	0.2269	0.01	0.4935	0.011	0.9075	0.003		4.41	0.04	0.9075	0.0027	0.936		1318	13	8108	92	5101	4		118	7395	128277	115258	279573	640374	734704	13355	217985	40722	183791	59342		6.03	103	94	224	459	463	458	458	433
NIST-610	29µm	5Hz	44	16	0.2255	0.009	0.4932	0.011	0.9085	0.003		4.43	0.04	0.9085	0.0029	0.936		1311	12	8103	91	5102	5		147	7279	126038	113271	274622	632300	727241	13082	215128	40335	184370	55263		5.99	102	93	222	457	462	452	456	438
NIST-610	29µm	5Hz	43	16	0.2265	0.009	0.4949	0.011	0.9095	0.003		4.41	0.04	0.9095	0.0028	0.936		1316	12	8126	92	5104	4		144	7300	127443	114551	277730	637465	731653	12822	213390	39659	185025	55102		6.1	105	96	228	468	472	451	461	446
NIST-610	29µm	5Hz	41	16	0.2257	0.01	0.4945	0.011	0.9106	0.003		4.43	0.05	0.9106	0.0028	0.936		1312	14	8121	92	5105	4		126	7440	127876	115152	278725	641875	736945	13028	219214	41139	186843	55505		5.99	102	93	220	454	458	441	457	433
NIST-610	29µm	5Hz	47	17	0.2275	0.01	0.4987	0.011	0.9076	0.003		4.4	0.04	0.9076	0.0028	0.936		1321	13	8178	92	5101	4		179	7333	126791	113838	276935	633359	725545	12840	212081	39460	183710	53393		6.15	105	95	228	466	470	453	461	443
NIST-610	29µm	5Hz	53	17	0.2289	0.01	0.5009	0.011	0.905	0.003		4.37	0.04	0.905	0.0028	0.937		1329	13	8207	94	5097	4		133	7329	128489	115034	278902	636043	731535	13231	217504	40440	182521	54670		5.99	104	94	224	456	461	455	462	429
NIST-610	29µm	5Hz	44	17	0.2281	0.01	0.5002	0.011	0.91	0.003		4.38	0.04	0.91	0.0029	0.937		1324	14	8198	94	5104	4		158	7223	125335	112682	272739	624300	716326	12759	210239	39735	181178	53044		6	103	94	223	455	459	447	454	433
NIST-610	29µm	5Hz	50	17	0.228	0.009	0.5003	0.011	0.9065	0.003		4.39	0.04	0.9065	0.0028	0.937		1324	12	8199	92	5099	4		159	7254	124603	111697	271155	622229	713585	12751	209334	39384	179934	52234		6.08	103	93	223	457	461	450	457	433
NIST-610	29µm	5Hz	48	17	0.2287	0.009	0.5039	0.011	0.9077	0.003		4.37	0.04	0.9077	0.0028	0.937		1328	12	8248	93	5101	4		138	7330	125739	112929	273496	624044	718194	13222	213163	39460	183122	52473		6.12	104	94	224	457	463	466	464	439
NIST-610	29µm	5Hz	43	17	0.2272	0.01	0.5014	0.012	0.9099	0.003		4.4	0.04	0.9099	0.0029	0.936		1320	13	8214	96	5104	5		136	7325	126257	113494	275008	630836	724871	12962	211880	40430	183479	51992		5.97	101	92	220	451	455	445	451	429
NIST-610	29µm	5Hz	35	17	0.2261	0.01	0.5008	0.011	0.9141	0.003		4.42	0.04	0.9141	0.0029	0.936		1314	13	8206	93	5111	5		98	7147	123133	111336	269800	620777	711142	12584	206319	38992	179065	49130		6.03	103	94	224	459	463	448	456	433
Primary Standard
91500	29µm	5Hz	1054	8	0.1781	0.008	0.0543	0.02	0.0768	0.014		5.62	0.05	0.0768	0.0011	0.913		1056	9	1069	21	1116	27		22	2	22000	1675	2417	50398	160462	181	2139	55680825	3121184	61432		0	14	1	2	30	82	5	4	6010
91500	29µm	5Hz	1065	9	0.1798	0.009	0.0546	0.022	0.0755	0.015		5.56	0.05	0.0755	0.0011	0.914		1066	9	1074	23	1082	29		0	1	18723	1391	1838	38225	135303	139	759	55526832	3427902	61159		0	12	1	1	22	70	4	1	6608
91500	29µm	5Hz	1069	8	0.1804	0.008	0.0543	0.02	0.0746	0.012		5.54	0.04	0.0746	0.0009	0.914		1069	8	1069	22	1057	25		124	18	22281	1645	2482	51284	160687	179	2485	54675365	3241575	57857		0.01	15	1	2	30	84	5	4	6336
91500	29µm	5Hz	1069	11	0.1811	0.011	0.0545	0.033	0.0779	0.021		5.52	0.06	0.0779	0.0016	0.915		1073	11	1073	35	1144	42		118	8	22433	1721	2473	52929	169019	180	2781	62508540	3754351	59677		0	13	1	1	27	77	4	4	6408
91500	29µm	5Hz	1070	9	0.1805	0.009	0.0533	0.021	0.0752	0.014		5.54	0.05	0.0752	0.0011	0.915		1070	9	1050	22	1073	29		0	8	19579	1459	2126	44925	141264	159	1529	54708243	3283645	57636		0.01	13	1	1	27	74	4	3	6393
91500	29µm	5Hz	1060	9	0.1787	0.008	0.0523	0.022	0.0731	0.013		5.6	0.05	0.0731	0.001	0.914		1060	9	1030	23	1016	27		0	12	19655	1413	2126	45788	143061	169	1448	55561023	3329842	53961		0.01	13	1	1	27	73	5	2	6373
91500	29µm	5Hz	1066	9	0.1803	0.009	0.0539	0.02	0.0769	0.014		5.55	0.05	0.0769	0.0011	0.914		1069	9	1061	21	1118	29		0	0	19127	1452	2102	44236	138260	156	6752	53316674	3209154	52612		0	13	1	1	27	74	5	12	6390
91500	29µm	5Hz	1056	10	0.1782	0.01	0.0533	0.027	0.0754	0.018		5.61	0.06	0.0754	0.0014	0.913		1057	11	1049	29	1080	36		14	0	18606	1377	2021	41451	129637	144	1760	50354550	2936910	55393		0	13	1	1	27	73	4	3	6182
91500	29µm	5Hz	1070	9	0.1806	0.009	0.052	0.02	0.0755	0.013		5.54	0.05	0.0755	0.001	0.915		1070	9	1025	20	1081	27		0	9	22813	1694	2388	52423	165137	176	565	53530017	3039740	52518		0.01	15	1	2	32	88	5	1	6009
91500	29µm	5Hz	1059	9	0.1786	0.009	0.0536	0.019	0.0751	0.014		5.6	0.05	0.0751	0.001	0.914		1059	9	1055	20	1071	27		4	4	22401	1664	2451	52384	163858	164	1344	55063142	3038130	53715		0	15	1	2	31	84	5	2	5829
91500	29µm	5Hz	1078	9	0.182	0.008	0.0541	0.019	0.0751	0.013		5.49	0.05	0.0751	0.001	0.915		1078	9	1065	20	1072	26		34	3	22015	1625	2377	50342	158036	165	523	54638252	3079775	52394		0	15	1	2	30	82	5	1	5945
91500	29µm	5Hz	1054	9	0.1779	0.008	0.0537	0.02	0.0762	0.013		5.62	0.05	0.0762	0.001	0.913		1056	9	1057	21	1102	26		9	0	20828	1568	2264	48377	153223	178	1652	54377642	3070057	51412		0	14	1	1	29	80	5	3	5945
91500	29µm	5Hz	1058	9	0.1783	0.008	0.0536	0.02	0.0748	0.013		5.61	0.05	0.0748	0.001	0.914		1058	9	1056	21	1063	27		46	0	21159	1567	2283	49157	155035	172	1593	54524949	3082419	50388		0	14	1	2	29	80	5	3	5943
91500	29µm	5Hz	1060	8	0.1791	0.008	0.0556	0.019	0.0764	0.014		5.58	0.05	0.0764	0.001	0.914		1062	9	1093	21	1105	27		4	3	22667	1709	2541	52482	164259	182	1017	54852834	3120022	52207		0	15	1	2	31	85	5	2	5970
91500	29µm	5Hz	1057	9	0.1782	0.009	0.0542	0.019	0.0738	0.014		5.61	0.05	0.0738	0.001	0.913		1057	10	1066	20	1037	28		20	5	21605	1562	2365	50450	158594	158	1105	53183360	2923646	49163		0	15	1	2	30	84	5	2	5760
Concordia age: 1064.98±2.18; MSWD=2.7, probability=0.1
Secondary Standards
Temora	29µm	5Hz	409	4	0.0656	0.009	0.0212	0.024	0.0561	0.018		15.25	0.14	0.0561	0.001	0.863		409	4	423	10	454	41		39	0	13512	742	1238	65718	267674	499	0	54317389	4348574	61550		0	9	1	1	39	141	14	0	8583
Temora	29µm	5Hz	424	3	0.068	0.008	0.0215	0.018	0.0565	0.015		14.7	0.11	0.0565	0.0008	0.864		424	3	430	8	473	32		4	2	23404	1309	3906	202741	444022	236	0	54012065	5105032	57140		0	16	1	3	122	235	7	0	10100
Temora	29µm	5Hz	417	4	0.0669	0.01	0.0205	0.02	0.0564	0.019		14.94	0.14	0.0564	0.001	0.864		418	4	411	8	467	41		98	0	11584	642	1907	104542	225032	437	0	54560267	4461222	58848		0	8	0	1	62	117	12	0	8709
Temora	29µm	5Hz	417	3	0.0668	0.008	0.021	0.019	0.0555	0.016		14.96	0.12	0.0555	0.0009	0.864		417	3	420	8	432	36		102	8	21136	1166	3060	163225	409790	234	849	53933217	5125752	52817		0.01	14	1	2	98	216	7	1	10089
Temora	29µm	5Hz	415	4	0.0665	0.01	0.0208	0.025	0.0556	0.026		15.03	0.15	0.0556	0.0015	0.864		415	4	415	10	437	58		120	14	9376	510	1547	83989	183470	437	0	54931831	4504010	53488		0.01	6	0	1	49	95	12	0	8675
Temora	29µm	5Hz	422	4	0.0676	0.011	0.02	0.025	0.0535	0.026		14.8	0.16	0.0535	0.0014	0.864		422	5	401	10	351	59		95	0	8774	459	1360	77440	169331	409	0	52943179	4507633	52702		0	6	0	1	47	91	12	0	8979
Temora	29µm	5Hz	421	4	0.0674	0.009	0.0214	0.02	0.0553	0.014		14.83	0.13	0.0553	0.0008	0.864		421	4	427	8	424	32		0	0	24089	1324	2549	136243	463889	278	0	54373338	4900576	50852		0	16	1	2	80	241	8	0	9474
Concordia age: 418.39±1.36; MSWD=2.4, probability=0.12
GJ-1	29µm	5Hz	608	4	0.099	0.007	0.0303	0.036	0.0612	0.009		10.1	0.07	0.0612	0.0006	0.878		609	4	603	22	646	20		111	0	52458	3158	575	21081	689559	111	32	54567582	3785034	62230		0	35	2	0	13	361	3	0	7424
GJ-1	29µm	5Hz	612	4	0.0996	0.007	0.0299	0.039	0.0597	0.01		10.04	0.07	0.0597	0.0006	0.878		612	4	596	23	591	21		102	0	53380	3149	549	20896	698255	124	517	53901234	3782003	58020		0	36	2	0	13	369	4	1	7485
GJ-1	29µm	5Hz	607	4	0.0988	0.007	0.03	0.034	0.0608	0.01		10.12	0.07	0.0608	0.0006	0.878		608	4	597	20	631	23		46	6	51680	3084	554	20988	681283	102	0	54036246	3792612	56243		0	35	2	0	13	359	3	0	7463
GJ-1	29µm	5Hz	618	4	0.1005	0.007	0.031	0.035	0.0603	0.011		9.95	0.07	0.0603	0.0006	0.878		618	4	617	21	615	23		120	0	51626	3087	566	20484	671014	125	171	53059347	3718710	55825		0	35	2	0	12	359	4	0	7428
GJ-1	29µm	5Hz	606	4	0.0986	0.007	0.0297	0.032	0.0605	0.01		10.14	0.07	0.0605	0.0006	0.878		606	4	592	19	622	21		93	20	52138	3114	556	21280	689484	113	0	55000921	3867083	55403		0.01	34	2	0	12	355	3	0	7427
GJ-1	29µm	5Hz	596	5	0.0968	0.009	0.0284	0.04	0.0592	0.008		10.33	0.09	0.0592	0.0005	0.877		596	5	566	22	575	18		117	0	49944	2929	507	20532	672492	119	782	52646740	3727136	52025		0	34	2	0	13	361	3	1	7454
GJ-1	29µm	5Hz	604	4	0.0983	0.007	0.0306	0.038	0.0604	0.01		10.17	0.07	0.0604	0.0006	0.877		605	4	609	23	619	21		71	0	51594	3078	544	20355	686875	112	0	54362183	3826782	51886		0	34	2	0	12	357	3	0	7387
GJ-1	29µm	5Hz	612	4	0.0997	0.007	0.0302	0.034	0.0604	0.01		10.03	0.07	0.0604	0.0006	0.878		613	4	601	21	619	22		104	0	50496	3006	530	20142	663889	105	0	51879314	3668056	48598		0	35	2	0	12	361	3	0	7408
Concordia age: 608.61±1.43; MSWD=0.16, probability=0.69
[truncated: 2 more columns]
