# Supplementary material for: Fingerprinting Proterozoic Bedrock in Interior Wilkes Land, East Antarctica
Source: Sci Rep. 2019 Jul 15;9:10192. doi: 10.1038/s41598-019-46612-y (PMC6629686; doi:10.1038/s41598-019-46612-y)
Supplement: Supplementary file 4 — Supplementary Table S3 [file 41598_2019_46612_MOESM4_ESM.xlsx]

## Sheet: Zircon Hf isotopic data
Fingerprinting Proterozoic Bedrock in Interior Wilkes Land, East Antarctica. Alessandro Maritati, Jacqueline A. Halpin, Joanne M. Whittaker and Nathan R. Daczko
Lu-Hf zircon isotopic values of zircon from Chick Island samples (09/04/2018)
																Based on 207Pb/206Pb age
Sample	Comment	Spot No	207Pb/206Pb age	176Hf/177Hf measured	176Hf/177Hf 1 SE	178Hf/177Hf measured	178Hf/177Hf SE	180Hf/177Hf measured	180Hf/177Hf SE	Total Hf beam	Total Hf beam SE	176Yb/177Hf measured	176Yb/177Hf SE	176Lu/177Hf measured	176Lu/177Hf SE	176Hf/177Hfi	ɛHfi	ɛHf 1 SE	TDM	TDM (2 stage)
CI-810A	I	2017-924-001r	1121.7	0.282231	1.58e-05	1.46725	3.4e-05	1.88675	8.16e-05	7.67769	0.101	0.0213698		0.000668064	1.39e-06	0.282217	5.21207	0.553	1.42845	1.62813
CI-810A	I	2017-924-002	1137.85	0.282183	1.51e-05	1.46733	2.82e-05	1.88664	6.76e-05	6.47548	0.027	0.0211798		0.000659525	4.87e-07	0.282169	3.86995	0.5285	1.49456	1.72652
CI-810A	I	2017-924-003	1130.12	0.282143	1.92e-05	1.46745	3.76e-05	1.88656	7.9e-05	6.68603	0.0297	0.0231076		0.000645143	2.51e-06	0.282129	2.28121	0.672	1.54967	1.82199
CI-810A	I	2017-924-005r	1151.18	0.282138	2.41e-05	1.46717	5.06e-05	1.88685	0.000118	4.65365	0.0233	0.0316666		0.00110924	1.57e-05	0.282114	2.21477	0.8435	1.57547	1.84257
CI-810A	I	2017-924-006	1147.66	0.282124	1.53e-05	1.46728	3.02e-05	1.88688	6.82e-05	5.31108	0.0313	0.025892		0.000794276	6.27e-06	0.282107	1.89471	0.5355	1.58142	1.86025
CI-810A	X	2017-924-007	1293.93	0.282133	1.62e-05	1.46717	3.2e-05	1.88669	8.19e-05	5.76305	0.00802	0.0403057		0.0011911	8.14e-06	0.282104	5.06239	0.567	1.58607	1.77127
CI-810A	I	2017-924-008	1093.13	0.282177	1.98e-05	1.46728	5.08e-05	1.88682	8.18e-05	6.53769	0.0396	0.0190443		0.000599923	1.22e-06	0.282165	2.71545	0.693	1.50062	1.76555
CI-810A	I	2017-924-010	1106.88	0.282198	1.32e-05	1.46725	2.59e-05	1.88677	5.82e-05	5.54341	0.00482	0.0196875		0.000597398	8.68e-07	0.282186	3.76427	0.462	1.47155	1.70924
CI-810A	I	2017-924-011r	1151.46	0.282175	1.4e-05	1.46729	2.5e-05	1.8868	5.8e-05	5.59179	0.00509	0.0205214		0.000626931	1.57e-06	0.282161	3.898	0.49	1.50483	1.73529
CI-810A	I	2017-924-012	1149.54	0.282156	1.2e-05	1.46741	2.57e-05	1.8866	5.55e-05	6.02108	0.0149	0.0196515		0.000622383	1.67e-06	0.282142	3.17231	0.42	1.53139	1.78017
CI-810A	I	2017-924-013	1193.77	0.282022	1.4e-05	1.46731	2.52e-05	1.88672	6.09e-05	5.8574	0.0354	0.0185531		0.000602973	3.78e-06	0.282009	-0.566672	0.49	1.71416	2.05281
CI-810A	X	2017-924-015c	1412.44	0.282156	1.5e-05	1.46725	3.05e-05	1.88669	7.42e-05	7.399	0.0358	0.0370752		0.001349	2.95e-05	0.28212	8.29621	0.525	1.56072	1.65556
CI-810A	I	2017-924-015r	1149.11	0.28217	1.35e-05	1.46728	2.68e-05	1.88664	6.27e-05	7.37225	0.0173	0.0196943		0.000620203	7.34e-07	0.282157	3.68001	0.4725	1.51124	1.7474
CI-810A	X	2017-924-021c	1326.94	0.282122	1.25e-05	1.46728	2.2e-05	1.88678	5.19e-05	6.42346	0.019	0.0519049		0.00201755	3.05e-05	0.282071	4.65203	0.4375	1.63738	1.82313
CI-810A	I	2017-924-021r	1166.84	0.282132	1.52e-05	1.46736	2.56e-05	1.88669	6e-05	5.77613	0.0097	0.0203086		0.000613409	1.32e-06	0.282119	2.73821	0.532	1.56299	1.82132
CI-810A	X	2017-924-022c	1354.41	0.282139	1.26e-05	1.46724	2.22e-05	1.88681	5.49e-05	6.60895	0.0174	0.0466831		0.00156475	9.98e-06	0.282099	6.24653	0.441	1.59357	1.74226
CI-810A	I	2017-924-022r	1184.05	0.282193	1.23e-05	1.46725	2.66e-05	1.88669	5.77e-05	6.85229	0.0292	0.0197063		0.000604834	3.07e-07	0.28218	5.29114	0.4305	1.47836	1.67143
CI-810A	X	2017-924-023c	1350.54	0.28202	1.7e-05	1.46736	3.29e-05	1.88671	7.59e-05	8.19758	0.0305	0.0403605		0.00145194	8.23e-06	0.281983	2.05006	0.595	1.75594	2.00772
CI-810A	I	2017-924-023r	1162.23	0.282154	1.52e-05	1.46725	2.78e-05	1.88679	6.03e-05	6.93163	0.0152	0.0221589		0.000647499	6.31e-07	0.28214	3.36813	0.532	1.53488	1.77751
CI-810A	I	2017-924-024	1154.89	0.282039	1.43e-05	1.46728	2.88e-05	1.88652	6.98e-05	6.61202	0.011	0.0236654		0.000700936	1.66e-06	0.282024	-0.892513	0.5005	1.69498	2.04334
CI-810A	I	2017-924-025	1262.89	0.282157	1.45e-05	1.46715	2.73e-05	1.88667	7.35e-05	6.45575	0.00847	0.0321225		0.000955853	7.37e-06	0.282134	5.45014	0.5075	1.54243	1.72238
CI-810A	I	2017-924-026	1150.98	0.282104	1.53e-05	1.46733	3.24e-05	1.88666	7.26e-05	5.71969	0.0188	0.0233113		0.000692106	5.07e-06	0.282089	1.33461	0.5355	1.6049	1.89854
CI-810A	I	2017-924-027	1167.62	0.282014	1.54e-05	1.46729	2.9e-05	1.88677	6.69e-05	5.89109	0.0114	0.0209684		0.000647455	2.83e-06	0.282	-1.46927	0.539	1.72746	2.08987
CI-810A	I	2017-924-028	1572.8	0.282135	1.41e-05	1.46737	3.2e-05	1.88685	6.26e-05	5.80215	0.0114	0.0167816		0.000538313	5.72e-07	0.282119	11.9131	0.4935	1.55563	1.54648	Discordant U-Pb analysis, excluded from Hf calculations
CI-814B	I	2017-925-001	1017.12	0.282134	1.62e-05	1.46725	2.89e-05	1.88675	5.97e-05	4.73914	0.0135	0.0192459		0.00058529	3.06e-06	0.282123	-0.46855	0.567	1.55925	1.90935
CI-814B	X	2017-925-004	1526.47	0.281979	2.47e-05	1.46714	4.06e-05	1.88667	9.39e-05	3.04962	0.0338	0.0637769		0.00220235	1.41e-05	0.281916	3.6352	0.8645	1.84999	2.04274
CI-814B	I	2017-925-006	1185.52	0.282108	1.26e-05	1.46734	2.66e-05	1.88686	5.04e-05	5.81436	0.00649	0.0193368		0.000588734	1.4e-06	0.282095	2.31051	0.441	1.59533	1.86311
CI-814B	I	2017-925-010	1138.7	0.28214	1.22e-05	1.46714	2.46e-05	1.88683	5.6e-05	6.05248	0.0132	0.0214164		0.000640983	4.7e-07	0.282126	2.3697	0.427	1.55352	1.823
CI-814B	I	2017-925-011	1131.16	0.282132	1.19e-05	1.46728	2.36e-05	1.88681	5.7e-05	6.15049	0.0128	0.0369876		0.00109011	1.33e-05	0.282109	1.58079	0.4165	1.58311	1.86746
CI-814B	X	2017-925-015	1475.37	0.281952	1.17e-05	1.46724	2.26e-05	1.88667	5.26e-05	7.01366	0.0167	0.0358815		0.00123668	5.14e-06	0.281917	2.53691	0.4095	1.84107	2.07336
CI-814B	I	2017-925-018	1111.52	0.282156	1.23e-05	1.46733	2.2e-05	1.88667	5.2e-05	6.05301	0.00974	0.0202543		0.000615137	1.52e-06	0.282143	2.3622	0.4305	1.53027	1.80238
CI-814B	X	2017-925-020	1460.08	0.281982	1.05e-05	1.46727	2.03e-05	1.88673	4.69e-05	7.9674	0.0363	0.0405136		0.00126674	6.94e-06	0.281947	3.24294	0.3675	1.80053	2.01641
CI-814B	X	2017-925-024	1463.82	0.281959	1.53e-05	1.46723	3.16e-05	1.88669	7.29e-05	6.45	0.0436	0.0505757		0.0016085	1.86e-05	0.281914	2.1691	0.5355	1.84951	2.0879
CI-814B	I	2017-925-025	1182.29	0.282121	1.57e-05	1.46721	2.34e-05	1.88679	5.67e-05	5.05253	0.0105	0.0377434		0.00108507	1.28e-05	0.282097	2.30787	0.5495	1.59811	1.86077
CI-814B	I	2017-925-027	1111.7	0.282156	1.33e-05	1.46731	2.57e-05	1.88671	5.9e-05	5.6746	0.0123	0.0269257		0.000803125	5.64e-06	0.28214	2.24072	0.4655	1.53726	1.81027
CI-814B	I	2017-925-031	1145.85	0.282095	2.02e-05	1.46721	3.93e-05	1.88671	9.34e-05	6.73847	0.0161	0.0253392		0.000726006	8.05e-06	0.28208	0.884295	0.707	1.61846	1.92325
CI-814B	I	2017-925-034	1126.73	0.282155	1.45e-05	1.46728	2.7e-05	1.88676	5.56e-05	4.99758	0.0153	0.0345623		0.00100105	5.72e-06	0.282133	2.35658	0.5075	1.54779	1.81454
CI-814A2	I	2017-926-002	1153.08	0.282151	1.41e-05	1.46727	2.45e-05	1.88661	6.07e-05	5.17363	0.0192	0.0202353		0.000592119	8.67e-06	0.282138	3.0996	0.4935	1.53693	1.78756
CI-814A2	I	2017-926-003	1186.41	0.282106	1.45e-05	1.4673	2.58e-05	1.88684	5.63e-05	6.09418	0.0251	0.0295863		0.000881927	3.17e-06	0.282086	2.03027	0.5075	1.61025	1.88169
CI-814A2	I	2017-926-004	1138.55	0.282109	1.29e-05	1.46734	2.59e-05	1.88689	5.53e-05	6.08709	0.0113	0.0288859		0.000828919	3.07e-06	0.282091	1.12805	0.4515	1.60399	1.90206
CI-814A2	I	2017-926-005c	1089.36	0.282113	1.22e-05	1.46727	2.55e-05	1.8867	5.59e-05	6.07166	0.00786	0.0204905		0.00061215	6.69e-07	0.2821	0.349078	0.427	1.58956	1.91347
CI-814A2	I	2017-926-006	1192.55	0.282173	1.1e-05	1.46721	2.38e-05	1.88662	5.29e-05	6.27656	0.0114	0.0144405		0.000445608	2.37e-06	0.282163	4.87019	0.385	1.50073	1.70497
CI-814A2	I	2017-926-007	1119.21	0.282126	1.27e-05	1.46729	2.18e-05	1.88685	5.5e-05	6.09049	0.0296	0.0194455		0.000606307	1.74e-06	0.282113	1.47088	0.4445	1.57141	1.86519
CI-814A2	I	2017-926-008	1167.66	0.282144	1.26e-05	1.46726	2.48e-05	1.88666	5.44e-05	6.13156	0.0214	0.0308297		0.000912212	8.51e-07	0.282124	2.93356	0.441	1.55918	1.80948
CI-814A2	I	2017-926-009	1118.04	0.282143	1.28e-05	1.4673	2.47e-05	1.88679	5.61e-05	6.05586	0.0119	0.0208955		0.000615082	2.42e-06	0.28213	2.05527	0.448	1.54778	1.82702
CI-814A2	I	2017-926-010	1135.58	0.282152	1.25e-05	1.46733	2.36e-05	1.88665	5.23e-05	6.26054	0.0296	0.0176732		0.00053452	1.77e-06	0.282141	2.82517	0.4375	1.53202	1.79151
CI-814A2	I	2017-926-011	1125.29	0.282118	1.22e-05	1.46725	2.58e-05	1.8866	6.08e-05	5.94107	0.0106	0.0233535		0.000684922	6.59e-06	0.282104	1.2654	0.427	1.58554	1.88301
CI-814A2	I	2017-926-015	1107.8	0.282157	1.89e-05	1.46734	4.17e-05	1.88667	8.73e-05	5.22925	0.0553	0.035816		0.00101634	5.14e-06	0.282136	2.02588	0.6615	1.54479	1.82094
CI-814A2	I	2017-926-016	1583.53	0.282129	1.44e-05	1.46736	2.86e-05	1.88696	5.6e-05	4.95207	0.00841	0.0282159		0.000821006	4.79e-06	0.282105	11.6334	0.504	1.57568	1.57284	Discordant U-Pb analysis, excluded from Hf calculations
CI-814A2	I	2017-926-017	1181.94	0.28211	1.61e-05	1.46731	3.08e-05	1.88689	6.04e-05	6.13355	0.0104	0.0233424		0.000712959	5.02e-06	0.282094	2.18655	0.5635	1.59844	1.86824
CI-814A2	I	2017-926-018	1146.35	0.282135	1.19e-05	1.46732	2.53e-05	1.88673	5.62e-05	5.49576	0.0104	0.0345379		0.000941034	5.06e-06	0.282115	2.13811	0.4165	1.57246	1.84372
CI-814A2	I	2017-926-019	1159.11	0.281024	1.86e-05	1.46729	3.75e-05	1.88683	8.02e-05	4.15552	0.0174	0.0244999		0.000628196	8.56e-07	0.28101	-36.7356	0.651	3.0702	4.278	very low Hfi outlier, excluded from Hf calculations
CI-814A2	I	2017-926-020	1152.34	0.282121	1.29e-05	1.4673	2.48e-05	1.88667	5.85e-05	5.40477	0.0128	0.019961		0.000579795	1.59e-06	0.282108	2.03988	0.4515	1.57734	1.85463
CI-814A2	I	2017-926-021	1139.7	0.282078	1.23e-05	1.46729	2.56e-05	1.88681	5.44e-05	5.88395	0.00991	0.021986		0.000660381	3.4e-07	0.282063	0.16467	0.4305	1.64036	1.9643
CI-814A2	I	2017-926-022	1166.78	0.282128	1.21e-05	1.4673	2.55e-05	1.88673	5.32e-05	6.3575	0.0337	0.0190324		0.000590098	2.54e-06	0.282115	2.59479	0.4235	1.56826	1.83043
CI-814A2	I	2017-926-023	1141.26	0.282166	1.27e-05	1.46725	2.4e-05	1.88655	5.58e-05	5.75699	0.0113	0.0230535		0.000689208	2.94e-06	0.282151	3.30054	0.4445	1.51997	1.76556
CI-814A2	I	2017-926-024	1088.63	0.28209	1.2e-05	1.46729	2.44e-05	1.88675	6.11e-05	5.79692	0.0146	0.0234728		0.000695066	7.05e-06	0.282076	-0.532081	0.42	1.62433	1.96896
CI-814A2	I	2017-926-025	1188.41	0.282162	1.29e-05	1.46724	2.28e-05	1.88687	5.68e-05	6.10178	0.0128	0.0182008		0.000545996	8.31e-07	0.282149	4.30519	0.4515	1.51994	1.73792
CI-814A2	I	2017-926-027	1148.13	0.282153	1.41e-05	1.46735	2.44e-05	1.8868	5.78e-05	5.50579	0.00925	0.0161785		0.000489525	1.25e-06	0.282143	3.16864	0.4935	1.52899	1.77931
CI-814A2	I	2017-926-029	1166.31	0.282107	1.23e-05	1.46732	2.14e-05	1.88687	5.28e-05	6.15391	0.0302	0.0166758		0.000516705	4.55e-06	0.282096	1.90409	0.4305	1.59386	1.87413
CI-814A2	I	2017-926-031	1152.5	0.282128	1.24e-05	1.46726	2.29e-05	1.88675	5.62e-05	6.40999	0.0346	0.0198828		0.000623706	1.32e-06	0.282115	2.26479	0.434	1.56923	1.8404
CI-814A2	I	2017-926-032	1226.93	0.282142	1.25e-05	1.46727	2.48e-05	1.88674	5.78e-05	5.7264	0.0185	0.0269225		0.000803413	7.85e-06	0.282123	4.24296	0.4375	1.55764	1.77177
CI-814A2	I	2017-926-035	1141.63	0.282091	1.63e-05	1.46732	3.4e-05	1.88675	7.72e-05	5.0661	0.0168	0.0315659		0.000881396	7.34e-06	0.282072	0.50643	0.5705	1.63158	1.94404
Lu-Hf zircon isotopic values of zircon from the sandstone erratic samples (26/03/2018)
																	Based on 207Pb/206Pb age
Sample	Population	Spot No	207Pb/206Pb age	SE	176Hf/177Hf measured	176Hf/177Hf 1 SE	178Hf/177Hf measured	178Hf/177Hf SE	180Hf/177Hf measured	180Hf/177Hf SE	Total Hf beam	Total Hf beam SE	176Yb/177Hf measured	176Yb/177Hf SE	176Lu/177Hf measured	176Lu/177Hf SE	176Hf/177Hfi	ɛHfi	ɛHf 1 SE	TDM	TDM (2 stage)
PRR-27976	c.1490	167	1490.37	18.5319	0.282055	1.27e-05	1.46726	3.12e-05	1.88662	6.83e-05	8.06052	0.0816	0.0329183	0.000219	0.000992585	3.8e-06	0.282027	6.75839	0.4445	1.68652	1.81468
PRR-27976	c.1600	191	1595	15	0.281899	1.48e-05	1.4673	2.52e-05	1.88679	6.61e-05	5.38168	0.0136	0.0271993	4.66e-05	0.000816407	2.9e-06	0.281874	3.70435	0.518	1.89415	2.09135
PRR-27976	c.1490	193	1491.43	18.443	0.282031	1.64e-05	1.46734	2.95e-05	1.88681	7.01e-05	4.38666	0.0175	0.0381182	6.82e-05	0.00124458	1.99e-06	0.281996	5.68854	0.574	1.73091	1.88413
PRR-27976	c.1190	208	1194.48	16.486	0.282141	1.59e-05	1.46718	3.24e-05	1.88674	7.1e-05	6.04256	0.00755	0.0250803	1.85e-05	0.000888778	1.05e-06	0.282121	3.43864	0.5565	1.56211	1.79803
PRR-27976	c.1190	223	1196.38	16.707	0.282175	1.67e-05	1.46732	3.01e-05	1.88684	6.97e-05	4.81167	0.0161	0.0454218	0.000143	0.00131719	8.07e-07	0.282145	4.32871	0.5845	1.5327	1.74259
PRR-27976	c.1190	243	1188.86	12.9033	0.282274	2.95e-05	1.46732	4.68e-05	1.88661	0.000111	2.72221	0.0216	0.0220119	0.000117	0.000798378	7.4e-06	0.282257	8.11756	1.0325	1.37331	1.49384
PRR-27976	c.1600	247	1600	15	0.281929	1.35e-05	1.46727	2.8e-05	1.88679	5.81e-05	5.31302	0.03	0.027004	0.000213	0.000844904	5.24e-06	0.281903	4.84534	0.4725	1.85433	2.02217
PRR-27976	c.1490	267	1475	13	0.281992	1.46e-05	1.46728	2.77e-05	1.88689	6.22e-05	5.14159	0.017	0.027124	6.65e-05	0.000865303	1.54e-06	0.281967	4.30499	0.511	1.76832	1.96004
PRR-27976	c.1490	277	1480.51	14.3273	0.28211	1.39e-05	1.46718	2.37e-05	1.88666	5.74e-05	5.54124	0.0044	0.0361687	0.000336	0.00100918	4.87e-06	0.282082	8.49141	0.4865	1.61022	1.69569
PRR-27976	c.1490	318	1487.19	17.8247	0.282037	2.33e-05	1.46719	4.8e-05	1.88662	9.33e-05	5.01533	0.0367	0.0376019	0.000375	0.00110601	2.59e-06	0.282006	5.95811	0.8155	1.71581	1.86356
PRR-27976	c.1490	319	1500	13	0.28205	1.53e-05	1.46726	2.87e-05	1.88668	6.2e-05	5.14916	0.0202	0.0445159	0.000296	0.00134402	5.12e-06	0.282012	6.45968	0.5355	1.70843	1.8413
PRR-27976	c.1190	346	1180.1	16.11	0.282326	1.31e-05	1.46734	3.12e-05	1.88661	6.7e-05	6.92618	0.0355	0.0445621	0.00012	0.00131684	4.3e-06	0.282296	9.33543	0.4585	1.31994	1.40874
PRR-27976	c.1190	347	1186.29	18.957	0.282131	1.42e-05	1.46715	2.75e-05	1.88674	6.14e-05	4.9176	0.00651	0.0347897	8.61e-05	0.00112974	3.37e-06	0.282106	2.71025	0.497	1.58617	1.83819
PRR-27976	c.1190	374	1198.56	16.2247	0.282091	1.17e-05	1.46727	2.31e-05	1.88689	6.17e-05	8.34773	0.0117	0.0236167	5.55e-05	0.000742494	1.21e-06	0.282074	1.85785	0.4095	1.62579	1.90211
PRR-27976	c.1190	382	1196.61	20.2607	0.282159	1.86e-05	1.46721	3.18e-05	1.88678	7.41e-05	4.75232	0.00933	0.0132946	6.96e-05	0.00042822	3.06e-06	0.282149	4.47778	0.651	1.51928	1.73324
PRR-27976	c.1600	383	1601	15	0.281939	2.62e-05	1.46718	3.83e-05	1.88686	0.000118	4.53435	0.0257	0.0378426	0.000293	0.00120591	4.66e-06	0.281903	4.86239	0.917	1.85698	2.02186
PRR-27976	c.1490	386	1478.23	22.8535	0.282094	9.4e-06	1.46725	1.99e-05	1.88679	4.31e-05	9.35244	0.0203	0.0283988	9.91e-05	0.000912291	1.32e-06	0.282068	7.95908	0.329	1.62874	1.72815
PRR-27976	c.1490	392	1472	10	0.282205	1.46e-05	1.46722	3.06e-05	1.88668	6.49e-05	4.98993	0.0166	0.0359172	6.85e-05	0.00115704	3.94e-06	0.282172	11.5152	0.511	1.4842	1.49425
PRR-27976	c.1600	395	1613	19	0.281909	1.78e-05	1.46719	3.3e-05	1.88686	7.77e-05	4.38256	0.00465	0.0258556	6.29e-05	0.000787587	7.81e-07	0.281885	4.5166	0.623	1.87785	2.05328
PRR-27976	c.1190	405	1189.61	23.179	0.282212	1.25e-05	1.46732	2.42e-05	1.88653	5.45e-05	7.78796	0.0598	0.0336139	0.000242	0.00102211	3.58e-06	0.282189	5.75059	0.4375	1.46831	1.64631
PRR-27976	c.1190	406	1197.89	19.5694	0.282202	1.49e-05	1.46729	2.53e-05	1.88689	5.61e-05	5.2517	0.00946	0.027483	0.000238	0.000826098	4.66e-06	0.282183	5.72281	0.5215	1.47506	1.65452
PRR-27976	c.1190	411	1193.58	20.2234	0.282133	1.19e-05	1.46729	2.17e-05	1.88668	5.58e-05	7.84901	0.0209	0.0311263	0.000228	0.000988283	6.33e-06	0.282111	3.05927	0.4165	1.5772	1.82156
PRR-27976	c.1190	422	1187.12	25.4083	0.282128	1.22e-05	1.46727	2.48e-05	1.88675	5.58e-05	6.30372	0.0246	0.0257164	6.35e-05	0.000827674	1.17e-06	0.282109	2.84755	0.427	1.57831	1.83007
PRR-27979	c.1600	427	1594	17	0.282011	9.31e-06	1.46729	1.97e-05	1.88681	4.08e-05	9.01978	0.0306	0.033774	0.000506	0.000992123	1.3e-05	0.281981	7.46896	0.32585	1.74772	1.84921
PRR-27979	c.1490	431	1501	13	0.282021	1.26e-05	1.46718	2.66e-05	1.88675	5.97e-05	9.26979	0.0235	0.0432084	0.000517	0.00126713	2.08e-05	0.281985	5.5192	0.441	1.74592	1.90239
PRR-27979	c.1490	432	1491	15	0.282095	1.59e-05	1.4674	3.2e-05	1.88668	7.55e-05	5.63947	0.022	0.0510393	0.000386	0.00154066	9.81e-06	0.282051	7.65021	0.5565	1.65453	1.75789
PRR-27979	c.1190	435	1190	14	0.282242	2.38e-05	1.4674	4.7e-05	1.88676	0.00011	6.07404	0.08	0.0384034	0.000112	0.00111188	3.48e-06	0.282217	6.73726	0.833	1.43037	1.58335
PRR-27979	c.1190	436	1212	29	0.28211	1.34e-05	1.46728	2.63e-05	1.88678	6.11e-05	6.1117	0.0152	0.0359018	0.000251	0.00110926	4.1e-06	0.282085	2.5436	0.469	1.61448	1.86878
PRR-27979	c.1600	441	1603	16	0.281931	9.42e-06	1.46721	2.01e-05	1.88677	4.2e-05	8.84684	0.0265	0.034366	0.000128	0.00101118	1.8e-06	0.2819	4.8141	0.3297	1.85925	2.0265
PRR-27979	c.1490	444	1488	26	0.282091	1.16e-05	1.46718	2.15e-05	1.8867	5.42e-05	7.11831	0.0173	0.0413845	8.64e-05	0.00121197	4.97e-06	0.282057	7.77179	0.406	1.64572	1.74775
PRR-27979	c.1190	482	1203	24	0.282183	1.47e-05	1.46727	3.22e-05	1.88663	6.27e-05	9.14361	0.056	0.0527653	0.00102	0.00139478	3.24e-05	0.282152	4.71052	0.5145	1.5239	1.7233
PRR-27979	c.1600	497	1604	18	0.281922	9.83e-06	1.4672	2.06e-05	1.88679	4.43e-05	9.44764	0.0492	0.0264537	0.000146	0.000792042	6.81e-06	0.281898	4.76347	0.34405	1.86059	2.03051
PRR-27979	c.1490	502	1475	16	0.282064	9.71e-06	1.46722	1.97e-05	1.88675	4.44e-05	9.02461	0.0289	0.035688	8.69e-05	0.00107509	8.62e-07	0.282035	6.68745	0.33985	1.67655	1.80734
PRR-27979	c.1190	507	1195	24	0.28203	1.55e-05	1.46721	2.78e-05	1.88668	6.48e-05	4.66402	0.00445	0.0229955	8.78e-05	0.000679567	8.21e-07	0.282015	-0.322259	0.5425	1.70677	2.03822
PRR-27979	c.1490	508	1493	13	0.282006	1.07e-05	1.46724	2.22e-05	1.88684	4.53e-05	7.9724	0.0316	0.0282849	0.000104	0.000871962	2.38e-06	0.281981	5.21248	0.3745	1.74844	1.91586
PRR-27979	c.1490	518	1497	13	0.282037	1.46e-05	1.46734	2.78e-05	1.88692	6.29e-05	6.13497	0.023	0.0420951	0.000115	0.00133659	7.35e-06	0.281999	5.9337	0.511	1.72659	1.87272
PRR-27979	c.1190	550	1215	13	0.282186	1.43e-05	1.46721	2.64e-05	1.88678	6.43e-05	5.06207	0.00961	0.100883	0.000172	0.002593	5.34e-06	0.282127	4.09787	0.5005	1.56993	1.7718
PRR-27979	c.1490	578	1493	12	0.281947	2.23e-05	1.46719	4.18e-05	1.88655	0.000108	5.08146	0.0179	0.0449557	0.000205	0.00133597	6.96e-06	0.281909	2.63999	0.7805	1.85305	2.08043
PRR-27979	c.1600	596	1601	14	0.281923	1.7e-05	1.46727	3.22e-05	1.8868	7.41e-05	6.2456	0.0118	0.0325545	0.000193	0.000954776	4.81e-06	0.281894	4.54338	0.595	1.8677	2.04229
PRR-27979	c.1190	608	1214	18	0.282056	1.38e-05	1.46722	2.79e-05	1.88683	5.73e-05	5.19769	0.0169	0.0283465	0.000519	0.000823791	1.18e-05	0.282037	0.911108	0.483	1.67685	1.97444
PRR-27979	c.1490	610	1482	16	0.282063	1.17e-05	1.4673	2.52e-05	1.88677	5.38e-05	6.45454	0.00413	0.031165	0.000323	0.000900301	9.71e-06	0.282038	6.96111	0.4095	1.67094	1.79519
PRR-27979	c.1490	611	1488	17	0.282028	1.52e-05	1.46717	3.02e-05	1.88688	7.4e-05	6.44158	0.0171	0.0461247	0.000461	0.00139453	1.32e-05	0.281989	5.36483	0.532	1.74174	1.90222
PRR-27979	c.1190	614	1203	18	0.282264	1.46e-05	1.4673	2.38e-05	1.88674	5.11e-05	5.6941	0.00747	0.0334517	0.000107	0.000970013	7.67e-07	0.282242	7.92087	0.511	1.39404	1.51745
PRR-27979	c.1490	617	1498	15	0.282046	1.19e-05	1.46727	2.49e-05	1.88677	5.66e-05	6.55635	0.017	0.0294297	0.000324	0.000903188	1.19e-05	0.28202	6.70333	0.4165	1.69476	1.82412
PRR-27979	c.1490	633	1483	14	0.282044	1.36e-05	1.4672	2.34e-05	1.88676	5.72e-05	5.56269	0.00634	0.0513133	0.000906	0.00147275	2.15e-05	0.282002	5.73226	0.476	1.72344	1.8748
PRR-21185	c.1490	653	1479	14	0.281971	1.17e-05	1.46725	2.36e-05	1.88674	5.39e-05	7.56566	0.0866	0.0317651	0.000114	0.00123215	6.87e-06	0.281936	3.29453	0.4095	1.81436	2.02776
PRR-21185	c.1490	664	1489	11	0.282009	1.39e-05	1.46724	2.79e-05	1.88667	6.71e-05	6.38946	0.0168	0.0580327	0.000188	0.00160076	9.32e-06	0.281964	4.49209	0.4865	1.77869	1.9589
PRR-21185	c.1190	665	1219	13	0.282154	1e-05	1.4672	2.07e-05	1.8868	5.14e-05	7.70076	0.0127	0.0844803	0.000428	0.00239808	9.36e-06	0.282099	3.19431	0.35	1.60826	1.83266
PRR-21185	c.1490	700	1515	18	0.282033	1.04e-05	1.46728	2.12e-05	1.8868	4.44e-05	7.93524	0.0159	0.0377063	7.59e-05	0.00112177	4.63e-06	0.282	6.38308	0.364	1.72307	1.85783
PRR-21185	c.1490	705	1482	10	0.282012	1.49e-05	1.4673	3.65e-05	1.88655	8.98e-05	10.4183	0.0706	0.0347709	0.000289	0.00110316	2.72e-06	0.281981	4.94277	0.5215	1.75117	1.92462
PRR-21185	c.1490	706	1489	17	0.282012	1.3e-05	1.46723	2.45e-05	1.88683	5.46e-05	5.73208	0.0178	0.0233022	0.000125	0.000701701	4.46e-06	0.281992	5.48616	0.455	1.73323	1.89522
PRR-21185	c.1490	709	1478	16	0.282059	1.33e-05	1.46722	2.61e-05	1.88672	5.76e-05	5.99915	0.015	0.0415599	0.000363	0.0012341	1.37e-05	0.282025	6.40024	0.4655	1.6913	1.82809
PRR-21185	c.1490	710	1502	16	0.282093	1.26e-05	1.4673	2.75e-05	1.88682	6.41e-05	6.49941	0.0409	0.0260539	0.000142	0.000766917	3.03e-06	0.282071	8.5857	0.441	1.6242	1.70625
PRR-21185	c.1190	716	1207	25	0.282096	9.4e-06	1.46728	1.94e-05	1.88677	4.18e-05	9.21322	0.026	0.0347009	0.000434	0.001006	1.62e-05	0.282073	2.00424	0.329	1.63026	1.89932
PRR-21185	c.1190	717	1180	21	0.282068	1.38e-05	1.46726	2.64e-05	1.88681	5.36e-05	7.12125	0.0409	0.0154641	0.000119	0.000467297	1e-06	0.282058	0.866331	0.483	1.64516	1.95091
PRR-21185	c.1490	723	1497	14	0.281921	1.19e-05	1.46727	2.69e-05	1.88674	5.66e-05	7.11063	0.0145	0.0296695	0.000107	0.000899141	5.94e-06	0.281896	2.26078	0.4165	1.86705	2.10775
PRR-21185	c.1490	727	1489	27	0.28208	1.15e-05	1.46721	2.18e-05	1.88677	5.12e-05	7.31447	0.00797	0.034683	4.23e-05	0.0010115	2.84e-06	0.282051	7.59292	0.4025	1.65275	1.76002
PRR-21185	c.1490	728	1495	13	0.28212	1.14e-05	1.46726	2.32e-05	1.8868	5.5e-05	7.56897	0.0247	0.0590653	0.000438	0.00180032	9.9e-06	0.282069	8.36655	0.399	1.63043	1.71493
PRR-21185	c.1600	729	1624	14	0.281737	1.34e-05	1.46729	2.52e-05	1.8867	5.86e-05	8.42861	0.0148	0.0197733	5.89e-05	0.000550682	2.61e-06	0.281721	-1.08262	0.469	2.10098	2.41915
PRR-21185	c.1490	732	1514	25	0.281932	8.52e-06	1.46728	2e-05	1.88669	4.73e-05	9.67693	0.00981	0.0228614	8.19e-05	0.000672727	1.15e-06	0.281913	3.26565	0.2982	1.84052	2.05671
PRR-21185	c.1490	738	1470	15	0.282065	9.41e-06	1.46729	1.88e-05	1.88673	4.18e-05	9.16187	0.0279	0.0328691	0.000308	0.000936491	6.72e-06	0.282039	6.73965	0.32935	1.66947	1.80012
PRR-21185	c.1190	746	1169	21	0.28198	1.07e-05	1.46727	2.25e-05	1.88682	4.71e-05	8.92328	0.0402	0.0232534	0.000115	0.00067388	3.24e-06	0.281965	-2.6728	0.3745	1.77572	2.16735
PRR-21185	c.1600	758	1603	20	0.281995	8.03e-06	1.46733	1.8e-05	1.88676	4.01e-05	10.4085	0.0294	0.0274237	0.000347	0.000769726	8.7e-06	0.281972	7.35976	0.28105	1.7588	1.86318
Summary of Lu-Hf zircon isotopic values from analyzed standards
Standard	Sample No	Session date	176Hf/177Hf measured	176Hf/177Hf 1 SE	178Hf/177Hf measured	178Hf/177Hf SE	180Hf/177Hf measured	180Hf/177Hf SE	Total Hf beam	Total Hf beam SE	176Yb/177Hf measured	176Lu/177Hf measured	176Lu/177Hf SE
Mud Tank	MT-18-052	2018-03-26	0.282502	8.93e-06	1.46721	1.76e-05	1.8867	3.83e-05	8.07349	0.0171	0.0055448	0.000145518	1.27e-07
Mud Tank	MT-18-053	2018-03-26	0.282533	1.25e-05	1.46731	2.74e-05	1.88673	5.58e-05	8.04084	0.0166	0.00525875	0.000135836	1.8e-07
Mud Tank	MT-18-054	2018-03-26	0.282511	1.1e-05	1.4673	2.31e-05	1.88683	5.08e-05	7.60295	0.0148	0.00555883	0.000140238	1.56e-07
Mud Tank	MT-18-055	2018-03-26	0.282518	1.11e-05	1.46731	2.31e-05	1.88664	5.44e-05	7.43892	0.0135	0.00535029	0.000135058	1.61e-07
Mud Tank	MT-18-056	2018-03-26	0.282523	1.07e-05	1.46728	1.96e-05	1.88665	4.88e-05	8.12567	0.0151	0.00579914	0.000140233	1.47e-07
Mud Tank	MT-18-057	2018-03-26	0.282521	1.04e-05	1.46729	2.24e-05	1.88672	4.65e-05	7.88328	0.0125	0.00553939	0.000136258	1.52e-07
Mud Tank	MT-18-059	2018-03-26	0.282497	9.55e-06	1.46727	2.09e-05	1.88668	4.67e-05	8.36058	0.0186	0.00607992	0.000142307	1.49e-07
Mud Tank	MT-18-060	2018-03-26	0.282533	1.07e-05	1.46736	2.2e-05	1.88665	4.92e-05	7.62526	0.0136	0.00537356	0.000129884	1.59e-07
Mud Tank	MT-18-061	2018-03-26	0.282526	1.28e-05	1.46731	2.43e-05	1.88668	5.37e-05	7.67316	0.0464	0.00494639	0.000120092	1.96e-07
Mud Tank	MT-18-062	2018-03-26	0.282517	9.99e-06	1.46726	2e-05	1.8867	4.71e-05	8.23826	0.0234	0.00510902	0.000122903	1.48e-07
Mud Tank	MT-18-063	2018-03-26	0.282506	1.24e-05	1.46729	2.39e-05	1.88668	5.86e-05	8.39427	0.038	0.00511291	0.000121401	2.12e-07
Mud Tank	Average		0.282517	1.09155e-05	1.46729	2.22091e-05	1.88669	4.99909e-05	7.95061	0.0208727	0.00542482	0.000133612	1.62455e-07
Temora	TEM-18-046	2018-03-26	0.282662	1.48e-05	1.46728	2.85e-05	1.8867	6.13e-05	8.09129	0.0272	0.0233302	0.000759555	4.81e-07
Temora	TEM-18-047	2018-03-26	0.282653	1.42e-05	1.46725	2.75e-05	1.88675	6.34e-05	7.99184	0.0163	0.0330188	0.00105359	3.78e-06
Temora	TEM-18-048	2018-03-26	0.282689	9.3e-06	1.46719	2.06e-05	1.8867	4.56e-05	8.7208	0.0335	0.0483989	0.00148231	4.25e-06
Temora	TEM-18-049	2018-03-26	0.282672	9.18e-06	1.46726	2.12e-05	1.88677	4.4e-05	8.35003	0.0278	0.0471602	0.00139763	1.53e-06
Temora	TEM-18-050	2018-03-26	0.282679	1.28e-05	1.46721	2.97e-05	1.88687	7.41e-05	10.3093	0.0516	0.0246716	0.000701048	2.17e-06
Temora	TEM-18-051	2018-03-26	0.282679	1.18e-05	1.46728	2.22e-05	1.88673	5.17e-05	7.01364	0.0167	0.0699062	0.0020177	1.15e-05
Temora	TEM-18-052	2018-03-26	0.282691	1.08e-05	1.4673	2.29e-05	1.88678	4.8e-05	7.22157	0.0167	0.0680241	0.00190491	2.77e-06
Temora	Average		0.282675	1.184e-05	1.46726	2.46571e-05	1.88676	5.54429e-05	8.24264	0.0271143	0.04493	0.00133096	3.783e-06
Standard	Sample No	Session date	176Hf/177Hf measured	176Hf/177Hf 1 SE	178Hf/177Hf measured	178Hf/177Hf SE	180Hf/177Hf measured	180Hf/177Hf SE	Total Hf beam	Total Hf beam SE	176Yb/177Hf measured	176Lu/177Hf measured	176Lu/177Hf SE
Mud Tank	MT-18_135	2018-04-09	0.282528	1e-05	1.46728	1.96e-05	1.88676	4.47e-05	9.57595	0.0195	0.00513721	0.000131942	1.29e-07
Mud Tank	MT-18_136	2018-04-09	0.282525	1.84e-05	1.46738	4.21e-05	1.8866	8.23e-05	6.08606	0.0174	0.00529555	0.000133863	3.11e-07
Mud Tank	MT-18_137	2018-04-09	0.28252	1.39e-05	1.46731	2.51e-05	1.88682	5.91e-05	5.77735	0.0141	0.00264729	7.26192e-05	4.78e-07
Mud Tank	MT-18_138	2018-04-09	0.282599	1.28e-05	1.46722	2.72e-05	1.88664	5.91e-05	5.97211	0.0128	0.00511721	0.000131549	2.08e-07
Mud Tank	MT-18_140	2018-04-09	0.28254	1.05e-05	1.46725	2.34e-05	1.8868	5.23e-05	9.15633	0.0179	0.00526165	0.00013272	1.62e-07
Mud Tank	MT-18_141	2018-04-09	0.282519	1.04e-05	1.46735	1.91e-05	1.88674	4.5e-05	7.95612	0.0232	0.00514035	0.000129444	1.38e-07
Mud Tank	MT-18_142	2018-04-09	0.282526	1.12e-05	1.46729	2.05e-05	1.88651	4.94e-05	7.76389	0.0192	0.00241317	6.53114e-05	1.8e-07
Mud Tank	Average		0.282537	1.24571e-05	1.4673	2.52857e-05	1.8867	5.59857e-05	7.46969	0.0177286	0.00443035	0.000113921	2.29429e-07
Temora	TEM-18_111	2018-04-09	0.282682	1.17e-05	1.46724	2.33e-05	1.88662	5.64e-05	7.97502	0.0126	0.033974	0.00116977	1.82e-06
Temora	TEM-18_112	2018-04-09	0.282682	1.25e-05	1.46728	2.55e-05	1.8866	6.1e-05	6.02412	0.0127	0.0423883	0.00141349	4.28e-06
Temora	TEM-18_113	2018-04-09	0.282685	1.22e-05	1.46733	2.38e-05	1.88671	5.4e-05	7.51962	0.0331	0.0378431	0.00119615	5.01e-07
Temora	TEM-18_114	2018-04-09	0.282686	1.51e-05	1.4673	2.79e-05	1.88667	7.19e-05	6.6795	0.0526	0.027556	0.000949432	2.95e-06
Temora	TEM-18_115	2018-04-09	0.282677	1.58e-05	1.46726	3.53e-05	1.88655	8.64e-05	7.82601	0.0537	0.0414861	0.00129803	6.45e-06
Temora	TEM-18_116	2018-04-09	0.282686	1.34e-05	1.46726	2.55e-05	1.8867	5.87e-05	7.00028	0.0457	0.0506143	0.00149949	1.21e-05
Temora	Average		0.282683	1.345e-05	1.46728	2.68833e-05	1.88664	6.47333e-05	7.17076	0.0350667	0.038977	0.00125439	4.6835e-06
