# Supplementary material for: Fingerprinting Proterozoic Bedrock in Interior Wilkes Land, East Antarctica
Source: Sci Rep. 2019 Jul 15;9:10192. doi: 10.1038/s41598-019-46612-y (PMC6629686; doi:10.1038/s41598-019-46612-y)
Supplement: Supplementary file 5 — Supplementary Table S4 [file 41598_2019_46612_MOESM5_ESM.xlsx]

## Sheet: 1. Albany-Fraser Orogen Igneous
Fingerprinting Proterozoic Bedrock in Interior Wilkes Land, East Antarctica. Alessandro Maritati, Jacqueline A. Halpin, Joanne M. Whittaker and Nathan R. Daczko
Compilation of zircon U-Pb-Hf isotopic data
References: Smits, R. G., Collins, W. J., Hand, M., Dutch, R. & Payne, J. A Proterozoic Wilson cycle identified by Hf isotopes in central Australia: Implications for the assembly of Proterozoic Australia and Rodinia. Geology 42, 231-234, doi:10.1130/G35112.1 (2014). Morrissey, L. J. et al. Linking the Windmill Islands, east Antarctica and the Albany–Fraser Orogen: Insights from U–Pb zircon geochr…
1. Albany Fraser Orogen igneous rocks (GSWA as complied by Smits et al. (2014)
Sample no-grain no spot no	Crystallization age	176Hf/177Hf measured	176Hf/177Hf 1sigma error	176Lu/177Hf measured	176Yb/177Hf measured	176Hf/177Hf initial	epsilon Hf	epsilon Hf 1sigma error	TDM (crustal)
194783.1 194783-02.1	1302.44	0.281972	1.7e-05	0.000836	0.039483	0.281951	-0.15103	0.595	2.11069
194783.1 194783-05.1	1269.67	0.281994	1.1e-05	0.000821	0.0291	0.281974	-0.076046	0.385	2.0805
194783.1 194783-08.1	1252.57	0.281979	1.8e-05	0.000775	0.032231	0.28196	-0.94458	0.63	2.12247
194783.1 194783-10.1	1288.38	0.281921	9e-06	0.00098	0.045391	0.281897	-2.39207	0.3325	2.24221
194783.1 194783-11.1	1257.34	0.281906	1.1e-05	0.000972	0.031685	0.281882	-3.5946	0.385	2.29439
194783.1 194783-13.1	1245.06	0.281964	1.1e-05	0.000944	0.047704	0.281941	-1.78168	0.385	2.16984
194783.1 194783-14.1	1278.22	0.281914	7e-06	0.000617	0.02208	0.281899	-2.55123	0.245	2.24443
194783.1 194783-16.1	1329	0.28193	8e-06	0.001349	0.056028	0.281896	-1.51402	0.2835	2.21797
194783.1 194783-17.1	1319	0.28192	1e-05	0.000847	0.025254	0.281898	-1.64163	0.35	2.21832
194783.1 194783-19.1	1287	0.281922	1.2e-05	0.001072	0.037748	0.281895	-2.46554	0.42	2.24581
194783.1 194783-20.1	1285	0.281893	9e-06	0.000985	0.037234	0.281869	-3.46271	0.3185	2.3075
194783.1 194783-22.1	1302	0.281958	9e-06	0.001235	0.042686	0.281927	-1.00491	0.343	2.16466
194783.1 194783-23.1	1798	0.281666	1.3e-05	0.000857	0.034399	0.281636	-0.108837	0.455	2.49178
194783.1 194783-24.1	1294	0.281932	7e-06	0.00113	0.043019	0.281904	-2.00932	0.2765	2.22228
Kirkland, C.L., Wingate, M.T.D., and Spaggiari, C., 2011c, 194714: psammitic gneiss, Gnama Hill; Geochronology Record 999: Geological Survey of Western Australia, 6p.
194782.1 194782-01.1	1292.61	0.282021	7e-06	0.000796	0.035415	0.282001	1.40647	0.2485	2.00386
194782.1 194782-01.2	1251.72	0.282043	7e-06	0.000718	0.031509	0.282026	1.35403	0.259	1.97548
194782.1 194782-04.1	1276.32	0.282051	5e-06	0.001094	0.048095	0.282024	1.85752	0.2065	1.96246
194782.1 194782-05.1	1248.39	0.282037	5e-06	0.000784	0.034021	0.282018	1.01348	0.175	1.99461
194782.1 194782-06.1	1235.01	0.282026	7e-06	0.000848	0.037357	0.282006	0.276262	0.2555	2.03118
194782.1 194782-07.1	1297.11	0.282049	6e-06	0.000758	0.032892	0.28203	2.53077	0.2205	1.93561
194782.1 194782-08.1	1244.48	0.282041	7e-06	0.000597	0.025531	0.282026	1.22463	0.259	1.97811
194782.1 194782-10.1	1281.78	0.282063	6e-06	0.000905	0.036792	0.282041	2.56406	0.217	1.9216
194782.1 194782-13.1	1301.52	0.281988	9e-06	0.00099	0.045125	0.281963	0.262218	0.329	2.08367
194782.1 194782-14.1	1268.88	0.28202	8e-06	0.000805	0.035511	0.282	0.841922	0.2905	2.02143
194782.1 194782-16.1	1290.34	0.281974	7e-06	0.000479	0.020424	0.281962	-0.036598	0.259	2.09402
194782.1 194782-17.1	1263.99	0.282016	8e-06	0.000989	0.043328	0.281992	0.43721	0.287	2.04341
194782.1 194782-18.1	1288.09	0.281996	5e-06	0.000908	0.038561	0.281973	0.323532	0.1925	2.06935
194782.1 194782-20.1	1307.22	0.28201	6e-06	0.000988	0.04291	0.281985	1.16928	0.231	2.03031
194782.1 194782-22.1	1290.37	0.282042	8e-06	0.000817	0.034991	0.282022	2.08388	0.2905	1.95891
194782.1 194782-24.1	1285.97	0.28201	6e-06	0.000926	0.038464	0.281987	0.758222	0.2135	2.04002
194782.1 194782-25.1	1311.9	0.282036	6e-06	0.000645	0.027602	0.28202	2.49452	0.224	1.94939
Kirkland, C.L., Wingate, M.T.D., and Spaggiari, C.V., 2011d, 194704: quartzofeldspathic gneiss, Double Tank; Geochronology Record 986: Geological Survey of Western Australia, 5p.
177909.1 177909-01.1	1272	0.281905	6e-06	0.00016	0.012052	0.281901	-2.61853	0.2345	2.24387
177909.1 177909-03.1	1271	0.281947	1e-05	0.000215	0.015526	0.281941	-1.19842	0.35	2.15291
177909.1 177909-08.1	1266	0.282196	2.3e-05	0.001227	0.08173	0.282166	6.6634	0.805	1.64701
177909.1 177909-10.1	1248	0.282235	1.5e-05	0.000813	0.052108	0.282215	8.0018	0.525	1.54713
177909.1 177909-13.1	1327	0.282059	1.6e-05	0.000967	0.051162	0.282034	3.35776	0.56	1.90596
177909.1 177909-16.1	1246	0.281927	6e-06	0.000126	0.00879	0.281924	-2.39141	0.2135	2.20928
177909.1 177909-18.1	1289	0.282027	9e-06	0.000789	0.047214	0.282007	1.54593	0.3255	1.99216
177909.1 177909-19.1	1263	0.28194	3e-06	0.000109	0.007919	0.281937	-1.5354	0.126	2.16812
177909.1 177909-20.1	1321	0.281918	7e-06	0.000162	0.010386	0.281913	-1.06256	0.252	2.18307
177909.1 177909-24.1	1333	0.282015	9e-06	0.001012	0.06026	0.281989	1.88801	0.329	2.00446
177909.1 177909-26.1	1295	0.281958	1.1e-05	0.000414	0.022927	0.281947	-0.444939	0.385	2.12362
177909.1 177909-29.1	1300	0.282234	2.1e-05	0.001037	0.066806	0.282208	8.91326	0.735	1.52881
Wingate, M.T.D., and Bodorkos, S., 2007, 177909: Monzogranite gneiss, Yardilla Bore; Geochronology Record 659: Geological Survey of Western Australia, p. 4.
182203.1 182203-01.1	1188.95	0.281912	7e-06	0.000428	0.022193	0.281902	-4.43985	0.259	2.29482
182203.1 182203-05.1	1223.08	0.281905	5e-06	0.000363	0.017526	0.281896	-3.87832	0.196	2.28576
182203.1 182203-07.1	1150.99	0.282129	3.9e-05	0.000562	0.028969	0.282116	2.31061	1.365	1.83631
182203.1 182203-09.1	1152.32	0.281921	7e-06	0.000417	0.021228	0.281911	-4.92311	0.252	2.29694
182203.1 182203-11.1	1131.45	0.281938	8e-06	0.000548	0.025329	0.281926	-4.88157	0.3045	2.2781
182203.1 182203-13.1	1203.87	0.281936	3e-06	0.000538	0.025155	0.281923	-3.34708	0.1295	2.23718
182203.1 182203-15.1	1149.99	0.281918	7e-06	0.000562	0.023612	0.281905	-5.19253	0.259	2.31217
182203.1 182203-17.1	986.581	0.281933	1e-05	0.00064	0.02878	0.281921	-8.30614	0.35	2.38162
182203.1 182203-19.1	1204.71	0.281937	6e-06	0.000526	0.028002	0.281925	-3.28333	0.238	2.2338
182203.1 182203-21.1	1217.53	0.28193	1e-05	0.000559	0.024239	0.281917	-3.27454	0.35	2.2432
182203.1 182203-23.1	1142.3	0.281945	9e-06	0.000535	0.020338	0.281933	-4.38424	0.322	2.25506
182203.1 182203-25.1	1179.72	0.281946	9e-06	0.000632	0.03022	0.281931	-3.59967	0.3465	2.23443
182203.1 182203-27.1	1188.92	0.281954	6e-06	0.000408	0.014869	0.281944	-2.9357	0.2345	2.19949
182203.1 182203-29.1	1106.21	0.281956	7e-06	0.000552	0.024796	0.281944	-4.802	0.266	2.25345
182203.1 182203-31.1	1153.23	0.28194	6e-06	0.000458	0.015457	0.28193	-4.26053	0.231	2.25572
182203.1 182203-33.1	1179.57	0.281979	7e-06	0.000422	0.018033	0.281969	-2.26691	0.2485	2.1498
182203.1 182203-34.1	1292.96	0.281933	9e-06	0.0016	0.078615	0.281893	-2.40287	0.3185	2.24646
182203.1 182203-34.2	1159.72	0.281943	8e-06	0.000363	0.013141	0.281935	-3.93709	0.287	2.24028
182203.1 182203-36.1	1190.46	0.281976	8e-06	0.000778	0.033142	0.281958	-2.41526	0.308	2.16767
182203.1 182203-37.1	1190.58	0.281945	6e-06	0.000564	0.024103	0.281932	-3.34165	0.2415	2.22652
Kirkland, C.L., Wingate, M.T.D., Howard, H.M., and Spaggiari, C.V., 2012b, 183653: pegmatite, Mount Malcolm; Geochronology Record 1086: Geological Survey of Western Australia, 4p
182424.1 182424-01.1	1759.51	0.281511	9e-06	0.002055	0.078867	0.281442	-7.88323	0.3395	2.95498
182424.1 182424-02.1	1751.57	0.281478	1e-05	0.001261	0.036837	0.281436	-8.2882	0.35	2.97438
182424.1 182424-04.1	2603.61	0.281126	7e-06	0.000312	0.016049	0.28111	-0.344261	0.245	3.12794
182424.1 182424-06.1	1698.4	0.281553	7e-06	0.001272	0.052647	0.281512	-6.79833	0.2625	2.83914
182424.1 182424-07.1	1738.97	0.281536	9e-06	0.001436	0.061852	0.281488	-6.70879	0.3255	2.8649
182424.1 182424-09.1	1776.88	0.281511	1.5e-05	0.001837	0.069749	0.281449	-7.25206	0.525	2.92858
182424.1 182424-11.1	1743.46	0.281547	1.2e-05	0.001397	0.050137	0.2815	-6.17495	0.42	2.83462
182424.1 182424-12.1	1739.76	0.28154	9e-06	0.001159	0.045941	0.281501	-6.22553	0.329	2.83496
182424.1 182424-13.1	1789.37	0.281508	1.1e-05	0.002258	0.077733	0.281431	-7.59879	0.385	2.96014
Kirkland, C.L., Wingate, M.T.D., Spaggiari, C.V., and Pawley, M.J., 2012f, 182426: metasyenogranite, Pleiades Lakes; Geochronology Record 1018: Geological Survey of Western Australia, 4p.
182426.1 182426-1.1	1677.74	0.281812	2.2e-05	0.002149	0.082747	0.281743	0.95539	0.77	2.33094
182426.1 182426-5.1	1667.4	0.281556	1.2e-05	0.00025	0.009336	0.281548	-6.22128	0.42	2.77865
182426.1 182426-7.1	1665.21	0.281689	2.3e-05	0.001821	0.07353	0.281631	-3.3081	0.805	2.59244
182426.1 182426-7.2	1668.75	0.281712	2.2e-05	0.003595	0.130733	0.281598	-4.4067	0.77	2.66484
182426.1 182426-8.1	1670.06	0.281715	1.4e-05	0.002322	0.076404	0.281641	-2.84447	0.49	2.56677
182426.1 182426-9.1	1674.09	0.281662	1.9e-05	0.002499	0.096171	0.281582	-4.84054	0.665	2.69646
182426.1 182426-12.1	1674.54	0.281808	1.6e-05	0.00187	0.086104	0.281748	1.05966	0.56	2.32181
182426.1 182426-13.1	1671.62	0.281717	2e-05	0.002014	0.083185	0.281653	-2.39448	0.7	2.5394
182428.1 182428-01.1	1706.88	0.281586	8e-06	0.000813	0.030213	0.281559	-4.91501	0.301	2.72656
182428.1 182428-02.1	1675.69	0.28162	6e-06	0.000466	0.019467	0.281605	-4.00696	0.21	2.64488
182428.1 182428-02.2	1626.62	0.281658	9e-06	0.000934	0.041278	0.281629	-4.2657	0.3395	2.62328
182428.1 182428-03.2	1800.32	0.281583	7e-06	0.001343	0.059568	0.281537	-3.59417	0.252	2.71515
182428.1 182428-04.1	1699.85	0.281612	8e-06	0.000664	0.028365	0.28159	-3.97622	0.3045	2.66164
182428.1 182428-05.1	1674.21	0.281607	9e-06	0.000557	0.023921	0.281589	-4.60387	0.3325	2.68156
182428.1 182428-09.1	1664.9	0.281621	8e-06	0.000668	0.028081	0.281599	-4.43784	0.287	2.66383
182428.1 182428-10.1	1641.74	0.281627	7e-06	0.00057	0.023827	0.281609	-4.6312	0.2765	2.65815
182428.1 182428-13.1	1634.26	0.28162	7e-06	0.000624	0.026381	0.2816	-5.10534	0.2695	2.68238
182428.1 182428-13.2	1642.01	0.281652	6e-06	0.000747	0.032028	0.281628	-3.9337	0.224	2.61415
182428.1 182428-14.1	1744.66	0.281642	1.1e-05	0.000433	0.019269	0.281627	-1.64394	0.385	2.54822
182428.1 182428-15.1	1784.37	0.281543	9e-06	0.000616	0.025966	0.281522	-4.48912	0.3185	2.75956
182428.1 182428-19.1	1656.87	0.281611	8e-06	0.000907	0.035009	0.281582	-5.2379	0.3045	2.70829
182428.1 182428-20.1	1690.76	0.281621	7e-06	0.001009	0.042304	0.281588	-4.25127	0.273	2.67203
182428.1 182428-21.2	1731.83	0.281636	9e-06	0.000656	0.023022	0.281614	-2.4045	0.329	2.58664
Kirkland, C.L., Wingate, M.T.D., Spaggiari, C.V., and Pawley, M.J.,2012g, 182428: metagranodiorite, Pleiades Lakes; Geochronology Record 1019: Geological Survey of Western Australia, 4p.
183653.1 183653-01.1	1317.96	0.281977	7e-06	0.000395	0.017751	0.281967	0.756191	0.245	2.06496
183653.1 183653-03.1	1299.12	0.281975	8e-06	0.001409	0.063395	0.28194	-0.61533	0.2835	2.13766
183653.1 183653-05.1	1326.34	0.281937	8e-06	0.00106	0.03796	0.28191	-1.06696	0.294	2.1875
183653.1 183653-06.1	1293.99	0.281961	7e-06	0.001399	0.060872	0.281926	-1.21403	0.245	2.17174
183653.1 183653-08.1	1271.15	0.281995	1.2e-05	0.001111	0.050526	0.281968	-0.25475	0.42	2.09302
183653.1 183653-09.1	1292.2	0.281962	1e-05	0.000789	0.027777	0.281942	-0.689274	0.35	2.13699
183653.1 183653-10.1	1291.47	0.281945	9e-06	0.000992	0.035195	0.28192	-1.48338	0.329	2.1869
183653.1 183653-13.1	1302.61	0.281945	2.3e-05	0.001303	0.045299	0.281912	-1.5119	0.805	2.19736
183653.1 183653-14.1	1284.64	0.281959	7e-06	0.001417	0.059572	0.281924	-1.50198	0.273	2.18279
183653.1 183653-16.1	1301.28	0.281989	8e-06	0.000491	0.020684	0.281976	0.727378	0.308	2.05386
183653.1 183653-18.1	1279.96	0.281955	7e-06	0.001158	0.050819	0.281927	-1.52209	0.2695	2.18043
183653.1 183653-20.1	1288.23	0.281956	1e-05	0.001268	0.056221	0.281925	-1.40243	0.35	2.17924
Kirkland, C.L., Wingate, M.T.D., Howard, H.M., and Spaggiari, C.V., 2012b, 183653: pegmatite, Mount Malcolm; Geochronology Record 1086: Geological Survey of Western Australia, 4p.
184123.1 184123-10.1	1645	0.281661	1.2e-05	0.00099	0.048789	0.28163	-3.81667	0.42	2.60905
184123.1 184123-15.1	1218	0.281777	1.1e-05	0.000103	0.005542	0.281774	-8.31847	0.385	2.56237
184123.1 184123-16.1	1234	0.281771	1.1e-05	4.4e-05	0.003033	0.281769	-8.12449	0.385	2.56258
184123.1 184123-17.1	1669	0.281696	1.7e-05	0.000996	0.056082	0.281664	-2.05308	0.595	2.51568
184123.1 184123-19.1	1710	0.281625	1.3e-05	0.000781	0.040896	0.281599	-3.42415	0.455	2.63448
184123.1 184123-20.1	1227	0.281756	1.3e-05	6.2e-05	0.004123	0.281754	-8.82805	0.455	2.60147
184123.1 184123-23.1	1715	0.281663	1e-05	0.000603	0.034971	0.281643	-1.75911	0.35	2.5326
184123.1 184123-26.1	1229	0.28177	1.3e-05	2.8e-05	0.00199	0.281769	-8.25882	0.455	2.56716
184123.1 184123-27.1	1204	0.281862	8e-06	8.3e-05	0.004981	0.28186	-5.60124	0.2975	2.37998
184123.1 184123-36.1	1671	0.281618	1e-05	0.0012	0.065028	0.28158	-5.00693	0.35	2.7046
184123.1 184123-37.1	1702	0.281696	2.2e-05	0.001005	0.048832	0.281663	-1.3374	0.77	2.49573
Kirkland, C.L., Wingate, M.J., Johnson, S.P., Spaggiari, C.V., Belousova, E., and Murphy, R., 2011b, Lu-Hf isotopes: implications for understanding crustal evolution, GSWA extended abstract.
184125.1 184125-2.1	1336	0.281817	6e-06	0.000647	0.029364	0.2818	-4.74257	0.2345	2.42816
184125.1 184125-4.1	1206	0.281894	1.2e-05	0.00091	0.027768	0.281873	-5.08912	0.42	2.34915
184125.1 184125-6.1	1192	0.281895	2e-05	0.000867	0.034072	0.281875	-5.3245	0.7	2.35316
184125.1 184125-8.1	1349	0.281864	1.3e-05	0.000777	0.037539	0.281844	-2.90623	0.455	2.32188
184125.1 184125-9.1	1293	0.281835	7e-06	0.000551	0.024559	0.281821	-4.96941	0.2555	2.40914
184125.1 184125-11.1	1364	0.281859	7e-06	0.000734	0.032884	0.28184	-2.71487	0.266	2.32137
184125.1 184125-12.1	1291	0.28186	1.1e-05	0.001169	0.04612	0.281831	-4.66193	0.385	2.38813
184125.1 184125-16.1	1337	0.281859	9e-06	0.000972	0.036814	0.281834	-3.5219	0.3395	2.35161
184125.1 184125-22.1	1197	0.281912	9e-06	0.000612	0.023969	0.281898	-4.40897	0.3325	2.29912
184125.1 184125-23.1	1197	0.281908	8e-06	0.000523	0.022594	0.281896	-4.47889	0.308	2.30354
184125.1 184125-29.1	1186	0.281887	7e-06	0.000567	0.024245	0.281874	-5.50138	0.2555	2.35969
184125.1 184125-34.1	1315	0.281863	8e-06	0.000681	0.031864	0.281846	-3.60501	0.2905	2.33981
184125.1 184125-40.1	1316	0.281832	1e-05	0.000617	0.02785	0.281816	-4.62592	0.35	2.40525
184125.1 184125-41.1	1185	0.281891	1.3e-05	0.000576	0.022298	0.281878	-5.38886	0.455	2.35179
Bodorkos, S., and Wingate, M.T.D., 2008, 184125: orthopyroxene-bearing dioritic gneiss, Observatory Point; Geochronology Record 703: Geological Survey of Western Australia, 4p.
184311.1 184311-8.1	1659	0.281623	1.1e-05	0.000855	0.047472	0.281596	-4.70651	0.385	2.67628
184311.1 184311-10.1	1699	0.281662	8e-06	0.000811	0.04445	0.281635	-2.38855	0.294	2.56022
184311.1 184311-14.1	1707	0.281622	1.1e-05	0.000425	0.022088	0.281608	-3.18881	0.385	2.61722
184311.1 184311-16.1	1715	0.281631	1.4e-05	0.000606	0.032623	0.281611	-2.89829	0.49	2.60497
184311.1 184311-20.1	1693	0.281669	1.5e-05	0.000728	0.040239	0.281645	-2.17885	0.525	2.54225
184311.1 184311-21.1	1668	0.28164	1.3e-05	0.00101	0.057298	0.281608	-4.07867	0.455	2.64347
184311.1 184311-28.1	1647	0.281641	1.4e-05	0.000501	0.027402	0.281625	-3.94107	0.49	2.61849
184311.1 184311-31.1	1692	0.281637	9e-06	0.001006	0.054105	0.281604	-3.65259	0.3395	2.63503
184312.1 184312-13.1	2510	0.281251	2e-05	0.000492	0.022163	0.281227	1.65282	0.7	2.92842
184312.1 184312-14.1	1100	0.281682	1.1e-05	0.000477	0.026386	0.281672	-14.5971	0.385	2.86478
184312.1 184312-15.1	1703	0.281652	8e-06	0.000798	0.042016	0.281626	-2.64062	0.3045	2.57932
184312.1 184312-16.1	1185	0.281692	1.2e-05	0.00049	0.0253	0.281681	-12.3766	0.42	2.79185
184312.1 184312-21.1	1683	0.281646	1.2e-05	0.00063	0.031501	0.281625	-3.10614	0.42	2.5934
184312.1 184312-22.1	1149	0.281677	1.1e-05	0.000444	0.023501	0.281667	-13.6677	0.385	2.84475
184312.1 184312-25.1	1702	0.281631	1.2e-05	0.000516	0.026074	0.281614	-3.0855	0.42	2.60679
184312.1 184312-29.1	1132	0.281676	1.3e-05	0.000428	0.022134	0.281666	-14.0667	0.455	2.8565
184312.1 184312-30.1	1214	0.281824	8e-06	0.000108	0.006335	0.281821	-6.7457	0.2975	2.46006
184312.1 184312-32.1	1697	0.281552	1.1e-05	0.000736	0.034562	0.281528	-6.25182	0.385	2.80351
184312.1 184312-34.1	1686	0.281667	1.2e-05	0.000464	0.023701	0.281652	-2.10553	0.42	2.53218
Kirkland, C.L., Wingate, M.J., Johnson, S.P., Spaggiari, C.V., Belousova, E., and Murphy, R., 2011b, Lu-Hf isotopes: implications for understanding crustal evolution, GSWA extended abstract.
194701.1 194701-3.1	1661.24	0.281577	5e-06	0.000398	0.020482	0.281564	-5.78005	0.189	2.74598
194701.1 194701-14.1	1707.22	0.281585	9e-06	0.000638	0.034386	0.281564	-4.74191	0.343	2.71586
194701.1 194701-33.1	1658.18	0.281649	6e-06	0.000662	0.034189	0.281628	-3.58666	0.231	2.60466
194701.1 194701-34.1	1685.8	0.281652	1.1e-05	0.000703	0.039936	0.281629	-2.91312	0.385	2.58331
194701.1 194701-36.1	1724.46	0.281623	6e-06	0.001292	0.071677	0.28158	-3.76825	0.2415	2.66749
194701.1 194701-37.1	1679.6	0.281607	8e-06	0.000737	0.040769	0.281583	-4.68674	0.3115	2.69099
194701.1 194701-41.1	1659.36	0.281635	9e-06	0.000631	0.033812	0.281615	-4.02343	0.3325	2.63328
194701.1 194701-43.1	1660.98	0.28164	1.1e-05	0.001322	0.07195	0.281598	-4.58098	0.385	2.66986
Kirkland, C.L., Spaggiari, C.V., Pawley, M.J., Wingate, M.T.D., Smithies, R.H., Howard, H.M., Tyler, I.M., Belousova, E.A., and Poujol, M., 2011a, On the edge: U-Pb, Lu-Hf, and Sm-Nd data suggests reworking of the Yilgarn craton margin during formation of the Albany-Fraser Orogen:
194704.1 194704-2.1	1166.79	0.281786	1.7e-05	8.5e-05	0.003486	0.281784	-9.13004	0.595	2.57369
194704.1 194704-4.1	1178.12	0.281909	0.004	0.000435	0.007178	0.281899	-4.79155	140	2.30867
194704.1 194704-8.1	1148.62	0.281833	2e-05	9.4e-05	0.003513	0.28183	-7.87682	0.7	2.4806
194704.1 194704-18.1	1172.81	0.281664	2.7e-05	5.2e-05	0.002064	0.281662	-13.2951	0.945	2.83994
194704.1 194704-22.1	1182.38	0.281828	2.1e-05	6.9e-05	0.002858	0.281826	-7.27953	0.735	2.46918
Kirkland, C.L., Wingate, M.T.D., and Spaggiari, C.V., 2011d, 194704: quartzofeldspathic gneiss, Double Tank; Geochronology Record 986: Geological Survey of Western Australia, 5p.
194707.1 194707-2.1	1678.25	0.281781	1.6e-05	0.000513	0.018843	0.281764	1.71239	0.56	2.28303
194707.1 194707-5.1	1638.78	0.281714	1.5e-05	0.00071	0.027864	0.281691	-1.76396	0.525	2.47392
194707.1 194707-9.1	1807.66	0.281731	1.7e-05	0.000624	0.023729	0.281709	2.69603	0.595	2.32026
194707.1 194707-10.1	1793.4	0.281604	1.6e-05	0.000849	0.03197	0.281575	-2.40266	0.56	2.63415
194707.1 194707-11.1	1678.11	0.281683	1.6e-05	0.000726	0.027553	0.281659	-2.00979	0.56	2.51999
194707.1 194707-14.1	1641.19	0.281791	1.3e-05	0.001061	0.043735	0.281758	0.636101	0.455	2.32302
194707.1 194707-20.1	1662.52	0.281698	1.8e-05	0.00104	0.041215	0.281665	-2.17426	0.63	2.51837
Kirkland, C.L., Wingate, M.T.D., and Spaggiari, C., 2011c, 194714: psammitic gneiss, Gnama Hill; Geochronology Record 999: Geological Survey of Western Australia, 6p.
194709.1 194709-2.1	2540.51	0.28113	1.4e-05	0.000524	0.014722	0.281104	-2.01136	0.49	3.18564
194709.1 194709-3.1	2597.68	0.281154	1.4e-05	0.0003	0.01016	0.281139	0.537692	0.49	3.0671
194709.1 194709-4.1	2583	0.281184	1.8e-05	0.000488	0.016885	0.281159	0.938943	0.63	3.03018
194709.1 194709-6.1	1379.35	0.281137	1.3e-05	0.00047	0.019077	0.281124	-27.7432	0.455	3.89845
194709.1 194709-8.1	2614.34	0.281203	2.1e-05	0.000417	0.014104	0.281182	2.45512	0.735	2.95732
194709.1 194709-9.1	2606.32	0.281122	2.3e-05	0.000433	0.015366	0.2811	-0.638187	0.805	3.14878
194709.1 194709-14.1	2703.27	0.281138	9e-06	0.000192	0.008198	0.281128	2.58925	0.3255	3.01706
194709.1 194709-16.1	2604.04	0.281183	1.5e-05	0.000258	0.007793	0.28117	1.78993	0.525	2.99197
194709.1 194709-21.1	2293.8	0.281205	1.9e-05	0.000403	0.016271	0.281187	-4.74705	0.665	3.16941
Kirkland, C.L., Wingate, M.T.D., and Spaggiari, C., 2011f, 194709: metasyenogranite, Cave Rock; Geochronology Record 985: Geological Survey of Western Australia, 4p.
194710.1 194710-01.1	1310.05	0.28193	2e-05	0.001043	0.040143	0.281904	-1.65509	0.7	2.21223
194710.1 194710-02.1	1339.14	0.281891	1.4e-05	0.000982	0.037062	0.281866	-2.3497	0.49	2.27891
194710.1 194710-08.1	1320.37	0.281899	1.7e-05	0.000714	0.0255	0.281881	-2.23898	0.595	2.25732
194710.1 194710-10.1	1306.43	0.281829	1.6e-05	0.001013	0.038592	0.281803	-5.2901	0.56	2.43986
194710.1 194710-12.1	1306.51	0.281899	1.4e-05	0.00128	0.058436	0.281867	-3.03935	0.49	2.29735
194710.1 194710-13.1	1299.16	0.281872	1.7e-05	0.000916	0.032233	0.281849	-3.83857	0.595	2.34232
194710.1 194710-14.1	1320.88	0.281889	1.9e-05	0.001007	0.036545	0.281863	-2.84121	0.665	2.29593
194710.1 194710-16.1	1290.05	0.281861	1.8e-05	0.001248	0.049399	0.28183	-4.71487	0.63	2.39074
194710.1 194710-17.1	1344.79	0.281851	1.1e-05	0.000627	0.022319	0.281835	-3.32521	0.385	2.34519
194710.1 194710-23.1	1308.35	0.281835	1.5e-05	0.00085	0.032673	0.281813	-4.89263	0.525	2.4162
194710.1 194710-25.1	1343.28	0.281847	1.4e-05	0.001272	0.04765	0.281814	-4.08027	0.49	2.39187
Kirkland, C.L., Wingate, M.T.D., and Spaggiari, C.2011g, 194710: metagranite, southwest of Boingaring Rocks; Geochronology Record 996: Geological Survey of Western Australia, 4p.
194711.1 194711-4.1	1305.59	0.282139	1.6e-05	0.000736	0.040547	0.28212	5.92888	0.56	1.7248
194711.1 194711-8.1	1278.5	0.28196	8e-06	0.00067	0.036224	0.281943	-0.959148	0.308	2.14352
194711.1 194711-10.1	1318.41	0.281881	8e-06	0.000641	0.034756	0.281865	-2.85551	0.301	2.29493
194711.1 194711-11.1	1300.31	0.281929	7e-06	0.000636	0.034202	0.281913	-1.54866	0.2695	2.19791
194711.1 194711-16.1	1282.64	0.281963	7e-06	0.000815	0.045173	0.281943	-0.885659	0.245	2.14206
194711.1 194711-19.1	1316.67	0.281902	8e-06	0.000989	0.040879	0.281877	-2.45584	0.287	2.26822
194711.1 194711-21.1	1260.81	0.281965	1.1e-05	0.000738	0.040665	0.281947	-1.22866	0.385	2.14693
194711.1 194711-26.1	1320.72	0.281882	9e-06	0.000546	0.029656	0.281868	-2.68484	0.3325	2.28589
Kirkland, C.L., Spaggiari, C.V., Pawley, M.J., Wingate, M.T.D., Smithies, R.H., Howard, H.M., Tyler, I.M., Belousova, E.A., and Poujol, M., 2011a, On the edge: U-Pb, Lu-Hf, and Sm-Nd data suggests reworking of the Yilgarn craton margin during formation of the Albany-Fraser Orogen: Precambrian Research, v. 187, p. 223-247.
194712.1 194712-1.1	1310.19	0.281802	2.2e-05	0.002508	0.100761	0.281739	-7.47689	0.77	2.58093
194712.1 194712-2.1	1299.75	0.28188	1.8e-05	0.000776	0.030706	0.28186	-3.42026	0.63	2.31626
194712.1 194712-5.1	1317.53	0.281882	2.2e-05	0.002111	0.089542	0.281829	-4.13651	0.77	2.37545
194712.1 194712-9.1	1278.73	0.281844	1.7e-05	0.000896	0.032136	0.281822	-5.26151	0.595	2.41654
194712.1 194712-12.1	1314.72	0.281811	2e-05	0.000877	0.031529	0.281789	-5.628	0.7	2.46766
194712.1 194712-14.1	1326.14	0.28178	2.2e-05	0.002683	0.115285	0.281712	-8.08136	0.77	2.63143
194712.1 194712-16.1	1294.86	0.281813	1.2e-05	0.000994	0.036208	0.281788	-6.09267	0.42	2.48161
194712.1 194712-17.1	1325.9	0.281835	1.3e-05	0.00118	0.045032	0.281805	-4.8011	0.455	2.42402
Kirkland, C.L., Wingate, M.T.D., and Spaggiari, 2011h, 194712: metasyenogranite, west of Boingaring Rocks; Geochronology Record 997: Geological Survey of Western Australia, 4p.
194713.1 194713-1.1	1688.14	0.28169	3.1e-05	0.000456	0.016007	0.281675	-1.23263	1.085	2.47834
194713.1 194713-2.1	1690.66	0.281648	3.3e-05	0.000609	0.020938	0.281628	-2.84122	1.155	2.58251
194713.1 194713-3.1	1671.03	0.28165	3.3e-05	0.000431	0.015006	0.281636	-3.00615	1.155	2.57778
194713.1 194713-4.1	1663.61	0.28174	3.3e-05	0.000486	0.016795	0.281724	-0.039719	1.155	2.38343
194713.1 194713-6.1	1688.02	0.281644	5e-05	0.000787	0.022018	0.281618	-3.24323	1.75	2.60598
194713.1 194713-8.1	1679	0.281668	2.5e-05	0.00058	0.020882	0.281649	-2.35761	0.875	2.54277
194713.1 194713-10.1	1667.65	0.281696	3e-05	0.000546	0.019779	0.281678	-1.57785	1.05	2.48443
194713.1 194713-16.1	1688.52	0.281697	2.9e-05	0.000554	0.019351	0.281679	-1.0866	1.015	2.46934
Kirkland, C.L., Wingate, M.T.D., and Spaggiari, 2011i, 194713: metamonzogranite, Ten Mile Rocks; Geochronology Record 998: Geological Survey of Western Australia, 4p.
194714.1 194714-3.2	1254.53	0.281942	2.4e-05	8.8e-05	0.003783	0.281939	-1.63646	0.84	2.16797
194714.1 194714-4.1	1312.72	0.282256	3.2e-05	0	0.06	0.282256	10.8828	1.12	1.4118
194714.1 194714-6.1	1339.85	0.282189	1.6e-05	0.000523	0.014901	0.282175	8.64823	0.56	1.57673
194714.1 194714-13.1	1371.71	0.281895	2.2e-05	0.001231	0.039796	0.281863	-1.72416	0.77	2.26445
194714.1 194714-16.1	1363.63	0.282261	1.8e-05	0.001046	0.034874	0.282234	11.2515	0.63	1.42743
194714.1 194714-17.1	1377.57	0.282223	1.6e-05	0.004096	0.151706	0.282116	7.39303	0.56	1.68661
194714.1 194714-18.1	1553.94	0.281701	2.5e-05	0.001188	0.044981	0.281666	-4.60234	0.875	2.5883
194714.1 194714-19.1	1655.34	0.281911	2.6e-05	0.000331	0.010679	0.2819	6.01774	0.91	1.98981
194714.1 194714-20.1	1384.64	0.282043	2.2e-05	0.000456	0.016375	0.282031	4.52551	0.77	1.87594
194714.1 194714-27.1	1400.68	0.282215	2.7e-05	0.001854	0.064846	0.282165	9.67077	0.945	1.55801
194714.1 194714-28.1	1339.34	0.28204	2.1e-05	0.000511	0.01876	0.282027	3.36202	0.735	1.91525
194714.1 194714-30.1	1276.19	0.281927	1.5e-05	5.4e-05	0.002364	0.281925	-1.65394	0.525	2.18589
194714.1 194714-33.1	1334.32	0.28213	2.5e-05	0.000438	0.01484	0.282118	6.5083	0.875	1.7099
194714.1 194714-34.1	1269.81	0.281948	1.5e-05	0.000111	0.00428	0.281945	-1.10137	0.525	2.14582
194714.1 194714-37.1	1278.38	0.282134	1.3e-05	0.000505	0.015964	0.282121	5.35059	0.455	1.74076
194714.1 194714-41.1	1347.15	0.282096	1.7e-05	0.000784	0.024627	0.282076	5.27599	0.595	1.79883
194714.1 194714-42.1	1380.47	0.282014	1.7e-05	0.000371	0.011934	0.282004	3.48251	0.595	1.93942
194714.1 194714-44.1	1278.09	0.281871	1.8e-05	3.3e-05	0.001356	0.28187	-3.57959	0.63	2.30954
Kirkland, C.L., Wingate, M.T.D., and Spaggiari, C., 2011c, 194714: psammitic gneiss, Gnama Hill; Geochronology Record 999: Geological Survey of Western Australia, 6p.
194718.1 194718-1.1	1232.2	0.282013	1.6e-05	0.000266	0.009707	0.282006	0.233659	0.56	2.03171
194718.1 194718-3.1	1322.73	0.281983	1.6e-05	0.000283	0.00946	0.281975	1.17422	0.56	2.04202
194718.1 194718-5.1	1263.18	0.281998	1.8e-05	0.000355	0.010848	0.281989	0.317197	0.63	2.05043
194718.1 194718-7.1	1309.53	0.281982	1.8e-05	0.000292	0.009996	0.281974	0.83606	0.63	2.05333
194718.1 194718-9.1	1295.4	0.281978	1.3e-05	0.000594	0.015984	0.281963	0.117586	0.455	2.08813
194718.1 194718-11.1	1279.91	0.281965	1.4e-05	0.000287	0.010306	0.281958	-0.422523	0.49	2.11049
194718.1 194718-13.1	1288.84	0.28203	1.9e-05	0.000261	0.008699	0.282023	2.10388	0.665	1.95645
194718.1 194718-15.1	1304.37	0.282015	2.7e-05	0.000261	0.009737	0.282008	1.9189	0.945	1.98029
194718.1 194718-17.1	1309.23	0.282022	1.7e-05	0.000411	0.016255	0.282011	2.14413	0.595	1.96969
194718.1 194718-19.1	1302.89	0.281981	1.2e-05	0.000439	0.013971	0.28197	0.524723	0.42	2.06802
Kirkland, C.L., Wingate, M.T.D., and Spaggiari, C., 2011j, 194718: mafic granulite, American Granulite Quarry; Geochronology Record 993: Geological Survey of Western Australia, 4p.
194719.1 194719-9.1	1302.95	0.281942	9e-06	0.001072	0.05682	0.281915	-1.40932	0.3325	2.19111
194719.1 194719-11.1	1306.97	0.28197	8e-06	0.00077	0.039307	0.28195	-0.06413	0.3115	2.10868
194719.1 194719-15.1	1285.02	0.281992	9e-06	0.001155	0.064973	0.281963	-0.097915	0.3325	2.0938
194719.1 194719-16.1	1301.92	0.281921	9e-06	0.00112	0.054904	0.281893	-2.21802	0.315	2.24168
194719.1 194719-20.1	1298.72	0.281984	9e-06	0.001449	0.095077	0.281948	-0.340014	0.3255	2.11983
194719.1 194719-22.1	1295.32	0.28191	5e-06	0.001015	0.053008	0.281885	-2.66078	0.203	2.26465
194719.1 194719-24.1	1312.94	0.281966	1.1e-05	0.002514	0.130979	0.281903	-1.60795	0.385	2.21148
194720.1 194720-2.1R	1657.8	0.281729	1e-05	0.00054	0.026571	0.281712	-0.620007	0.35	2.41587
194720.1 194720-2.1C	1657.8	0.281729	1.6e-05	0.00112	0.060131	0.281693	-1.26651	0.56	2.45701
194720.1 194720-4.1C	1645.96	0.281736	1.2e-05	0.001253	0.059126	0.281696	-1.42477	0.42	2.45791
194720.1 194720-4.1R	1645.96	0.281817	1.6e-05	0.001153	0.061641	0.281781	1.56092	0.56	2.26772
194720.1 194720-6.1C	1697.63	0.281754	1.2e-05	0.001012	0.050982	0.281721	0.616552	0.42	2.36793
194720.1 194720-6.1R	1697.63	0.281696	2.3e-05	0.000675	0.033321	0.281674	-1.05716	0.805	2.47452
194720.1 194720-7.1C	1662.98	0.281703	7e-06	0.000893	0.04389	0.281674	-1.82232	0.273	2.49636
194720.1 194720-7.1R	1662.98	0.281682	1.2e-05	0.000813	0.035868	0.281656	-2.47809	0.42	2.53803
194720.1 194720-9.1C	1647.07	0.28173	1.5e-05	0.001513	0.075555	0.281682	-1.90094	0.525	2.48904
194720.1 194720-9.1R	1647.07	0.281684	1.4e-05	0.000966	0.041971	0.281653	-2.92826	0.49	2.55429
194720.1 194720-11.1C	1639.57	0.281669	1.2e-05	0.000829	0.04097	0.281643	-3.47419	0.42	2.58312
194720.1 194720-11.1R	1639.57	0.281709	1.1e-05	0.000604	0.030296	0.28169	-1.80717	0.385	2.47727
194720.1 194720-14.1C	1622.84	0.281642	1.1e-05	0.000974	0.046984	0.281612	-4.95977	0.385	2.66432
194720.1 194720-14.1R	1622.84	0.281682	6e-06	0.000699	0.03464	0.28166	-3.24005	0.217	2.55532
194720.1 194720-17.1C	1670.02	0.281659	9e-06	0.000966	0.046716	0.281628	-3.31026	0.336	2.5963
194720.1 194720-17.1R	1670.02	0.28175	3.5e-05	0.001608	0.057272	0.281699	-0.801669	1.225	2.4369
194720.1 194720-19.1C	1640.25	0.281663	2.1e-05	0.000948	0.042557	0.281633	-3.80361	0.735	2.60454
194720.1 194720-19.1R	1640.25	0.281686	1.4e-05	0.000637	0.029926	0.281666	-2.64421	0.49	2.53098
194721.1 194721-1.1	1667.56	0.281767	9e-06	0.000122	0.006395	0.281763	1.41519	0.329	2.29373
194721.1 194721-2.1	1656.75	0.281746	9e-06	0.000194	0.009102	0.281739	0.34542	0.3185	2.35358
194721.1 194721-3.1	1688.41	0.281775	1e-05	6.7e-05	0.004377	0.281772	2.23261	0.35	2.25768
194721.1 194721-4.1	1656.75	0.281757	7e-06	9.5e-05	0.005367	0.281753	0.845936	0.252	2.32168
194721.1 194721-7.2	1664.62	0.281763	1.1e-05	8.6e-05	0.004925	0.28176	1.24709	0.385	2.30218
194721.1 194721-8.2	1639.17	0.281764	1.2e-05	8e-05	0.005013	0.281761	0.714181	0.42	2.31647
194721.1 194721-11.2	1665.8	0.281782	7e-06	8.8e-05	0.005456	0.281779	1.94563	0.266	2.25851
194721.1 194721-14.2	1662.23	0.281755	1.5e-05	0.000138	0.005759	0.28175	0.851579	0.525	2.32556
194721.1 194721-15.2	1651.85	0.281798	1.2e-05	0.000109	0.004932	0.281794	2.17528	0.42	2.23306
194721.1 194721-20.2	1659.79	0.281768	7e-06	5.3e-05	0.003084	0.281766	1.35233	0.273	2.29173
Kirkland, C.L., Spaggiari, C.V., Pawley, M.J., Wingate, M.T.D., Smithies, R.H., Howard, H.M., Tyler, I.M., Belousova, E.A., and Poujol, M., 2011a, On the edge: U-Pb, Lu-Hf, and Sm-Nd data suggests reworking of the Yilgarn craton margin during formation of the Albany-Fraser Orogen: Precambrian Research, v. 187, p. 223-247.
194723.1 194723-1.1C	1658.37	0.281618	1.2e-05	0.000914	0.047539	0.281589	-4.96462	0.42	2.69214
194723.1 194723-1.1R	1658.37	0.28176	1.3e-05	0.001286	0.078137	0.281719	-0.338863	0.455	2.39842
194723.1 194723-2.1C	1656.68	0.281664	1.3e-05	0.001046	0.056378	0.281631	-3.51601	0.455	2.59902
194723.1 194723-2.1R	1656.68	0.28168	1.4e-05	0.000854	0.046636	0.281653	-2.73436	0.49	2.54942
194723.1 194723-4.1C	1654.71	0.28163	1.1e-05	0.001056	0.054468	0.281596	-4.77721	0.385	2.67744
194723.1 194723-4.1R	1654.71	0.281638	1.4e-05	0.000985	0.050949	0.281607	-4.41338	0.49	2.65439
194723.1 194723-8.1C	1661.09	0.28173	1.8e-05	0.001011	0.059608	0.281698	-1.03707	0.63	2.44497
194723.1 194723-8.1R	1661.09	0.281722	1.6e-05	0.001268	0.084725	0.281682	-1.60817	0.56	2.48129
194723.1 194723-10.1C	1649.82	0.281747	2.2e-05	0.001128	0.060471	0.281711	-0.811254	0.77	2.42188
194723.1 194723-10.1R	1649.82	0.281654	1.1e-05	0.000611	0.032934	0.281634	-3.5389	0.385	2.59517
194723.1 194723-14.1C	1659.76	0.281658	1.4e-05	0.001078	0.057323	0.281624	-3.6966	0.49	2.61287
194723.1 194723-14.1R	1659.76	0.281766	1.6e-05	0.001259	0.075726	0.281726	-0.065019	0.56	2.38206
194723.1 194723-16.1C	1655.25	0.281727	1.4e-05	0.00085	0.046114	0.2817	-1.09226	0.49	2.44395
194723.1 194723-16.1R	1655.25	0.281855	2.1e-05	0.001656	0.104035	0.281803	2.55346	0.735	2.21153
194723.1 194723-19.1C	1654.92	0.281679	1.5e-05	0.000711	0.037524	0.281656	-2.64959	0.525	2.54267
194723.1 194723-19.1R	1654.92	0.281777	1.7e-05	0.000767	0.044083	0.281752	0.767611	0.595	2.32525
Kirkland, C.L., Wingate, M.J., Johnson, S.P., Spaggiari, C.V., Belousova, E., and Murphy, R., 2011b, Lu-Hf isotopes: implications for understanding crustal evolution, GSWA extended abstract.
194724.1 194724-3.1	1645.79	0.281692	1.3e-05	0.000714	0.02892	0.281669	-2.39317	0.455	2.51932
194724.1 194724-5.1	1654.46	0.281626	1.5e-05	0.001464	0.067662	0.28158	-5.37761	0.525	2.71526
194724.1 194724-7.1	1684.1	0.281802	2e-05	0.001089	0.04489	0.281767	1.93586	0.7	2.2733
194724.1 194724-8.1	1651.11	0.281784	1.2e-05	0.000717	0.027719	0.281761	0.986365	0.42	2.30836
194724.1 194724-14.1	1702.31	0.281724	1.9e-05	0.002338	0.108092	0.281648	-1.8634	0.665	2.52941
194724.1 194724-15.1	1672.28	0.281717	1.2e-05	0.000753	0.027393	0.281693	-0.962917	0.42	2.4489
194724.1 194724-16.1	1644.43	0.281682	1.7e-05	0.000897	0.033513	0.281654	-2.98071	0.595	2.55557
194724.1 194724-17.1	1654.78	0.28171	1.3e-05	0.000791	0.029316	0.281685	-1.64131	0.455	2.47851
Kirkland, C.L., Wingate, M.T.D., Spaggiari, C.V., and Pawley, M.J., 2010a, 194724: metasyenogranite, Harris Lake; Geochronology Record 856: Geological Survey of Western Australia, 4p.
194725.1 194725-3.1	1681.82	0.28042	2.1e-05	0.000176	0.009458	0.280414	-46.1375	0.735	5.25622
194725.1 194725-4.1	1675.99	0.281732	1e-05	0.00056	0.018515	0.281714	-0.130397	0.35	2.39878
194725.1 194725-5.1	1687.23	0.281731	1.3e-05	0.000511	0.017439	0.281714	0.140724	0.455	2.39021
194725.1 194725-8.1	1634.31	0.281669	1.6e-05	0.000371	0.011667	0.281657	-3.08797	0.56	2.55454
194725.1 194725-10.1	1673.43	0.281739	1.7e-05	0.000488	0.016543	0.281723	0.141829	0.595	2.37946
194725.1 194725-11.1	1656.4	0.2817	1.4e-05	0.000443	0.014848	0.281686	-1.5723	0.49	2.47537
194725.1 194725-12.1	1651.66	0.281738	1.7e-05	0.00054	0.017722	0.281721	-0.437283	0.595	2.39949
194725.1 194725-12.3	1148.02	0.281778	1.9e-05	0.000235	0.008201	0.281772	-9.94882	0.665	2.61061
194725.1 194725-13.2	1669.12	0.281695	1.1e-05	0.000461	0.015395	0.28168	-1.48549	0.385	2.4797
194725.1 194725-16.1	1206.01	0.2817	1.8e-05	0.000515	0.018332	0.281688	-11.6492	0.63	2.76254
194725.1 194725-21.1	1645.33	0.281742	1.1e-05	2e-05	0.000781	0.281741	0.138457	0.385	2.35793
194725.1 194725-24.1	1135.83	0.281666	1.3e-05	0.000501	0.017147	0.281655	-14.3924	0.455	2.87987
194725.1 194725-29.1	1674.31	0.281634	1.4e-05	0.000513	0.018495	0.281617	-3.59341	0.49	2.61758
194725.1 194725-31.1	1183.24	0.281775	1.4e-05	9e-06	0.000362	0.281774	-9.09216	0.49	2.58409
194725.1 194725-31.2	1691.91	0.281673	1.9e-05	0.001988	0.075451	0.281609	-3.49477	0.665	2.62495
194725.1 194725-32.1	1670.11	0.281694	1.3e-05	0.000509	0.017829	0.281677	-1.55255	0.455	2.48473
194725.1 194725-35.1	1117.04	0.281644	1.5e-05	0.000607	0.021717	0.281631	-15.6654	0.525	2.94482
194726.1 194726-1.1	1674.97	0.28162	1.4e-05	0.000634	0.022639	0.281599	-4.21231	0.49	2.65734
194726.1 194726-2.1	1705.55	0.281662	1.5e-05	0.000592	0.020938	0.281642	-1.99292	0.525	2.54015
194726.1 194726-4.1	1655.06	0.281606	1.9e-05	0.00036	0.012296	0.281594	-4.84668	0.665	2.68211
194726.1 194726-4.2	639.712	0.281726	2e-05	1.5e-05	0.000602	0.281725	-22.9385	0.7	3.02466
194726.1 194726-6.1	1666.51	0.28165	1.5e-05	0.000972	0.037687	0.281619	-3.71362	0.525	2.61917
194726.1 194726-7.1	1672.85	0.281665	2.4e-05	0.000738	0.023525	0.281641	-2.7782	0.84	2.56472
194726.1 194726-9.1	1616.79	0.281668	1.9e-05	0.000774	0.029249	0.281644	-3.95259	0.665	2.59582
194726.1 194726-12.1	1685.63	0.281733	1.6e-05	0.001744	0.063688	0.281677	-1.22211	0.56	2.47572
194726.1 194726-17.2	799.259	0.281803	1.2e-05	1.9e-05	0.000728	0.281802	-16.6754	0.42	2.76019
194726.1 194726-19.1	1644.65	0.281705	1.5e-05	0.000882	0.032287	0.281677	-2.14264	0.525	2.50253
194726.1 194726-27.1	1630	0.281673	2e-05	0.000803	0.031742	0.281648	-3.51514	0.7	2.57831
Kirkland, C.L., Spaggiari, C.V., Pawley, M.J., Wingate, M.T.D., Smithies, R.H., Howard, H.M., Tyler, I.M., Belousova, E.A., and Poujol, M., 2011a, On the edge: U-Pb, Lu-Hf, and Sm-Nd data suggests reworking of the Yilgarn craton margin during formation of the Albany-Fraser Orogen: Precambrian Research, v. 187, p. 223-247.
194727.1 194727-3.1	1665.05	0.281624	9e-06	0.000491	0.03047	0.281608	-4.12972	0.329	2.64442
194727.1 194727-4.1	1663.35	0.281701	1.1e-05	0.000539	0.030405	0.281684	-1.48855	0.385	2.47543
194727.1 194727-6.1	1655.38	0.281587	1.9e-05	0.001966	0.078298	0.281525	-7.30109	0.665	2.83757
194727.1 194727-10.1	1687.73	0.281697	1.6e-05	0.00167	0.090044	0.281643	-2.37108	0.56	2.55039
194727.1 194727-11.1	1685.73	0.281648	1.2e-05	0.000995	0.054073	0.281616	-3.38828	0.42	2.61341
Kirkland, C.L., Wingate, M.J., Johnson, S.P., Spaggiari, C.V., Belousova, E., and Murphy, R., 2011b, Lu-Hf isotopes: implications for understanding crustal evolution, GSWA extended abstract.
194730.1 194730-1.1	1673.49	0.281845	1.3e-05	0.000788	0.027269	0.28182	3.56885	0.455	2.16072
194730.1 194730-2.1	1645.05	0.281819	1.2e-05	0.000637	0.022353	0.281799	2.18374	0.42	2.22726
194730.1 194730-2.2	1683.36	0.281746	9e-06	0.000885	0.032496	0.281717	0.1637	0.3395	2.38575
194730.1 194730-3.1	1667.01	0.281756	9e-06	0.000545	0.01948	0.281738	0.538777	0.336	2.34919
194730.1 194730-5.1	1671.2	0.281752	1.1e-05	0.001022	0.037934	0.281719	-0.04625	0.385	2.38972
194730.1 194730-9.1	1722.43	0.281969	1.7e-05	0.001535	0.056727	0.281918	8.18929	0.595	1.90216
194730.1 194730-13.1	1655.33	0.281807	1.4e-05	0.001074	0.040258	0.281773	1.49974	0.49	2.27888
194730.1 194730-19.1	1684.56	0.281751	1e-05	0.000878	0.033119	0.281722	0.374798	0.35	2.37323
194730.1 194730-21.1	1689.15	0.281829	1.1e-05	0.000738	0.027357	0.281805	3.40381	0.385	2.1834
194730.1 194730-22.1	1673.96	0.281874	2.1e-05	0.00107	0.042885	0.28184	4.29068	0.735	2.1149
194730.1 194730-25.1	1658.85	0.281828	1e-05	0.000538	0.018073	0.281811	2.91952	0.35	2.19092
Kirkland, C.L., Spaggiari, C.V., Pawley, M.J., Wingate, M.T.D., Smithies, R.H., Howard, H.M., Tyler, I.M., Belousova, E.A., and Poujol, M., 2011a, On the edge: U-Pb, Lu-Hf, and Sm-Nd data suggests reworking of the Yilgarn craton margin during formation of the Albany-Fraser Orogen: Precambrian Research, v. 187, p. 223-247.
194732.1 194732-03.1	1653.1	0.281688	1.3e-05	0.00055	0.019995	0.28167	-2.19123	0.455	2.51215
194732.1 194732-05.1	1672.55	0.281642	1.2e-05	0.001003	0.034741	0.28161	-3.89957	0.42	2.63564
194732.1 194732-06.1	1659.89	0.281591	1.4e-05	0.00111	0.037927	0.281556	-6.10813	0.49	2.76568
194732.1 194732-09.1	1701.84	0.281708	9e-06	0.000852	0.031558	0.28168	-0.739824	0.3395	2.45758
194732.1 194732-12.1	1641.61	0.281669	1.2e-05	0.001009	0.03815	0.281637	-3.62766	0.42	2.59444
194732.1 194732-13.1	1680.69	0.281662	1.1e-05	0.000697	0.025077	0.281639	-2.66443	0.385	2.56357
194732.1 194732-14.1	1675.63	0.281624	1e-05	0.001085	0.040415	0.281589	-4.56365	0.35	2.68011
Kirkland, C.L., Wingate, M.T.D., Spaggiari, C.V., and Pawley, M.J., 2010b, 194732: metagranodiorite, Ponton Creek; Geochronology Record 855: Geological Survey of Western Australia, 4p.
194733.1 194733-1.1	1644.57	0.281638	1.7e-05	0.001273	0.045443	0.281598	-4.95489	0.595	2.68084
194733.1 194733-2.1	1674.98	0.281731	2.1e-05	0.000886	0.031477	0.281702	-0.555664	0.735	2.42508
194733.1 194733-4.1	1697.22	0.281702	2.3e-05	0.000849	0.030321	0.281674	-1.0513	0.805	2.47383
194733.1 194733-6.1	1672.35	0.281615	1.1e-05	0.00096	0.034255	0.281584	-4.81426	0.385	2.69344
194733.1 194733-12.1	1699.52	0.281731	1.6e-05	0.000907	0.033865	0.281701	-0.03738	0.56	2.41106
194733.1 194733-9.1	1661.38	0.281681	1.3e-05	0.001422	0.055169	0.281636	-3.22925	0.455	2.58447
194733.1 194733-11.1	1668.51	0.281674	1e-05	0.001202	0.043563	0.281636	-3.07555	0.35	2.58024
194733.1 194733-14.1	1632.68	0.281645	1.3e-05	0.000842	0.029448	0.281618	-4.49232	0.455	2.64233
194733.1 194733-15.2	1653.51	0.281622	2.5e-05	0.000855	0.027328	0.281595	-4.8637	0.875	2.68199
Kirkland, C.L., Wingate, M.T.D., Spaggiari, C.V., and Pawley, M.J., 2010c, 194733: porphyritic metamonzogranite, Ponton Creek; Geochronology Record 854: Geological Survey of Western Australia, 4p.
194734.1 194734-2.1	1692.1	0.281841	2.1e-05	0.000555	0.021444	0.281823	4.10454	0.735	2.14084
194734.1 194734-3.1	1686	0.281724	1.4e-05	0.000571	0.019053	0.281705	-0.204026	0.49	2.41121
194734.1 194734-6.1	1651.03	0.281933	1.6e-05	0.001297	0.047587	0.281892	5.63038	0.56	2.01133
194734.1 194734-9.1	1698	0.281729	1.1e-05	0.000556	0.022227	0.281711	0.258991	0.385	2.39101
194734.1 194734-10.1	1644.97	0.281927	1.9e-05	0.001361	0.049546	0.281884	5.21437	0.665	2.03331
194734.1 194734-11.1	1658.36	0.281778	1.8e-05	0.000744	0.027927	0.281754	0.904812	0.63	2.31917
194734.1 194734-13.1	1673.79	0.281784	1.5e-05	0.000495	0.019359	0.281768	1.73984	0.525	2.27784
194734.1 194734-15.2	1669.16	0.281806	1.2e-05	0.000773	0.028202	0.281781	2.10514	0.42	2.25093
194734.1 194734-16.1	1194.85	0.281747	1.6e-05	7.7e-05	0.003221	0.281745	-9.87899	0.56	2.64263
194734.1 194734-16.2	1780.37	0.281955	2.9e-05	0.001407	0.052013	0.281907	9.10243	1.015	1.88812
Kirkland, C.L., Wingate, M.T.D., Spaggiari, C.V., and Pawley, M.J., 2009, 194734: migmatitic granitic gneiss, Ponton Creek; Geochronology Record 857: Geological Survey of Western Australia, 4p.
194735.1 194735-7.1	1669.1	0.281763	8e-06	0.000968	0.036995	0.281732	0.358782	0.2835	2.36229
194735.1 194735-8.1	1688.83	0.281766	1.3e-05	0.001208	0.051948	0.281727	0.627331	0.455	2.36044
194735.1 194735-12.1	1694.02	0.281671	1.7e-05	0.000643	0.023241	0.28165	-1.98767	0.595	2.53089
194735.1 194735-13.1	1660.83	0.281729	2.4e-05	0	0.02	0.281729	0.051268	0.84	2.37548
194735.1 194735-22.1	1678.4	0.28173	1.1e-05	0.000472	0.015877	0.281714	-0.047832	0.385	2.39539
194735.1 194735-23.1	1657.95	0.281739	1.1e-05	0.000522	0.017841	0.281722	-0.241463	0.385	2.39189
194735.1 194735-27.1	1671	0.281682	1.4e-05	0.000676	0.024172	0.28166	-2.14667	0.49	2.52318
194735.1 194735-36.1	1664.14	0.28174	1.4e-05	0.000499	0.018268	0.281724	-0.042446	0.49	2.38401
194735.1 194735-37.1	1643.52	0.281738	1.7e-05	0.000907	0.033234	0.281709	-1.0238	0.595	2.43052
194735.1 194735-39.1	1681.46	0.281721	2.1e-05	0.000565	0.02054	0.281702	-0.404176	0.735	2.42045
194735.1 194735-40.1	1646.3	0.281756	1.2e-05	0.000596	0.022305	0.281737	0.020054	0.42	2.36622
194735.1 194735-43.1	1695.15	0.281731	1.1e-05	0.000429	0.014959	0.281717	0.411414	0.385	2.37908
194735.1 194735-45.1	1648.17	0.281755	9e-06	0.000959	0.039585	0.281725	-0.376355	0.3255	2.39292
194735.1 194735-46.1	1649.3	0.281736	1.1e-05	0.000521	0.016994	0.281719	-0.539872	0.385	2.4042
194735.1 194735-48.1	1640.06	0.281753	8e-06	0.000707	0.027027	0.281731	-0.34723	0.308	2.38478
194735.1 194735-51.1A	1691.65	0.281704	9e-06	0.000646	0.023752	0.281683	-0.872397	0.3465	2.45813
194735.1 194735-52.1	1672.62	0.281686	9e-06	0.000483	0.018965	0.28167	-1.75101	0.322	2.49929
194735.1 194735-56.1	1655.2	0.28171	1.8e-05	0.00056	0.020882	0.281692	-1.37448	0.63	2.46186
Kirkland, C.L., Spaggiari, C.V., Pawley, M.J., Wingate, M.T.D., Smithies, R.H., Howard, H.M., Tyler, I.M., Belousova, E.A., and Poujol, M., 2011a, On the edge: U-Pb, Lu-Hf, and Sm-Nd data suggests reworking of the Yilgarn craton margin during formation of the Albany-Fraser Orogen: Precambrian Research, v. 187, p. 223-247.
194736.1 194736-1.1	1623.19	0.281694	8e-06	0.001245	0.071319	0.281655	-3.40283	0.28	2.56591
194736.1 194736-4.1	1619.82	0.281659	1e-05	0.00108	0.056513	0.281625	-4.53894	0.35	2.63532
194736.1 194736-5.1	1621.41	0.281676	1.1e-05	0.001007	0.056403	0.281645	-3.82135	0.385	2.59107
194736.1 194736-10.1	1614.99	0.281681	8e-06	0.000955	0.04986	0.281651	-3.72782	0.3045	2.58017
194736.1 194736-15.1	1629.51	0.281688	1.1e-05	0.000782	0.042067	0.281663	-2.97021	0.385	2.54336
194736.1 194736-18.1	1617.51	0.281692	1e-05	0.001847	0.102382	0.281635	-4.25155	0.35	2.61532
194736.1 194736-19.1	1655.93	0.281624	8e-06	0.000793	0.038788	0.281599	-4.66986	0.301	2.67158
194736.1 194736-20.1	1632.84	0.281684	6e-06	0.001293	0.068854	0.281644	-3.59937	0.2205	2.58585
Kirkland, C.L., Wingate, M.J., Johnson, S.P., Spaggiari, C.V., Belousova, E., and Murphy, R., 2011b, Lu-Hf isotopes: implications for understanding crustal evolution, GSWA extended abstract.
194737.1 194737-1.1	1765.55	0.281477	9e-06	0.001359	0.067403	0.281431	-8.13415	0.336	2.97549
194737.1 194737-2.1	1718.72	0.281543	1.1e-05	0.002426	0.135297	0.281463	-8.04407	0.385	2.93354
194737.1 194737-10.1	1721.37	0.281494	9e-06	0.001203	0.060559	0.281454	-8.31171	0.3255	2.95248
194737.1 194737-11.1	1700.24	0.281483	1.3e-05	0.000996	0.048376	0.28145	-8.92746	0.455	2.97494
194737.1 194737-14.1	1715.41	0.281441	1.2e-05	0.001201	0.061875	0.281401	-10.3207	0.42	3.07445
Kirkland, C.L., Spaggiari, C.V., Pawley, M.J., Wingate, M.T.D., Smithies, R.H., Howard, H.M., Tyler, I.M., Belousova, E.A., and Poujol, M., 2011a, On the edge: U-Pb, Lu-Hf, and Sm-Nd data suggests reworking of the Yilgarn craton margin during formation of the Albany-Fraser Orogen: Precambrian Research, v. 187, p. 223-247.
194776.1 194776-01.1	1300.92	0.281896	8e-06	0.002151	0.097811	0.281843	-4.02498	0.2975	2.35549
194776.1 194776-03.1	1307	0.282041	8e-06	0.000677	0.030057	0.282024	2.53581	0.2975	1.94296
194776.1 194776-05.1	1312.97	0.282112	8e-06	0.000966	0.042443	0.282088	4.93192	0.2835	1.79439
194776.1 194776-06.1	1288.96	0.282112	1.2e-05	0.001513	0.055836	0.282075	3.93508	0.42	1.83956
194776.1 194776-08.1	1306.43	0.281992	8e-06	0.000934	0.041698	0.281968	0.560716	0.3045	2.06847
194776.1 194776-10.1	1295.76	0.281944	9e-06	0.00082	0.036521	0.281923	-1.27662	0.343	2.1771
194776.1 194776-12.1	1306.86	0.281965	8e-06	0.000826	0.036513	0.281944	-0.293152	0.3045	2.12316
194776.1 194776-13.1	1299.52	0.281955	1e-05	0.000767	0.032709	0.281936	-0.75807	0.35	2.14704
194776.1 194776-15.1	1309.59	0.281922	6e-06	0.001607	0.065168	0.281882	-2.443	0.2345	2.26191
194776.1 194776-17.1	1307.7	0.281888	7e-06	0.000856	0.037199	0.281866	-3.03229	0.259	2.29783
194776.1 194776-19.1	1306.71	0.281934	1.5e-05	0.000919	0.044815	0.281911	-1.47781	0.525	2.19837
194776.1 194776-20.1	1328.08	0.281929	8e-06	0.000546	0.023219	0.281915	-0.855156	0.2905	2.17537
Kirkland, C.L., Wingate, M.T.D., and Spaggiari, C.V., 2013b, 194776: metagranite, Southern Hills Homestead; Geochronology Record 1091: Geological Survey of Western Australia, 4p.
194779.1 194779-01.1	1294.64	0.281922	6e-06	0.000378	0.015358	0.281912	-1.69786	0.2205	2.20299
194779.1 194779-02.1	1299.86	0.281931	1e-05	0.000417	0.016217	0.28192	-1.29678	0.35	2.18155
194779.1 194779-03.1	1297.9	0.281936	8e-06	0.000356	0.015126	0.281927	-1.11025	0.3045	2.16818
194779.1 194779-04.1	1235.1	0.281947	8e-06	0.000259	0.007945	0.28194	-2.03644	0.308	2.17828
194779.1 194779-05.1	1292.36	0.281951	7e-06	0.000373	0.013342	0.281941	-0.716159	0.252	2.13883
194779.1 194779-05.2	1294.47	0.281933	7e-06	0.000327	0.013402	0.281924	-1.26793	0.2625	2.17554
194779.1 194779-07.1	1310.29	0.28193	5e-06	0.000359	0.015087	0.281921	-1.04954	0.1855	2.17394
194779.1 194779-09.1	1222.72	0.281968	8e-06	0.000403	0.016821	0.281958	-1.68533	0.2905	2.14638
194779.1 194779-11.1	1317.13	0.281939	8e-06	0.000346	0.014358	0.28193	-0.56667	0.28	2.14853
194779.1 194779-13.1	1298.96	0.281975	7e-06	0.000368	0.016149	0.281965	0.286133	0.245	2.08016
194779.1 194779-14.2	1272.82	0.281964	4e-06	0.000394	0.017813	0.281954	-0.707313	0.161	2.1231
194779.1 194779-16.1	1299	0.281987	5e-06	0.0004	0.014632	0.281977	0.685405	0.1785	2.05477
194779.1 194779-17.1	1237.84	0.282021	6e-06	0.000403	0.015421	0.282011	0.52951	0.21	2.01725
Kirkland, C.L., Wingate, M.T.D., and Spaggiari, C.V., 2013c, 194779: metagranite, Wyralinu Hill; Geochronology Record 1092: Geological Survey of Western Australia, 4p.

## Sheet: 2. Windmill Islands
2. Windmill Islands Igneous Rocks (Morrissey et al., 2017)
Analysis No.	207Pb/206Pb Age		176Hf/ 177Hf	2 S.E.	176Lu/ 177Hf	176Yb/ 177Hf	178Hf/ 177Hf	2 S.E.	176Hf/ 177Hf (i)	εHf	2s
WI43-2	1310		0.281877	8e-05	0.000507	0.02077	1.46714	0.00011	0.281864	-3.17537	2.8
WI43-6	1361.6		0.282124	9.6e-05	0.0017	0.0655	1.46694	0.0001	0.28208	5.65536	3.36
WI43-7	1382.8		0.282053	8.7e-05	0.002256	0.104	1.46696	9.3e-05	0.281994	3.08083	3.045
WI43-10	1393.8		0.281936	6.7e-05	0.001958	0.0958	1.46712	8.2e-05	0.281884	-0.557025	2.345
WI43-13	1404		0.2819	7.2e-05	0.001272	0.0619	1.46719	8.5e-05	0.281866	-0.969313	2.52
WI43-14	1371.1		0.282128	7.8e-05	0.001559	0.06136	1.46704	0.0001	0.282088	6.13257	2.73
WI43-16	1375		0.282097	6.4e-05	0.002415	0.1014	1.46708	8.5e-05	0.282034	4.32909	2.24
WI43-21	1375		0.282096	8.2e-05	0.001196	0.0579	1.4671	8.8e-05	0.282065	5.4168	2.87
WI43-22	1365		0.282064	7.2e-05	0.001505	0.0706	1.46711	9.3e-05	0.282025	3.77908	2.52
WI43-23	1369.2		0.281992	7.3e-05	0.001102	0.0504	1.46719	8.8e-05	0.281963	1.68637	2.555
WI43-24	1395		0.28194	8.8e-05	0.001568	0.07434	1.46713	9.7e-05	0.281899	-0.024692	3.08
WI43-25	1379.5		0.282018	8.4e-05	0.001429	0.0591	1.46714	9.1e-05	0.281981	2.53359	2.94
WI43-26	1301		0.282035	8.7e-05	0.000964	0.0414	1.46717	9.3e-05	0.282011	1.8284	3.045
WI43-27	1316.4		0.282047	7.3e-05	0.001195	0.0544	1.46713	0.00011	0.282017	2.3911	2.555
WI43-30	1342		0.282054	8.6e-05	0.001539	0.0693	1.46709	0.00011	0.282015	2.89282	3.01
WI43-31	1337.9		0.282035	6.4e-05	0.002099	0.08355	1.46705	7.6e-05	0.281982	1.62789	2.24
WI43-34	1321		0.281988	5.7e-05	0.001036	0.0418	1.46721	7.8e-05	0.281962	0.540248	1.995
WI43-38	1375		0.282015	6.2e-05	0.000934	0.04314	1.46715	8.2e-05	0.281991	2.78497	2.17
WI43-40	1326.3		0.282146	9.8e-05	0.002484	0.0948	1.46701	9.9e-05	0.282084	4.97503	3.43
WI43-42	1401		0.282049	9.2e-05	0.00259	0.1267	1.4671	7.7e-05	0.28198	3.01273	3.22
WI17-3	1234		0.282053	7.3e-05	0.0003055	0.01499	1.46714	9.6e-05	0.282046	1.55189	2.555
WI17-10	1211		0.282129	7.4e-05	0.0002688	0.01543	1.4671	9.2e-05	0.282123	4.27723	2.59
WI17-12	1230		0.282018	6.1e-05	0.0003288	0.01358	1.46713	6.7e-05	0.28201	0.291512	2.135
WI17-16	1234		0.282077	7.6e-05	0.0001937	0.00896	1.46706	7.4e-05	0.282072	2.49532	2.66
WI17-18	1214		0.282065	6.8e-05	0.0002969	0.01367	1.46705	9.2e-05	0.282058	1.98452	2.38
WI17-19	1216		0.282094	8.7e-05	0.0001719	0.00895	1.46705	9.7e-05	0.28209	3.11616	3.045
WI17-20	1214		0.282063	6.9e-05	0.000376	0.01701	1.46705	9.2e-05	0.282054	1.84825	2.415
WI17-23	1244		0.282036	7.2e-05	0.0004019	0.0176	1.46712	6.7e-05	0.282027	0.869407	2.52
WI17-24	1234		0.282044	7.7e-05	0.0001818	0.0095	1.46712	8e-05	0.28204	1.33495	2.695
WI17-26	1208		0.282087	6.5e-05	0.0002104	0.01046	1.46706	8.3e-05	0.282082	2.83613	2.275
WI17-31	1221		0.282081	6.5e-05	0.0003457	0.01623	1.46714	7.8e-05	0.282073	2.51157	2.275
WI17-32	1228		0.282056	7.4e-05	0.000438	0.01813	1.46707	8.5e-05	0.282046	1.54879	2.59
WI17-33	1199		0.282092	7.6e-05	0.00027	0.01335	1.46706	8.9e-05	0.282086	2.96419	2.66
WI17-36	1232		0.282071	7.7e-05	0.0002126	0.01042	1.46709	7.9e-05	0.282066	2.26694	2.695
WI17-37	1301		0.28205	6.5e-05	0.0002485	0.0105	1.46709	8e-05	0.282044	1.4926	2.275
WI17-39	1227		0.282083	8.5e-05	0.0001771	0.00874	1.46706	8.3e-05	0.282079	2.7218	2.975
WI17-40	1231		0.282075	6.1e-05	0.0003122	0.01442	1.4671	8.3e-05	0.282068	2.32649	2.135
WI84-1	1173		0.282107	7.7e-05	0.001067	0.0534	1.46713	9.5e-05	0.282083	1.58309	2.695
WI84-2	1178		0.28219	9e-05	0.001264	0.06292	1.46714	9.8e-05	0.282162	4.3708	3.15
WI84-4	1167		0.282119	7.9e-05	0.0012576	0.0642	1.46707	9.2e-05	0.282091	1.85846	2.765
WI84-5	1193		0.28216	0.0001	0.00092	0.042	1.46708	0.00011	0.28214	3.57804	3.5
WI84-6	1175		0.28208	7.8e-05	0.000802	0.0396	1.46714	9.8e-05	0.282062	0.834488	2.73
WI84-7	1190		0.282141	8.7e-05	0.000965	0.0468	1.46714	9.3e-05	0.28212	2.86894	3.045
WI84-8	1180		0.28213	8.7e-05	0.001235	0.0651	1.4671	0.00011	0.282103	2.26627	3.045
WI84-9	1173		0.282121	8e-05	0.0011968	0.05939	1.46712	8.8e-05	0.282094	1.97725	2.8
WI84-11	1164		0.282139	9.4e-05	0.000814	0.0401	1.46712	0.0001	0.282121	2.91695	3.29
WI84-12	1158		0.282153	9.6e-05	0.001304	0.0699	1.46702	0.00011	0.282124	3.02742	3.36
WI84-13	1171		0.282155	7.2e-05	0.0012912	0.06682	1.4671	0.0001	0.282126	3.10841	2.52
WI84-14	1173		0.282102	8.8e-05	0.001041	0.0516	1.46711	0.0001	0.282079	1.42629	3.08
WI84-15	1185		0.282143	8.4e-05	0.000573	0.02746	1.46717	8.4e-05	0.28213	3.24858	2.94
WI84-16	1177		0.282113	7.8e-05	0.0008	0.0413	1.46709	9e-05	0.282095	2.00612	2.73
WI84-17	1184		0.282114	8.6e-05	0.0009	0.0437	1.46711	9e-05	0.282094	1.96281	3.01
WI84-19	1174		0.282122	7.5e-05	0.000454	0.0207	1.46713	8.7e-05	0.282112	2.59772	2.625
WI84-20	1172		0.282083	9.1e-05	0.000605	0.02803	1.46715	0.00011	0.28207	1.09601	3.185
WI84-21	1170		0.282096	8.7e-05	0.00068	0.032	1.46718	0.00011	0.282081	1.49787	3.045
WI84-22	1177		0.282129	9.1e-05	0.0013096	0.0656	1.46712	9e-05	0.2821	2.17206	3.185
WI84-23	1180		0.282169	8e-05	0.000875	0.0441	1.4671	9.4e-05	0.28215	3.93259	2.8
WI84-24	1164		0.282134	9.1e-05	0.001189	0.0586	1.46713	8.5e-05	0.282108	2.44433	3.185
WI84-25	1173		0.282183	8.5e-05	0.000781	0.0374	1.46708	0.0001	0.282166	4.50301	2.975
WI85-1	1169		0.282081	9e-05	0.001199	0.05848	1.46713	9.6e-05	0.282054	0.557274	3.15
WI85-2	1190.8		0.28208	0.00011	0.001178	0.0577	1.46714	0.00012	0.282054	0.538357	3.85
WI85-3	1170		0.282135	8.2e-05	0.001111	0.054	1.46715	9.5e-05	0.28211	2.54121	2.87
WI85-4	1185.2		0.282152	9.6e-05	0.0008115	0.03722	1.46708	0.0001	0.282134	3.37985	3.36
WI85-5	1173		0.282162	7.9e-05	0.001196	0.0602	1.4671	9.1e-05	0.282135	3.43158	2.765
WI85-6	1174		0.282105	8.1e-05	0.000877	0.0428	1.46717	8.3e-05	0.282086	1.66182	2.835
WI85-7	1182		0.28213	0.0001	0.0006389	0.02889	1.46713	0.00011	0.282116	2.73575	3.5
WI85-8	1188.4		0.282168	7.8e-05	0.0005553	0.02573	1.46709	9.6e-05	0.282156	4.14892	2.73
WI85-9	1182		0.282185	9.1e-05	0.0012237	0.06	1.46707	0.0001	0.282158	4.22526	3.185
WI85-10	1183		0.282136	7.7e-05	0.001229	0.06051	1.46703	9.6e-05	0.282109	2.48373	2.695
WI85-11	1179.9		0.282092	9.2e-05	0.0004047	0.01703	1.46717	0.00011	0.282083	1.57287	3.22
WI85-12	1180		0.282142	7.2e-05	0.0012233	0.06066	1.46708	8.6e-05	0.282115	2.70096	2.52
WI85-13	1181		0.282161	7.8e-05	0.00132	0.0671	1.46705	8.5e-05	0.282132	3.29847	2.73
WI85-14	1174		0.28212	9.7e-05	0.000982	0.0494	1.46714	0.00011	0.282098	2.11097	3.395
WI85-15	1186		0.282208	8.5e-05	0.001095	0.0542	1.4671	9.3e-05	0.282184	5.14211	2.975
WI85-16	1173		0.282186	6.1e-05	0.001139	0.0576	1.46702	7.8e-05	0.282161	4.32742	2.135
WI85-17	1172		0.282125	8.8e-05	0.000798	0.03772	1.46711	0.00011	0.282107	2.43316	3.08
WI85-18	1176		0.282127	8.7e-05	0.001096	0.0529	1.4671	0.0001	0.282103	2.26938	3.045
WI85-19	1181		0.28214	0.0001	0.001474	0.0774	1.4671	0.00011	0.282107	2.4326	3.5
WI85-20	1163		0.282084	9.9e-05	0.001055	0.0515	1.46715	0.00012	0.282061	0.777054	3.465
WI85-21	1189		0.282124	7.8e-05	0.000607	0.02773	1.4671	9.1e-05	0.282111	2.54814	2.73
WI85-23	1174		0.282151	6.9e-05	0.000833	0.04081	1.46712	8.5e-05	0.282132	3.32746	2.415
WI85-24	1172		0.28215	8.4e-05	0.0010733	0.05183	1.4671	0.0001	0.282126	3.10275	2.94
WI85-25	1180		0.282127	8.3e-05	0.000814	0.0376	1.46718	9e-05	0.282109	2.49147	2.905
WI85-26	1165		0.282064	8.7e-05	0.00079	0.0405	1.46718	0.0001	0.282046	0.27664	3.045
WI85-27	1181		0.282108	7.1e-05	0.000616	0.02888	1.46717	8e-05	0.282094	1.97375	2.485
WI85-28	1181		0.28216	0.0001	0.0005164	0.02309	1.46707	0.00012	0.282149	3.89591	3.5
WI85-29	1172		0.282049	8.9e-05	0.000567	0.02512	1.46714	8.6e-05	0.282036	-0.0795712	3.115
2. Loken Moraines (Windmill Islands - Zhang et al., 2012)
Sample-grain No	Spot No	Crystallization age	176Hf/177Hf measured	176Hf/177Hf 1sigma error	176Lu/177Hf measured	176Yb/177Hf measured	176Hf/177Hf initial	epsilon Hf	TDM (crustal)
Sample 33-1	1	1263	0.281932	3.4e-05	0.001149	0.057839	0.281904	-2.67	2237
	2	1234	0.282024	2.2e-05	0.000667	0.030195	0.282008	0.35	2022
	3	1247	0.281932	4.3e-05	0.001429	0.069723	0.281898	-3.25	2261
	4	1272	0.281982	1.6e-05	0.001252	0.054373	0.281951	-0.8	2125
	5	1396	0.282037	2.3e-05	0.00189	0.091315	0.281987	3.27	1962
	6	1247	0.282016	1.9e-05	0.00067	0.035346	0.282	0.37	2031
	7	1279	0.282046	2.2e-05	0.001738	0.080501	0.282004	1.21	2003
	8	1349	0.28202	4.3e-05	0.000916	0.043529	0.281997	2.55	1971
	9	1364	0.282065	2.1e-05	0.001807	0.086247	0.282018	3.64	1913
	10	1269	0.28208	2.5e-05	0.003246	0.125427	0.282002	0.93	2013
	11	1239	0.282133	2.1e-05	0.000688	0.031698	0.282117	4.34	1772
	12	1237	0.281954	6.3e-05	0.001788	0.072486	0.281912	-2.99	2237
Sample 33-2	1	1281	0.282068	2.5e-05	0.003214	0.123531	0.28199	0.78	2032
	2	1242	0.282039	2.9e-05	0.002115	0.094298	0.28199	-0.12	2059
	3	1377	0.282188	5e-05	0.002696	0.140873	0.282118	7.48	1678
	4	1278	0.282102	3.2e-05	0.002416	0.099991	0.282043	2.58	1914
	5	1229	0.282015	4.2e-05	0.001286	0.054048	0.281985	-0.59	2078
	6	1242	0.281933	8.3e-05	0.001897	0.067121	0.281889	-3.7	2285
	7	1238	0.281942	0.00014	0.002859	0.106245	0.281876	-4.26	2318
	8	1274	0.282067	2.8e-05	0.004887	0.164784	0.28195	-0.82	2128
	9	1272	0.281926	4.9e-05	0.001935	0.081669	0.281879	-3.37	2288
	10	1258	0.281945	4.3e-05	0.004198	0.162635	0.281845	-4.89	2373
Sample 34-1	1	1257	0.281946	2.5e-05	0.001624	0.073534	0.281908	-2.68	2233
	2	1225	0.28202	2.4e-05	0.00191	0.099498	0.281976	-1	2101
	3	1362	0.282	2.2e-05	0.001254	0.050269	0.281968	1.8	2029
	4	1258	0.282034	1.7e-05	0.002291	0.098665	0.28198	-0.12	2071
	5	1234	0.281953	1.8e-05	0.002408	0.10244	0.281897	-3.6	2273
	6	1242	0.281999	1.2e-05	0.00076	0.037945	0.281982	-0.41	2077
	7	1223	0.282034	1.4e-05	0.001446	0.068432	0.282001	-0.17	2047
	8	1239	0.282024	1.7e-05	0.001791	0.088406	0.281982	-0.46	2077
	9	1223	0.281885	4.2e-05	0.001528	0.065985	0.28185	-5.5	2384
	10	1249	0.282015	1.4e-05	0.001214	0.053415	0.281987	-0.07	2061
	11	1245	0.281976	1.6e-05	0.000728	0.032707	0.281959	-1.16	2127
	12	1293	0.281971	1.4e-05	0.001022	0.047673	0.281946	-0.54	2125
	13	1243	0.281908	1.5e-05	0.001141	0.051529	0.281882	-3.93	2301
	14	1221	0.281993	1.5e-05	0.00199	0.098493	0.281947	-2.11	2168
	15	1370	0.282131	1.8e-05	0.001409	0.061051	0.282094	6.47	1737
Sample 35-1	1	1200	0.282127	1.3e-05	0.000843	0.031397	0.282108	3.11	1820
	2	1189	0.282116	1.1e-05	0.000529	0.024437	0.282104	2.75	1834
	3	1200	0.282149	1.2e-05	0.001092	0.045854	0.282124	3.69	1783
	4	1189	0.282103	1.3e-05	0.000805	0.033204	0.282085	2.06	1878
	5	1213	0.282091	1.6e-05	0.000806	0.030814	0.282072	2.16	1891
	6	1198	0.282102	1e-05	0.000514	0.024558	0.28209	2.46	1860
	7	1195	0.282115	1.2e-05	0.000726	0.026995	0.282099	2.69	1843
	8	1187	0.282129	1.4e-05	0.00097	0.037243	0.282107	2.8	1830
	9	1209	0.282111	1.5e-05	0.001125	0.045766	0.282085	2.52	1865
	10	1220	0.282183	1.5e-05	0.000941	0.0373	0.282161	5.48	1684
	11	1187	0.282098	1.6e-05	0.001369	0.054377	0.282068	1.41	1919
	12	1192	0.28213	1.3e-05	0.000739	0.028525	0.282113	3.15	1812
	13	1189	0.282133	1.6e-05	0.001123	0.041529	0.282108	2.88	1826
	14	1221	0.282153	1.7e-05	0.001033	0.039479	0.282129	4.35	1757
	15	1213	0.282113	1.1e-05	0.000464	0.022014	0.282103	3.23	1823
	16	1189	0.282099	2.1e-05	0.00145	0.055065	0.282067	1.42	1919
	17	1176	0.282115	1.6e-05	0.001097	0.043043	0.282091	1.99	1873
	18	1167	0.28213	1.2e-05	0.000695	0.032869	0.282115	2.61	1826
	1	1195	0.282088	2.2e-05	0.000544	0.027522	0.282075	1.86	1896
Sample 35-2	2	1177	0.282082	1.8e-05	0.000533	0.026838	0.282071	1.29	1919
	3	1233	0.282113	1.8e-05	0.000467	0.023297	0.282102	3.67	1810
	4	1205	0.282114	1.8e-05	0.000534	0.025988	0.282102	3.02	1830
	5	1172	0.282064	1.6e-05	0.000711	0.035557	0.282048	0.37	1973
	6	1205	0.282079	2.1e-05	0.000664	0.032598	0.282064	1.68	1915
	7	1198	0.28206	1.8e-05	0.000738	0.03684	0.282043	0.78	1967
	8	1207	0.282069	1.7e-05	0.000507	0.024581	0.282058	1.5	1928
	9	1218	0.282118	1.8e-05	0.000727	0.035555	0.282101	3.29	1823
	10	1189	0.282094	1.5e-05	0.000371	0.01759	0.282086	2.09	1877
	11	1217	0.282088	1.7e-05	0.000485	0.022915	0.282077	2.4	1878
	12	1217	0.282088	1.6e-05	0.000499	0.023258	0.282077	2.41	1878
	13	1218	0.282081	2e-05	0.000518	0.023716	0.28207	2.17	1894
	14	1222	0.282101	1.6e-05	0.000642	0.030115	0.282086	2.83	1855
	15	1215	0.282102	1.6e-05	0.000467	0.021429	0.282091	2.87	1847
Sample 30-2	1	1146	0.282134	1.7e-05	0.000415	0.010628	0.282125	2.51	1817
	2	1147	0.282265	2e-05	0.001384	0.036219	0.282235	6.45	1565
	3	1328	0.282198	1.9e-05	0.000807	0.02123	0.282178	8.49	1575
	4	1169	0.282176	1.9e-05	0.000984	0.02481	0.282155	4.08	1734
	5	1691	0.281368	1.4e-05	0.000439	0.010262	0.281353	-12.55	3192
	6	1168	0.28217	1.4e-05	0.000698	0.016862	0.282154	4.05	1735
	7	1314	0.282147	1.5e-05	0.001587	0.036213	0.282107	5.68	1745
	8	1162	0.282126	1.6e-05	0.000491	0.012207	0.282115	2.52	1828
	9	1265	0.282196	1.4e-05	0.00202	0.048521	0.282148	6	1686
	10	1169	0.282235	1.4e-05	0.001517	0.039198	0.282201	5.73	1628
	11	1320	0.28208	1.9e-05	0.001146	0.029695	0.282051	3.82	1868
	12	1151	0.282161	1.9e-05	0.000523	0.013495	0.282149	3.49	1758
	13	1151	0.282173	1.2e-05	0.000577	0.014325	0.282161	3.89	1732
	14	1570	0.281999	1.4e-05	0.00148	0.037282	0.281955	6.05	1919
	15	1144	0.2822	1.7e-05	0.000873	0.022574	0.282181	4.45	1691
	16	1183	0.282049	1.2e-05	0.000423	0.010504	0.28204	0.33	1984
	17	1166	0.28222	2.3e-05	0.002521	0.065374	0.282164	4.36	1714
	18	1176	0.282165	1.6e-05	0.00132	0.035344	0.282135	3.55	1773
	19	1150	0.282116	1.4e-05	0.000918	0.024545	0.282096	1.57	1880
	20	1155	0.282236	2.1e-05	0.000929	0.021497	0.282216	5.94	1604
	21	1263	0.281903	1.5e-05	0.000113	0.003284	0.281901	-2.81	2245
	22	1150	0.282193	2.3e-05	0.000703	0.017415	0.282178	4.48	1694
	23	1166	0.282139	1.3e-05	0.000489	0.01252	0.282128	3.07	1796
	24	1118	0.282147	1.6e-05	0.000741	0.017968	0.282131	2.12	1820
	25	1160	0.282127	1.1e-05	0.000495	0.013068	0.282116	2.5	1828
	26	1147	0.282183	1.4e-05	0.000474	0.011722	0.282173	4.24	1707
Sample 36-1	1	1198	0.282021	1.4e-05	0.000637	0.015696	0.282006	-0.52	2050
	2	1201	0.282014	1.3e-05	0.000235	0.006068	0.282008	-0.39	2043
	3	1368	0.282103	2.1e-05	0.001214	0.031174	0.282071	5.61	1790
	4	1539	0.281829	1.3e-05	0.001352	0.035976	0.28179	-0.51	2314
	5	1526	0.282031	1.5e-05	0.001541	0.04345	0.281986	6.16	1878
	6	1241	0.281976	1.3e-05	0.000147	0.004045	0.281973	-0.74	2097
	7	1584	0.281655	1.4e-05	0.000588	0.01514	0.281637	-4.9	2627
	8	1176	0.282016	7.4e-05	0.000234	0.005803	0.282011	-0.86	2054
	9	1219	0.282029	1.2e-05	0.000154	0.004243	0.282026	0.64	1992
	10	1142	0.282098	1.6e-05	0.000841	0.021975	0.28208	0.83	1921
	11	1228	0.282164	1.4e-05	0.000529	0.013862	0.282152	5.31	1701
	12	1378	0.282166	1.3e-05	0.001295	0.034744	0.282132	7.98	1646
	13	1163	0.282112	1.3e-05	0.00049	0.013034	0.282102	2.07	1857
	14	1450	0.282155	1.5e-05	0.001803	0.047901	0.282106	8.69	1657
	15	1130	0.282128	1.3e-05	0.000762	0.021136	0.282111	1.67	1857
	16	1189	0.282055	1.6e-05	0.000823	0.020089	0.282037	0.36	1987
	17	1191	0.28198	1.4e-05	0.000333	0.00902	0.281973	-1.87	2130
	18	1234	0.282013	1.4e-05	0.000169	0.004643	0.282009	0.37	2021
	19	1122	0.282099	1.3e-05	0.000389	0.009984	0.282091	0.77	1909
	20	1428	0.281833	1.2e-05	0.000536	0.012224	0.281818	-2.02	2323
	21	1150	0.282207	2.2e-05	0.000872	0.023544	0.282188	4.83	1671
	22	1139	0.281985	1.7e-05	0.000776	0.020544	0.281968	-3.2	2174
	23	1108	0.282162	1.3e-05	0.001919	0.054267	0.282122	1.54	1849
	24	1123	0.28209	1.3e-05	0.000505	0.013553	0.28208	0.39	1933
Zhang, S.-H., Zhao, Y., Liu, X.-C., Liu, Y.-S., Hou, K.-J., Li, C.-F., and Ye, H.,	2012, U-Pb geochronology and geochemistry of the bedrocks and moraine
sediments from the Windmill Islands: Implications for Proterozoic evolution of East Antarctica: Precambrian Research, v. 206-207.

## Sheet: 3. Madura and Coompana Province
3. Madura Province (Kirkland et al., 2017)
							Based on 207Pb*/206Pb* age
Sample	Sample no-grain no spot no	207Pb*/206Pb* age	176Hf/177Hf measured	176Hf/177Hf 1 SE	176Lu/177Hf measured	176Yb/177Hf measured	176Hf/177Hfi	ɛHfi	ɛHf 1 SE	TDM (2 stage)	Core	Unit name	Comment
182485	182485-02.1	2293.17	0.281225	5.6e-05	0.000785817	0.0313043	0.281191	-4.64424	1.96	3.16241	BKD2	Burkin Gneiss	S
182485	182485-05.1	1530.76	0.281565	2.8e-05	0.00179769	0.0621785	0.281513	-10.5597	0.98	2.94632	BKD2	Burkin Gneiss	Z
182485	182485-13.1	2386.6	0.281417	2.8e-05	0.000875503	0.0347107	0.281377	4.13367	0.98	2.67467	BKD2	Burkin Gneiss	S
182485	182485-14.1	1549.61	0.281679	6e-05	0.0016507	0.0423859	0.281631	-5.95864	2.1	2.67078	BKD2	Burkin Gneiss	Z
182485	182485-18.1	2408.31	0.281641	3.4e-05	0.00110961	0.0385335	0.28159	12.2028	1.19	2.17158	BKD2	Burkin Gneiss	Interpreted as Z (see text)
182485	182485-24.1	1532.57	0.281538	3e-05	0.00208061	0.0621947	0.281478	-11.7703	1.05	3.02381	BKD2	Burkin Gneiss	Z
182485	182485-28.1	1553.06	0.28158	2.4e-05	0.00212464	0.0787692	0.281518	-9.89193	0.84	2.92161	BKD2	Burkin Gneiss	Z
192565	192565-01.1	1094.99	0.282181	2.7e-05	0.000789758	0.0335673	0.282165	2.75352	0.945	1.76457	MORC001	Moodini Supersuite	I
192565	192565-03.1	1081.57	0.282111	2.4e-05	0.000654689	0.0273742	0.282098	0.0761521	0.84	1.92479	MORC001	Moodini Supersuite	I
192565	192565-04.1	1123.06	0.282104	2.4e-05	0.00118648	0.0459701	0.282079	0.34017	0.84	1.9402	MORC001	Moodini Supersuite	I
192565	192565-05.1	1071.48	0.282054	2.8e-05	0.00152004	0.0702987	0.282023	-2.7852	0.98	2.0987	MORC001	Moodini Supersuite	I
192565	192565-07.2	818.437	0.28214	2.3e-05	0.00129098	0.0566051	0.28212	-5.00279	0.805	2.04226	MORC001	Moodini Supersuite	I
192565	192565-08.3	1178.14	0.282167	5.8e-05	0.000813731	0.0328882	0.282149	4.05893	2.03	1.7457	MORC001	Moodini Supersuite	I
192565	192565-09.1	1125.88	0.282107	2.1e-05	0.00105617	0.0440178	0.282085	0.605668	0.735	1.9255	MORC001	Moodini Supersuite	I
192565	192565-10.1	993.352	0.282139	3.3e-05	0.000840559	0.0346502	0.282123	-0.989566	1.155	1.924	MORC001	Moodini Supersuite	I
192565	192565-11.1	1038.08	0.282108	2.4e-05	0.000564083	0.0234374	0.282097	-0.921752	0.84	1.95445	MORC001	Moodini Supersuite	I
192565	192565-11.3	1071.45	0.282152	3.5e-05	0.000928713	0.0408011	0.282133	1.11126	1.225	1.85102	MORC001	Moodini Supersuite	I
192565	192565-12.3	1128.02	0.282075	2.9e-05	0.000667356	0.0285637	0.282061	-0.189351	1.015	1.97776	MORC001	Moodini Supersuite	I
192565	192565-13.1	1155.03	0.282132	3e-05	0.00115979	0.0500232	0.282107	2.04479	1.05	1.8564	MORC001	Moodini Supersuite	I
192565	192565-14.1	1105.82	0.282196	2.7e-05	0.00105938	0.0468113	0.282174	3.32306	0.945	1.73661	MORC001	Moodini Supersuite	I
192566	192566-01.1	1193.06	0.282132	2.6e-05	0.000679162	0.027842	0.282117	3.25204	0.91	1.80884	MORC002	Moodini Supersuite	I
192566	192566-02.1	1209.04	0.282159	2.8e-05	0.00149356	0.064981	0.282125	3.90255	0.98	1.77967	MORC002	Moodini Supersuite	I
192566	192566-03.1	900.413	0.282143	4.3e-05	0.0010945	0.0474528	0.282124	-3.02293	1.505	1.98075	MORC002	Moodini Supersuite	I
192566	192566-06.2	1117.56	0.282156	2.8e-05	0.00110247	0.0475176	0.282133	2.12752	0.98	1.82204	MORC002	Moodini Supersuite	I
192566	192566-08.1	1182.01	0.282107	2.9e-05	0.00106778	0.0451827	0.282083	1.81545	1.015	1.89197	MORC002	Moodini Supersuite	I
192566	192566-10.1	1124.68	0.282133	4e-05	0.00087221	0.03776	0.282115	1.63945	1.4	1.85869	MORC002	Moodini Supersuite	I
192566	192566-11.1	1156.28	0.282113	2.8e-05	0.00155054	0.0679033	0.282079	1.09634	0.98	1.91784	MORC002	Moodini Supersuite	I
192566	192566-16.1	1143.59	0.282156	1.8e-05	0.00118495	0.0523801	0.28213	2.62892	0.63	1.81025	MORC002	Moodini Supersuite	I
192566	192566-17.1	1163.77	0.282142	3e-05	0.00104643	0.0450969	0.282119	2.67681	1.05	1.82285	MORC002	Moodini Supersuite	I
192566	192566-20.1	1277.95	0.282218	3.8e-05	0.00115727	0.0523454	0.28219	7.76229	1.33	1.58573	MORC002	Moodini Supersuite	I
192566	192566-21.2	1287.29	0.282178	3.8e-05	0.000658223	0.027332	0.282162	6.97665	1.33	1.64341	MORC002	Moodini Supersuite	I
192566	192566-21.4	1138.46	0.282148	3.7e-05	0.000782205	0.0342184	0.282131	2.54074	1.295	1.8119	MORC002	Moodini Supersuite	I
192566	192566-22.1	1132.66	0.282134	3.1e-05	0.00083226	0.035487	0.282116	1.87942	1.085	1.84958	MORC002	Moodini Supersuite	I
192566	192566-22.2	1106.37	0.282139	2.3e-05	0.000981006	0.0424618	0.282119	1.37215	0.805	1.86151	MORC002	Moodini Supersuite	I
192566	192566-23.1	1075.88	0.282012	3.4e-05	0.000782656	0.0339601	0.281996	-3.65018	1.19	2.15695	MORC002	Moodini Supersuite	I
192566	192566-23.2	1229.08	0.282155	3.9e-05	0.000873179	0.037066	0.282135	4.70092	1.365	1.74414	MORC002	Moodini Supersuite	I
192566	192566-25.1	1305.86	0.282104	2.2e-05	0.000785895	0.0339306	0.282085	4.65029	0.77	1.80691	MORC002	Moodini Supersuite	I
192566	192566-25.2	879.763	0.28213	3.6e-05	0.000843647	0.0345854	0.282116	-3.78181	1.26	2.01275	MORC002	Moodini Supersuite	I
206778	206778-01.1	1155.63	0.282042	1.6e-05	0.00116509	0.0449753	0.282017	-1.13724	0.56	2.05946	MAD011	Moodini Supersuite	I
206778	206778-02.1	1147.36	0.282063	2.3e-05	0.00168565	0.0501468	0.282027	-0.970851	0.805	2.04247	MAD011	Moodini Supersuite	I
206778	206778-03.1	1139.38	0.282076	2e-05	0.00125262	0.0359139	0.282049	-0.349978	0.7	1.9968	MAD011	Moodini Supersuite	I
206778	206778-10.1	1163.38	0.282088	2.8e-05	0.00141264	0.0427409	0.282057	0.468963	0.98	1.96331	MAD011	Moodini Supersuite	I
206778	206778-11.1	1159.78	0.282076	2.1e-05	0.00106299	0.0317947	0.282053	0.237362	0.735	1.97527	MAD011	Moodini Supersuite	I
206778	206778-12.1	1144.13	0.281982	3.1e-05	0.00190262	0.0543911	0.281941	-4.07716	1.085	2.23704	MAD011	Moodini Supersuite	I
206778	206778-13.1	1174.63	0.281979	3.4e-05	0.00149023	0.0568953	0.281946	-3.21495	1.19	2.2061	MAD011	Moodini Supersuite	I
206778	206778-16.1	1152.65	0.282154	3e-05	0.00138547	0.040125	0.282124	2.59938	1.05	1.81916	MAD011	Moodini Supersuite	I
206778	206778-17.1	1148.5	0.282054	1.9e-05	0.00130026	0.0396052	0.282026	-0.969756	0.665	2.04328	MAD011	Moodini Supersuite	I
206778	206778-18.1	1161.23	0.282087	2e-05	0.00113477	0.0321322	0.282062	0.602966	0.7	1.95311	MAD011	Moodini Supersuite	I
192557	192557-2.1	1396.02	0.282186	1.8e-05	0.000294203	0.0119296	0.282178	10.003	0.63	1.533	LNGD0002	Haig Cave Supersuite	I
192557	192557-7.1	1414.28	0.282228	2.6e-05	0.000509854	0.020194	0.282214	11.6969	0.91	1.43788	LNGD0002	Haig Cave Supersuite	I
192557	192557-10.1	1389.63	0.282193	2e-05	0.000392434	0.0156298	0.282183	10.0169	0.7	1.52716	LNGD0002	Haig Cave Supersuite	I
192557	192557-11.1	1403.89	0.282177	2.3e-05	0.000445694	0.0146586	0.282165	9.71717	0.805	1.5575	LNGD0002	Haig Cave Supersuite	I
192557	192557-12.1	1405.79	0.282109	3.3e-05	0.000355572	0.0140544	0.2821	7.43201	1.155	1.70595	LNGD0002	Haig Cave Supersuite	I
192557	192557-13.1	1384.2	0.282231	3.8e-05	0.000385122	0.0147814	0.282221	11.2506	1.33	1.44341	LNGD0002	Haig Cave Supersuite	I
192557	192557-14.1	1406.31	0.282122	1.9e-05	0.000380694	0.0158483	0.282112	7.88105	0.665	1.6775	LNGD0002	Haig Cave Supersuite	I
192557	192557-15.1	1385.88	0.282239	2.2e-05	0.000394799	0.0153825	0.282229	11.5628	0.77	1.42456	LNGD0002	Haig Cave Supersuite	I
192557	192557-17.1	1426.15	0.282252	4.9e-05	0.00035186	0.0147381	0.282243	12.9634	1.715	1.36523	LNGD0002	Haig Cave Supersuite	I
192557	192557-18.1	1375.98	0.28214	3.1e-05	0.000377459	0.0165877	0.28213	7.84637	1.085	1.65626	LNGD0002	Haig Cave Supersuite	I
192557	192557-19.1	1400.16	0.28219	1.9e-05	0.000264479	0.0100519	0.282183	10.2652	0.665	1.5193	LNGD0002	Haig Cave Supersuite	I
192557	192557-21.1	1393	0.282124	3.8e-05	0.000385752	0.0148675	0.282114	7.65046	1.33	1.68202	LNGD0002	Haig Cave Supersuite	I
192557	192557-22.1	1408.22	0.282238	3.2e-05	0.0003893	0.0153529	0.282228	12.0307	1.12	1.41163	LNGD0002	Haig Cave Supersuite	I
192558	192558-2.1	1428.01	0.282001	1.1e-05	0.00211758	0.0947611	0.281944	2.40968	0.385	2.0448	LNGD0002	Haig Cave Supersuite	I
192558	192558-3.1	1438.67	0.281977	1.6e-05	0.000932032	0.0426826	0.281952	2.92726	0.56	2.02	LNGD0002	Haig Cave Supersuite	I
192558	192558-4.1	1433.67	0.281819	3.2e-05	0.00355921	0.140673	0.281723	-5.31363	1.12	2.54008	LNGD0002	Haig Cave Supersuite	I
192558	192558-5.1	1433.04	0.281873	1.7e-05	0.00193623	0.0807876	0.281821	-1.85102	0.595	2.32006	LNGD0002	Haig Cave Supersuite	I
192558	192558-7.1	1420.25	0.282063	1.6e-05	0.00192813	0.0741016	0.282011	4.62561	0.56	1.89712	LNGD0002	Haig Cave Supersuite	I
192558	192558-9.1	1398.49	0.282208	1.4e-05	0.00260594	0.104689	0.282139	8.67163	0.49	1.62062	LNGD0002	Haig Cave Supersuite	I
192558	192558-11.1	1434.37	0.282102	1.4e-05	0.00162986	0.0715186	0.282058	6.59625	0.49	1.78174	LNGD0002	Haig Cave Supersuite	I
192558	192558-13.1	1416.49	0.282048	2.4e-05	0.00485178	0.18749	0.281918	1.23696	0.84	2.1107	LNGD0002	Haig Cave Supersuite	I
192558	192558-15.1	1437.78	0.282086	2.3e-05	0.00310075	0.13885	0.282002	4.68369	0.805	1.90697	LNGD0002	Haig Cave Supersuite	I
192558	192558-17.1	1403.59	0.282025	2.5e-05	0.00147054	0.061913	0.281986	3.35408	0.875	1.96555	LNGD0002	Haig Cave Supersuite	I
192595	192595-05.1	1050.03	0.28201	2.4e-05	0.000844577	0.0386115	0.281993	-4.32931	0.84	2.17986	MAD014	Moodini Supersuite	I
192595	192595-06.1	1275.91	0.28206	1e-05	0.000531544	0.0260454	0.282047	2.64903	0.35	1.91163	MAD014	Moodini Supersuite	I
192595	192595-07.1	1266.39	0.282048	1.1e-05	0.000888958	0.0403192	0.282027	1.70975	0.385	1.96418	MAD014	Moodini Supersuite	I
192595	192595-09.1	1193.87	0.282039	1.1e-05	0.000381969	0.0170233	0.28203	0.209622	0.385	2.00349	MAD014	Moodini Supersuite	I
192595	192595-11.1	1213.36	0.282012	1.4e-05	0.000498241	0.023813	0.282001	-0.40961	0.49	2.05802	MAD014	Moodini Supersuite	I
192595	192595-12.1	1178.65	0.282069	1.2e-05	0.000735871	0.0359851	0.282053	0.656813	0.42	1.96321	MAD014	Moodini Supersuite	I
192595	192595-13.1	1126.9	0.28205	1.4e-05	0.000546679	0.0273866	0.282038	-1.00941	0.49	2.02903	MAD014	Moodini Supersuite	I
192595	192595-16.1	1134.15	0.282033	1.1e-05	0.000489433	0.0232354	0.282023	-1.40892	0.385	2.06005	MAD014	Moodini Supersuite	I
192595	192595-18.1	1214.84	0.282061	1.8e-05	0.000726026	0.0334939	0.282044	1.1755	0.63	1.95824	MAD014	Moodini Supersuite	I
192595	192595-19.1	1114.16	0.282064	1.3e-05	0.000471518	0.0220798	0.282054	-0.738075	0.455	2.00188	MAD014	Moodini Supersuite	I
192595	192595-22.1	1210.66	0.282053	1.3e-05	0.000480622	0.022618	0.282042	0.99878	0.455	1.96626	MAD014	Moodini Supersuite	I
192595	192595-25.1	1209.64	0.28203	9.2e-06	0.000532118	0.0250442	0.282018	0.119028	0.322	2.0215	MAD014	Moodini Supersuite	I
192595	192595-27.1	1112.78	0.282052	1e-05	0.00058015	0.0259358	0.28204	-1.27473	0.35	2.03492	MAD014	Moodini Supersuite	I
206754	206754-02.1	1406.36	0.282004	1.8e-05	0.000961384	0.0455632	0.281978	3.14886	0.63	1.98081	MAD002	Haig Cave Supersuite	I
206754	206754-06.1	1800.44	0.281616	2.1e-05	0.0010853	0.0506116	0.281579	-2.10683	0.735	2.6208	MAD002	Haig Cave Supersuite	X
206754	206754-07.1	1455.18	0.281651	1.1e-05	0.00147931	0.0695987	0.28161	-8.81092	0.385	2.77758	MAD002	Haig Cave Supersuite	X
206754	206754-07.2	1351.07	0.282001	2e-05	0.000942179	0.0428891	0.281977	1.84955	0.7	2.02093	MAD002	Haig Cave Supersuite	I
206754	206754-08.1	1377.24	0.282004	1.8e-05	0.000788216	0.0380119	0.281983	2.67103	0.63	1.98877	MAD002	Haig Cave Supersuite	I
206754	206754-09.1	2467.88	0.281331	1.4e-05	0.00131507	0.0593767	0.281269	2.16323	0.49	2.86338	MAD002	Haig Cave Supersuite	X
206754	206754-10.1	1374.38	0.281996	1.8e-05	0.00058335	0.0288435	0.281981	2.51299	0.63	1.99665	MAD002	Haig Cave Supersuite	I
206754	206754-11.1	1415.91	0.281956	1.7e-05	0.000678718	0.0346795	0.281938	1.92341	0.595	2.06646	MAD002	Haig Cave Supersuite	I
206754	206754-11.2	1397.25	0.280765	1.7e-05	0.000299605	0.0138732	0.280757	-40.3834	0.595	4.68585	MAD002	Haig Cave Supersuite	MIX
206754	206754-12.1	1386.79	0.281993	2.3e-05	0.000717281	0.0321647	0.281974	2.55685	0.805	2.00346	MAD002	Haig Cave Supersuite	I
206754	206754-14.1	1552.78	0.281728	1.5e-05	0.00145522	0.0722008	0.281685	-3.94782	0.525	2.54593	MAD002	Haig Cave Supersuite	X
206754	206754-15.1	1388.98	0.282042	1.7e-05	0.000689603	0.0308346	0.282024	4.36928	0.595	1.8893	MAD002	Haig Cave Supersuite	I
206754	206754-18.1	2487.45	0.281518	2.9e-05	0.000769134	0.0362544	0.281481	10.1687	1.015	2.3639	MAD002	Haig Cave Supersuite	X
206754	206754-19.1	1750.27	0.281582	1.8e-05	0.00163831	0.0781111	0.281528	-5.06781	0.63	2.76983	MAD002	Haig Cave Supersuite	X
206754	206754-20.1	1358.9	0.281948	4.1e-05	0.00111752	0.0399795	0.281919	-0.0187851	1.435	2.14606	MAD002	Haig Cave Supersuite	I
206754	206754-20.2	1378.64	0.281949	3.2e-05	0.000885381	0.0364585	0.281926	0.660984	1.12	2.11807	MAD002	Haig Cave Supersuite	I
206754	206754-22.1	1393.69	0.282029	8.4e-05	0.00161322	0.0841759	0.281987	3.14925	2.94	1.97097	MAD002	Haig Cave Supersuite	I
206754	206754-25.1	1347.62	0.281991	1.8e-05	0.00113566	0.0455204	0.281962	1.24456	0.63	2.05683	MAD002	Haig Cave Supersuite	I
206754	206754-26.1	1368.4	0.281996	1.3e-05	0.000792551	0.0327148	0.281976	2.18881	0.455	2.01271	MAD002	Haig Cave Supersuite	I
206754	206754-29.1	1764.85	0.281927	4.5e-05	0.000596694	0.0300771	0.281907	8.73294	1.575	1.89993	MAD002	Haig Cave Supersuite	X
206754	206754-31.1	1373.16	0.281894	5.1e-05	0.00181748	0.0729261	0.281847	-2.2678	1.785	2.3001	MAD002	Haig Cave Supersuite	I
206779	206779-01.1	1053.72	0.282088	1.3e-05	0.000645229	0.0300513	0.282075	-1.34375	0.455	1.99342	MAD011	Moodini Supersuite	I
206779	206779-03.1	1050.55	0.282137	1.1e-05	0.00109808	0.0545376	0.282115	0.00586254	0.385	1.90516	MAD011	Moodini Supersuite	I
206779	206779-05.1	1213.35	0.282145	1e-05	0.000459258	0.0215716	0.282134	4.33806	0.35	1.75516	MAD011	Moodini Supersuite	I
206779	206779-06.1	1126.39	0.28209	1.2e-05	0.000749628	0.0357337	0.282074	0.244565	0.42	1.94887	MAD011	Moodini Supersuite	I
206779	206779-07.1	1200.04	0.282122	9.1e-06	0.0011468	0.0564234	0.282096	2.67576	0.3185	1.85107	MAD011	Moodini Supersuite	I
206779	206779-08.1	1130.85	0.282123	1.4e-05	0.000870876	0.0416344	0.282104	1.42072	0.49	1.87743	MAD011	Moodini Supersuite	I
206779	206779-09.1	1087.49	0.282098	9e-06	0.000639557	0.0300516	0.282085	-0.243786	0.315	1.94974	MAD011	Moodini Supersuite	I
206779	206779-11.1	1147.97	0.28206	1.3e-05	0.00114623	0.0583339	0.282035	-0.650357	0.455	2.02256	MAD011	Moodini Supersuite	I
206779	206779-12.1	1183.3	0.282065	9.4e-06	0.00106213	0.05171	0.282041	0.358863	0.329	1.98579	MAD011	Moodini Supersuite	I
206779	206779-13.1	1170.68	0.282101	1.2e-05	0.00111125	0.0550635	0.282076	1.32256	0.42	1.9146	MAD011	Moodini Supersuite	I
206779	206779-14.1	1132.63	0.282074	1.3e-05	0.000946097	0.0458263	0.282054	-0.334538	0.455	1.99057	MAD011	Moodini Supersuite	I
206779	206779-15.1	1271.8	0.282075	1.2e-05	0.0011765	0.057372	0.282047	2.54085	0.42	1.91534	MAD011	Moodini Supersuite	I
206779	206779-17.1	1245.68	0.282097	1.5e-05	0.00119214	0.0581212	0.282069	2.74147	0.525	1.88227	MAD011	Moodini Supersuite	I
206779	206779-18.1	1152.84	0.282104	1.1e-05	0.000559086	0.0245243	0.282092	1.46753	0.385	1.89151	MAD011	Moodini Supersuite	I
206779	206779-19.1	1120.82	0.282093	1.4e-05	0.00107378	0.0525031	0.28207	-0.0137302	0.49	1.96099	MAD011	Moodini Supersuite	I
206779	206779-20.1	1217.97	0.282098	1.1e-05	0.00104953	0.0508868	0.282074	2.29294	0.385	1.88942	MAD011	Moodini Supersuite	I
206779	206779-21.1	1117	0.28208	1.1e-05	0.000759821	0.0350967	0.282064	-0.323299	0.385	1.97771	MAD011	Moodini Supersuite	I
206779	206779-22.1	1205.63	0.282099	1e-05	0.00122638	0.0600887	0.282071	1.91732	0.35	1.9038	MAD011	Moodini Supersuite	I
206779	206779-23.1	1176.58	0.282098	9.5e-06	0.000561235	0.0251592	0.282086	1.77684	0.3325	1.89022	MAD011	Moodini Supersuite	I
206779	206779-25.1	1175.33	0.282113	9.4e-06	0.00113618	0.0546034	0.282088	1.82934	0.329	1.8859	MAD011	Moodini Supersuite	I
206779	206779-29.1	1162.26	0.282121	1.2e-05	0.000505151	0.0226068	0.28211	2.32006	0.42	1.84445	MAD011	Moodini Supersuite	I
206779	206779-30.1	1260.85	0.282093	1.1e-05	0.0011611	0.0568554	0.282065	2.95474	0.385	1.88042	MAD011	Moodini Supersuite	I
Analysis no is the sample number “-” grain number “.” spot number. 176Hf/177Hfi (i), ɛHf(t) and T(DM) of zircons are calculated using the 207Pb*/206Pb* age of grain. aIn relevant cases Hf isotopic inital ratios and model ages are also calculated using a 207 corrected 238U/206Pb age. T(DM)2 is calculated using a two-stage evolution assuming a mean 176Lu/177Hf ratio of crust = 0.015. N/R refers to …
3. Coompana Province (Kirkland et al., 2017)
							Based on 207Pb*/206Pb* age
Sample	Sample no-grain no spot no	207Pb*/206Pb* age	176Hf/177Hf measured	176Hf/177Hf 1 SE	176Lu/177Hf measured	176Yb/177Hf measured	176Hf/177Hfi	ɛHfi	ɛHf 1 SE	TDM (2 stage)	Core	Unit name	Comment
206729	206729-04.1	1177.65	0.282062	2.8e-05	0.000614605	0.0310254	0.282048	0.482053	0.98	1.97356	FOR011	Moodini Supersuite	I
206729	206729-06.1	1219.03	0.282074	2.8e-05	0.00133938	0.0671839	0.282043	1.22859	0.98	1.95812	FOR011	Moodini Supersuite	I
206729	206729-07.1	1173.35	0.282042	2.9e-05	0.000273364	0.0122406	0.282036	-0.0541731	1.015	2.00435	FOR011	Moodini Supersuite	I
206729	206729-09.1	1187.02	0.282064	3.1e-05	0.000691862	0.0339653	0.282049	0.697979	1.085	1.96708	FOR011	Moodini Supersuite	I
206729	206729-12.1	1192.67	0.282044	3.6e-05	7.00501e-05	0.00240425	0.282042	0.609087	1.26	1.97713	FOR011	Moodini Supersuite	I
206729	206729-14.1	1167.18	0.282095	3.6e-05	0.00023699	0.0112492	0.28209	1.71614	1.26	1.88679	FOR011	Moodini Supersuite	I
206729	206729-15.1	1182.26	0.282069	3.7e-05	0.000923781	0.0473008	0.282048	0.587402	1.295	1.97043	FOR011	Moodini Supersuite	I
206729	206729-16.1	1196.26	0.281973	3.4e-05	0.000451565	0.0236041	0.281963	-2.13323	1.19	2.15428	FOR011	Moodini Supersuite	I
206729	206729-18.1	1185.01	0.282092	2.5e-05	0.000195755	0.00725152	0.282088	2.03978	0.875	1.87999	FOR011	Moodini Supersuite	I
206729	206729-19.1a	1168.91	0.282083	4e-05	0.000953192	0.0510229	0.282062	0.769502	1.4	1.94846	FOR011	Moodini Supersuite	I
206729	206729-19.1b	1168.91	0.282212	3.9e-05	0.000809653	0.0376347	0.282194	5.45548	1.365	1.64916	FOR011	Moodini Supersuite	I
206729	206729-20.1	1155.98	0.282146	1.8e-05	0.000263326	0.011283	0.28214	3.25451	0.63	1.77992	FOR011	Moodini Supersuite	I
206751	206751-01.1	1460.96	0.281829	2.3e-05	0.000839536	0.0340141	0.281806	-1.7441	0.805	2.33491	FOR010	Undawidgi Supersuite	I
206751	206751-02.1	1476.7	0.281948	3.8e-05	0.00143374	0.0588188	0.281908	2.2359	1.33	2.09362	FOR010	Undawidgi Supersuite	I
206751	206751-03.1	1486.57	0.282019	3.6e-05	0.00117141	0.0420978	0.281986	5.23005	1.26	1.90976	FOR010	Undawidgi Supersuite	I
206751	206751-08.1	1458.83	0.281925	5.3e-05	0.00161631	0.0716378	0.28188	0.854966	1.855	2.16786	FOR010	Undawidgi Supersuite	I
206751	206751-09.1	1497.07	0.281782	4.6e-05	0.00269919	0.116907	0.281706	-4.48508	1.61	2.53679	FOR010	Undawidgi Supersuite	I
206751	206751-11.1	1478.97	0.281938	2.3e-05	0.00201303	0.0897935	0.281882	1.35519	0.805	2.15157	FOR010	Undawidgi Supersuite	I
206751	206751-12.1	1506.67	0.281917	1.6e-05	0.000749036	0.0312148	0.281896	2.47623	0.56	2.10148	FOR010	Undawidgi Supersuite	I
206751	206751-13.1	1519.09	0.281933	3.9e-05	0.00163974	0.0686754	0.281886	2.41016	1.365	2.11531	FOR010	Undawidgi Supersuite	I
206751	206751-15.1	1505.53	0.281972	4.3e-05	0.00135047	0.0585038	0.281934	3.79477	1.505	2.01632	FOR010	Undawidgi Supersuite	I
206751	206751-18.1	1453.7	0.281975	2.5e-05	0.00106362	0.0424848	0.281946	3.0577	0.875	2.02331	FOR010	Undawidgi Supersuite	I
206751	206751-19.1	1501.92	0.281982	3.6e-05	0.000559506	0.0232095	0.281966	4.86868	1.26	1.94479	FOR010	Undawidgi Supersuite	I
206788	206788-02.1	1508.7	0.281938	3e-05	0.000910825	0.0382749	0.281912	3.1024	1.05	2.06304	FOR012	Undawidgi Supersuite	I
206788	206788-04.1	1472.69	0.281995	2.6e-05	0.00127623	0.0549066	0.281959	3.97236	0.91	1.97953	FOR012	Undawidgi Supersuite	I
206788	206788-05.1	1502.53	0.281938	4.8e-05	0.00121456	0.0533165	0.281903	2.66032	1.68	2.08651	FOR012	Undawidgi Supersuite	I
206788	206788-08.1	1499.59	0.281979	2.7e-05	0.000979645	0.0426035	0.281951	4.28758	0.945	1.98019	FOR012	Undawidgi Supersuite	I
206788	206788-09.1	1515.12	0.281941	4.5e-05	0.00131252	0.0615697	0.281903	2.94152	1.575	2.0783	FOR012	Undawidgi Supersuite	I
206788	206788-12.1	1526.62	0.281947	5.4e-05	0.000811883	0.0332377	0.281924	3.91702	1.89	2.02482	FOR012	Undawidgi Supersuite	I
206788	206788-13.1	1495.06	0.281951	2.8e-05	0.00145771	0.0606529	0.28191	2.71512	0.98	2.07723	FOR012	Undawidgi Supersuite	I
206788	206788-14.1	1489.66	0.282023	4.8e-05	0.00228409	0.0852338	0.281959	4.327	1.68	1.96997	FOR012	Undawidgi Supersuite	I
206788	206788-15.1	1497.51	0.282087	4.5e-05	0.00195217	0.0687821	0.282032	7.09673	1.575	1.79848	FOR012	Undawidgi Supersuite	I
216261	216261-01.1	1602.41	0.281905	2.8e-05	0.00199093	0.0860078	0.281845	2.83072	0.98	2.15294	FOR008	Toolgana Supersuite	I
216261	216261-04.1	1605.79	0.281948	5.4e-05	0.00143256	0.0629705	0.281904	5.03122	1.89	2.01475	FOR008	Toolgana Supersuite	I
216261	216261-05.2	1605.35	0.281821	4.4e-05	0.00214426	0.0954266	0.281756	-0.253373	1.54	2.35194	FOR008	Toolgana Supersuite	I
216261	216261-11.2	1615.42	0.28184	3.8e-05	0.0022794	0.099615	0.28177	0.487609	1.33	2.31254	FOR008	Toolgana Supersuite	I
216261	216261-13.1	1617.18	0.281909	4e-05	0.00147155	0.0635122	0.281864	3.85149	1.4	2.09909	FOR008	Toolgana Supersuite	I
216261	216261-14.2	1611.22	0.281872	2.6e-05	0.00180018	0.078887	0.281817	2.05352	0.91	2.2094	FOR008	Toolgana Supersuite	I
216261	216261-16.2	1596.67	0.281894	2.4e-05	0.00182455	0.078322	0.281839	2.49656	0.84	2.16985	FOR008	Toolgana Supersuite	I
216261	216261-20.1	1562.43	0.281923	2.7e-05	0.00109494	0.0465264	0.281891	3.55884	0.945	2.07545	FOR008	Toolgana Supersuite	I
216261	216261-21.2	1605.28	0.28187	2.8e-05	0.00172504	0.0748182	0.281818	1.93634	0.98	2.21228	FOR008	Toolgana Supersuite	I
194773	194773-02.2	1142.68	0.28226	6.6e-05	0.00077711	0.0211984	0.282243	6.60785	2.31	1.55496	Eucla 1	Moodini Supersuite	I
194773	194773-6.1	1160.94	0.28212	2.5e-05	0.00097171	0.0263666	0.282099	1.89338	0.875	1.87065	Eucla 1	Moodini Supersuite	I
194773	194773-8.1	1102.43	0.282154	3.2e-05	0.00102485	0.027394	0.282133	1.78594	1.12	1.83208	Eucla 1	Moodini Supersuite	I
194773	194773-8.2	1131.4	0.282192	3.3e-05	0.000473893	0.0117957	0.282182	4.17914	1.155	1.70175	Eucla 1	Moodini Supersuite	I
194773	194773-9.1	1116.36	0.282176	2.1e-05	0.000663855	0.0173242	0.282162	3.13767	0.735	1.75663	Eucla 1	Moodini Supersuite	I
194773	194773-10.1	1163.4	0.28217	2.1e-05	0.000838711	0.0227929	0.282152	3.82311	0.735	1.74934	Eucla 1	Moodini Supersuite	I
194773	194773-12.1	1124.98	0.281837	6.1e-05	0.00610001	0.194145	0.281708	-12.7775	2.135	2.77029	Eucla 1	Moodini Supersuite	I
194773	194773-14.1	1105.31	0.282017	2.4e-05	0.000699554	0.018685	0.282002	-2.76815	0.84	2.12391	Eucla 1	Moodini Supersuite	I
194773	194773-15.1	1173.69	0.282098	2.6e-05	0.000855471	0.0228609	0.282079	1.48219	0.91	1.90676	Eucla 1	Moodini Supersuite	I
194773	194773-18.1	1153.52	0.282205	2.4e-05	0.00109922	0.0301163	0.282181	4.64707	0.84	1.68898	Eucla 1	Moodini Supersuite	I
194773	194773-19.1	1101.6	0.282074	3.5e-05	0.000787637	0.0216955	0.282058	-0.893455	1.225	2.00201	Eucla 1	Moodini Supersuite	I
194773	194773-21.1	1175.71	0.28204	5.1e-05	0.00103707	0.0280335	0.282017	-0.672844	1.785	2.04554	Eucla 1	Moodini Supersuite	I
192592	192592-1.1	1534.3	0.282022	3.3e-05	0.00106588	0.0553752	0.281991	6.48644	1.155	1.86613	FOR010	Undawidgi Supersuite	I
192592	192592-3.1	1472.55	0.281974	2.4e-05	0.00191123	0.0904919	0.281921	2.59696	0.84	2.06734	FOR010	Undawidgi Supersuite	I
192592	192592-4.1	1491.69	0.282068	2.4e-05	0.00235145	0.104493	0.282002	5.89908	0.84	1.87083	FOR010	Undawidgi Supersuite	I
192592	192592-6.1	1493.1	0.281984	1.9e-05	0.00107929	0.0408856	0.281954	4.22274	0.665	1.97931	FOR010	Undawidgi Supersuite	I
192592	192592-8.1	1470.53	0.282042	1.8e-05	0.00190121	0.0946534	0.281989	4.97654	0.63	1.91358	FOR010	Undawidgi Supersuite	I
192592	192592-10.1	1472.82	0.282005	2.3e-05	0.00188226	0.0914918	0.281953	3.73113	0.805	1.99506	FOR010	Undawidgi Supersuite	I
192592	192592-12.1	1492.42	0.282054	3.7e-05	0.000940674	0.0419355	0.282027	6.83047	1.295	1.81164	FOR010	Undawidgi Supersuite	I
192592	192592-16.1	1474.47	0.282068	1.9e-05	0.00150138	0.0724608	0.282026	6.37832	0.665	1.82676	FOR010	Undawidgi Supersuite	I
192592	192592-17.1	1517.62	0.281993	2e-05	0.00085147	0.0411143	0.281969	5.31051	0.7	1.92863	FOR010	Undawidgi Supersuite	I
192592	192592-20.2	1450.24	0.28219	2.1e-05	0.00150649	0.0657739	0.282149	10.1792	0.735	1.5636	FOR010	Undawidgi Supersuite	I
192592	192592-21.1	1470.81	0.282022	2.3e-05	0.00180397	0.0792181	0.281972	4.36869	0.805	1.95271	FOR010	Undawidgi Supersuite	I
192592	192592-22.1	1495.29	0.281935	1.3e-05	0.000815648	0.0389164	0.281912	2.79661	0.455	2.0722	FOR010	Undawidgi Supersuite	I
192592	192592-23.1	1497.43	0.282044	3e-05	0.00127295	0.0577828	0.282008	6.25188	1.05	1.85265	FOR010	Undawidgi Supersuite	I
192593	192593-1.1	1235.05	0.282063	1.4e-05	0.000759747	0.0284126	0.282045	1.66277	0.49	1.94286	FOR010	Moodini Supersuite	I
192593	192593-1.2	1176.45	0.282089	2.5e-05	0.000370875	0.0192721	0.282081	1.60472	0.875	1.9011	FOR010	Moodini Supersuite	I
192593	192593-3.2	1194.87	0.282233	4.9e-05	0.00119382	0.0649204	0.282206	6.46192	1.715	1.60479	FOR010	Moodini Supersuite	I
192593	192593-4.1	1164.89	0.282196	2.3e-05	0.000717386	0.037383	0.28218	4.87214	0.805	1.6834	FOR010	Moodini Supersuite	I
192593	192593-5.1	1182.81	0.282154	3.5e-05	0.000554492	0.0238564	0.282142	3.90534	1.225	1.75914	FOR010	Moodini Supersuite	I
192593	192593-5.3	1165.64	0.282158	2.6e-05	0.00158326	0.071107	0.282123	2.86654	0.91	1.81219	FOR010	Moodini Supersuite	I
192593	192593-6.1	1187.4	0.28212	3e-05	0.000523713	0.0228987	0.282108	2.82546	1.05	1.8317	FOR010	Moodini Supersuite	I
192594	192594-1.1	1610.41	0.282075	3e-05	0.00245906	0.113738	0.282	8.52802	1.05	1.7938	FOR004	Toolgana Supersuite	I
192594	192594-4.1	1621.35	0.281901	1.2e-05	0.00131737	0.0583904	0.281861	3.82594	0.42	2.10395	FOR004	Toolgana Supersuite	I
192594	192594-6.1	1615.94	0.282032	1.7e-05	0.00149444	0.0719306	0.281986	8.1653	0.595	1.8214	FOR004	Toolgana Supersuite	I
192594	192594-7.1	1602.17	0.281905	2.1e-05	0.00211458	0.10221	0.281841	2.69234	0.735	2.16159	FOR004	Toolgana Supersuite	I
192594	192594-9.1	1610.36	0.281927	1.7e-05	0.00227532	0.0884744	0.281858	3.47301	0.595	2.11803	FOR004	Toolgana Supersuite	I
192594	192594-17.1	1601.78	0.28199	1.8e-05	0.00221481	0.105168	0.281923	5.59299	0.63	1.97564	FOR004	Toolgana Supersuite	I
192594	192594-18.1	1611.83	0.281984	1.4e-05	0.00210261	0.112444	0.28192	5.71411	0.49	1.97564	FOR004	Toolgana Supersuite	I
192594	192594-20.1	1591.05	0.282015	1.1e-05	0.00115232	0.0532979	0.28198	7.38897	0.385	1.85206	FOR004	Toolgana Supersuite	I
192594	192594-24.1	1594.85	0.282095	1.8e-05	0.00240154	0.108126	0.282022	8.97293	0.63	1.75314	FOR004	Toolgana Supersuite	I
206730	206730_02.1	1532.56	0.281822	1.3e-05	0.000987401	0.0448469	0.281793	-0.568075	0.455	2.3156	FOR011	Undawidgi Supersuite	I
206730	206730_21.1	1209.44	0.281972	1.7e-05	0.000697192	0.0222521	0.281956	-2.07551	0.595	2.16085	FOR011	Undawidgi Supersuite	I
206730	206730_21.3	1189.36	0.282004	1.5e-05	0.000731737	0.0243229	0.281988	-1.40969	0.525	2.10297	FOR011	Undawidgi Supersuite	I
206730	206730_22.1	1157.84	0.282063	1.8e-05	0.000775143	0.0247402	0.282046	-0.0430159	0.63	1.9916	FOR011	Undawidgi Supersuite	I
206730	206730_23.1	1165.74	0.281887	1.4e-05	0.00160039	0.073063	0.281852	-6.75312	0.49	2.42303	FOR011	Undawidgi Supersuite	I
206730	206730_30.1	1193.24	0.281934	7.9e-06	0.000778719	0.0313584	0.281916	-3.84403	0.2765	2.26042	FOR011	Undawidgi Supersuite	I
206752	206752_03.1	1207.72	0.282035	1e-05	0.00100289	0.043313	0.282012	-0.126411	0.35	2.03563	FOR010	Moodini Supersuite	I
206752	206752_04.1	1210.02	0.282073	1.6e-05	0.000679501	0.0277874	0.282057	1.53286	0.56	1.93173	FOR010	Moodini Supersuite	I
206752	206752_06.1	1192.81	0.28214	1.7e-05	0.000960879	0.0462062	0.282118	3.3056	0.595	1.80523	FOR010	Moodini Supersuite	I
206752	206752_09.1	1185.31	0.282121	2.1e-05	0.000560743	0.0243818	0.282108	2.7854	0.735	1.83263	FOR010	Moodini Supersuite	I
206752	206752_10.1	1211.51	0.28207	1.4e-05	0.000999996	0.0443313	0.282047	1.19956	0.49	1.95413	FOR010	Moodini Supersuite	I
206752	206752_11.1	1202.37	0.282095	1.5e-05	0.00102511	0.0469832	0.282072	1.86675	0.525	1.9045	FOR010	Moodini Supersuite	I
206752	206752_12.1	1122.2	0.282083	1.1e-05	0.000701359	0.0327902	0.282068	-0.0590363	0.385	1.96495	FOR010	Moodini Supersuite	I
206752	206752_23.1	1169.86	0.282052	1.8e-05	0.000608377	0.0287914	0.282039	-0.0391509	0.63	2.00069	FOR010	Moodini Supersuite	I
206752	206752_24.1	1178.88	0.282057	1.4e-05	0.000863891	0.042396	0.282038	0.135428	0.49	1.99658	FOR010	Moodini Supersuite	I
206752	206752_25.1	1177.57	0.28206	1.7e-05	0.000629007	0.0272612	0.282046	0.397953	0.595	1.97885	FOR010	Moodini Supersuite	I
206752	206752_29.1	1185.23	0.282052	7.3e-06	0.000336275	0.0144845	0.282044	0.514934	0.2555	1.97734	FOR010	Moodini Supersuite	I
206752	206752_32.1	1174.7	0.281997	2e-05	0.000722476	0.0393571	0.281981	-1.97231	0.7	2.12732	FOR010	Moodini Supersuite	I
206752	206752_36.1	1157.46	0.282134	2.4e-05	0.000748966	0.0390454	0.282118	2.48627	0.84	1.83012	FOR010	Moodini Supersuite	I
206753	206753_01.1	1197.35	0.282104	9.8e-06	0.000118218	0.00545492	0.282101	2.80289	0.343	1.84087	FOR010	Moodini Supersuite	I
206753	206753_03.1	1146.6	0.282165	1.9e-05	4.33696e-05	0.00256065	0.282164	3.8878	0.665	1.73216	FOR010	Moodini Supersuite	I
206753	206753_07.1	1155.39	0.282135	2.5e-05	0.000174259	0.00826327	0.282131	2.92023	0.875	1.80081	FOR010	Moodini Supersuite	I
206753	206753_09.1	1209.94	0.282216	2.5e-05	0.000327646	0.0172918	0.282209	6.88643	0.875	1.58924	FOR010	Moodini Supersuite	I
206753	206753_10.1	1177.32	0.282153	2.7e-05	0.000227126	0.013687	0.282148	4.00634	0.945	1.74842	FOR010	Moodini Supersuite	I
206753	206753_12.1	1208.2	0.28222	3.2e-05	0.000386922	0.0248935	0.282211	6.94173	1.12	1.58435	FOR010	Moodini Supersuite	I
206753	206753_15.1	1186.25	0.282161	1e-05	0.000266811	0.0150996	0.282155	4.45769	0.35	1.72649	FOR010	Moodini Supersuite	I
206753	206753_15.2	1197.39	0.282166	2.5e-05	0.000173664	0.0093214	0.282162	4.95763	0.875	1.70313	FOR010	Moodini Supersuite	I
206753	206753_17.1	1205.37	0.282127	1.7e-05	0.000168465	0.00918635	0.282123	3.75726	0.595	1.78611	FOR010	Moodini Supersuite	I
206753	206753_18.1	1154.73	0.282172	1.5e-05	0.000180531	0.00993544	0.282168	4.21247	0.525	1.71772	FOR010	Moodini Supersuite	I
213822	213822_04.1	1640.48	0.282066	2.4e-05	0.00264053	0.11967	0.281984	8.63966	0.84	1.80985	FOR004	Toolgana Supersuite	I
213822	213822_06.1	1617.45	0.281934	1.7e-05	0.00104951	0.0430548	0.281902	5.2035	0.595	2.01273	FOR004	Toolgana Supersuite	I
213822	213822_07.1	1571.25	0.281939	2e-05	0.00184024	0.0838503	0.281884	3.53308	0.7	2.08392	FOR004	Toolgana Supersuite	I
213822	213822_09.1	1627.51	0.281859	1.1e-05	0.00117421	0.0545459	0.281823	2.62589	0.385	2.18545	FOR004	Toolgana Supersuite	I
213822	213822_10.1	1623.19	0.281942	3e-05	0.00181078	0.0880812	0.281886	4.78295	1.05	2.04411	FOR004	Toolgana Supersuite	I
213822	213822_13.1	1597.77	0.28186	1.6e-05	0.0017682	0.0780976	0.281807	1.37389	0.56	2.24236	FOR004	Toolgana Supersuite	I
213822	213822_14.1	1587.37	0.281946	1.6e-05	0.00174161	0.0744134	0.281894	4.23147	0.56	2.05171	FOR004	Toolgana Supersuite	I
213822	213822_16.1	1626.43	0.281892	1.1e-05	0.00253603	0.109041	0.281814	2.28493	0.385	2.20639	FOR004	Toolgana Supersuite	I
213822	213822_18.1	1613.25	0.281814	9.8e-06	0.00140779	0.0574066	0.281771	0.463914	0.343	2.31237	FOR004	Toolgana Supersuite	I
213822	213822_19.1	1602.04	0.281922	1e-05	0.00245192	0.100909	0.281848	2.92996	0.35	2.14631	FOR004	Toolgana Supersuite	I
213822	213822_20.2	1612.54	0.281916	1.1e-05	0.00161318	0.0661708	0.281867	3.84605	0.385	2.09585	FOR004	Toolgana Supersuite	I
213822	213822_21.1	1607.61	0.282012	1e-05	0.00127927	0.0539417	0.281973	7.50761	0.35	1.85724	FOR004	Toolgana Supersuite	I
213822	213822_22.1	1629	0.281874	1.1e-05	0.00190448	0.0757104	0.281815	2.39121	0.385	2.20159	FOR004	Toolgana Supersuite	I
213822	213822_23.1	1621.65	0.281884	9.1e-06	0.00148918	0.0642386	0.281838	3.04181	0.3185	2.15433	FOR004	Toolgana Supersuite	I
213822	213822_25.1	1611.41	0.281859	9.6e-06	0.00153834	0.0658108	0.281812	1.87972	0.336	2.22064	FOR004	Toolgana Supersuite	I
213822	213822_27.1	1618.47	0.281922	1.2e-05	0.00200405	0.0881249	0.281861	3.76178	0.42	2.10583	FOR004	Toolgana Supersuite	I
213822	213822_28.1	1618.41	0.282044	1.2e-05	0.00097498	0.0469941	0.282014	9.20978	0.42	1.7561	FOR004	Toolgana Supersuite	I
213822	213822_29.1	1549.9	0.28189	1.1e-05	0.00118436	0.0515953	0.281855	2.02044	0.385	2.16405	FOR004	Toolgana Supersuite	I
213822	213822_30.1	1598.21	0.281892	1.2e-05	0.00109592	0.0470627	0.281859	3.24092	0.42	2.12347	FOR004	Toolgana Supersuite	I
213822	213822_31.1	1614.86	0.281891	1.2e-05	0.00135683	0.0631557	0.28185	3.2869	0.42	2.13341	FOR004	Toolgana Supersuite	I
213822	213822_32.1	1610.25	0.281908	1.1e-05	0.00189835	0.0795502	0.28185	3.20417	0.385	2.13513	FOR004	Toolgana Supersuite	I
213822	213822_35.1	1607.63	0.281926	1e-05	0.00237999	0.0989259	0.281854	3.26694	0.35	2.1291	FOR004	Toolgana Supersuite	I
213822	213822_39.1	1614.01	0.28193	8.6e-06	0.00217144	0.0918952	0.281864	3.76926	0.301	2.1019	FOR004	Toolgana Supersuite	I
213822	213822_42.1	1630.95	0.281849	1.2e-05	0.00102116	0.0409712	0.281817	2.51389	0.42	2.19526	FOR004	Toolgana Supersuite	I
213822	213822_43.1	1566.08	0.281888	1.1e-05	0.00126924	0.0568466	0.28185	2.21325	0.385	2.16426	FOR004	Toolgana Supersuite	I
213822	213822_44.1	1601.32	0.28187	8.4e-06	0.0010048	0.0438315	0.28184	2.62627	0.294	2.16516	FOR004	Toolgana Supersuite	I
213822	213822_45.1	1622.87	0.281926	2e-05	0.00121305	0.0577376	0.281889	4.86009	0.7	2.03892	FOR004	Toolgana Supersuite	I
213838	213838_01.1	1189.2	0.281934	9e-06	0.000900609	0.0299362	0.281914	-4.02941	0.315	2.26903	FOR011	Moodini Supersuite	I
213838	213838_03.1	1186.43	0.281866	8.6e-06	0.000816289	0.0262546	0.281848	-6.43407	0.301	2.41896	FOR011	Moodini Supersuite	I
213838	213838_06.1	1200.29	0.281891	1.1e-05	0.000290794	0.00912048	0.281884	-4.82259	0.385	2.32785	FOR011	Moodini Supersuite	I
213838	213838_07.1	1194.31	0.281897	9.7e-06	0.00055503	0.0176158	0.281884	-4.95389	0.3395	2.33151	FOR011	Moodini Supersuite	I
213838	213838_13.1	1198.48	0.281949	1.2e-05	0.000694557	0.0225027	0.281933	-3.12986	0.42	2.21923	FOR011	Moodini Supersuite	I
213838	213838_14.1	1184.15	0.281902	8.8e-06	0.000651878	0.0203209	0.281887	-5.07733	0.308	2.33143	FOR011	Moodini Supersuite	I
213838	213838_18.1	1188.8	0.28189	1.5e-05	0.000562173	0.0157057	0.281877	-5.32939	0.525	2.35098	FOR011	Moodini Supersuite	I
213838	213838_27.1	1169.56	0.282036	1.1e-05	0.000673047	0.021671	0.282021	-0.663749	0.385	2.04018	FOR011	Moodini Supersuite	I
213838	213838_34.2	1193.48	0.281932	1.4e-05	0.00073901	0.0246014	0.281915	-3.87795	0.49	2.26276	FOR011	Moodini Supersuite	I
216239	216239_02.1	1454.71	0.282064	1.2e-05	0.00129448	0.059532	0.282028	6.0122	0.42	1.83496	FOR012	Undawidgi Supersuite	I
216239	216239_03.1	1492.7	0.281966	1.2e-05	0.00205961	0.101097	0.281908	2.59337	0.42	2.08317	FOR012	Undawidgi Supersuite	I
216239	216239_04.1	1530.14	0.282048	1.1e-05	0.000998583	0.0458751	0.282019	7.38704	0.385	1.80508	FOR012	Undawidgi Supersuite	I
216239	216239_07.1	1475.71	0.282006	1.3e-05	0.00104127	0.0496119	0.281977	4.66078	0.455	1.93781	FOR012	Undawidgi Supersuite	I
216239	216239_09.1	1528.69	0.282022	1.2e-05	0.00097872	0.0457896	0.281994	6.45286	0.42	1.86394	FOR012	Undawidgi Supersuite	I
216239	216239_10.1	1475.15	0.281977	1.4e-05	0.00214578	0.108012	0.281917	2.52665	0.49	2.07385	FOR012	Undawidgi Supersuite	I
216239	216239_11.1	1496.09	0.282057	1.4e-05	0.00120432	0.0578312	0.282023	6.75279	0.49	1.81946	FOR012	Undawidgi Supersuite	I
216239	216239_12.1	1507.66	0.282009	1.2e-05	0.00107694	0.0491291	0.281978	5.43068	0.42	1.91322	FOR012	Undawidgi Supersuite	I
216239	216239_15.1	1506.76	0.281986	7e-06	0.0021773	0.095144	0.281924	3.48218	0.245	2.03726	FOR012	Undawidgi Supersuite	I
216239	216239_17.1	1510.99	0.28195	1.7e-05	0.00155962	0.0750832	0.281905	2.92054	0.595	2.07644	FOR012	Undawidgi Supersuite	I
216239	216239_18.1	1510.69	0.282002	1.1e-05	0.00133697	0.0647928	0.281964	4.98497	0.385	1.94413	FOR012	Undawidgi Supersuite	I
216239	216239_19.1	1550.55	0.282065	1.2e-05	0.00133764	0.0654728	0.282026	8.08514	0.42	1.776	FOR012	Undawidgi Supersuite	I
216239	216239_20.1	1512.8	0.281946	1.1e-05	0.0011197	0.0511725	0.281914	3.26419	0.385	2.05587	FOR012	Undawidgi Supersuite	I
216239	216239_22.1	1496.37	0.281931	1.2e-05	0.00163713	0.0789568	0.281885	1.85362	0.42	2.13325	FOR012	Undawidgi Supersuite	I
216239	216239_23.1	1505.98	0.281977	9.5e-06	0.000959362	0.0440918	0.28195	4.37723	0.3325	1.97939	FOR012	Undawidgi Supersuite	I
216239	216239_24.1	1490.13	0.281979	1e-05	0.00117606	0.0516568	0.281946	3.88366	0.35	1.99871	FOR012	Undawidgi Supersuite	I
216239	216239_26.1	1476.41	0.282095	9.7e-06	0.0010645	0.0494667	0.282065	7.8109	0.3395	1.73627	FOR012	Undawidgi Supersuite	I
216276	216276_01.2	1626.21	0.281867	1e-05	0.0012889	0.0510579	0.281827	2.75616	0.35	2.17612	FOR008	Toolgana Supersuite	I
216276	216276_02.1	1617.96	0.281883	1e-05	0.00232772	0.0948296	0.281812	2.01479	0.35	2.21709	FOR008	Toolgana Supersuite	I
216276	216276_04.1	1591.03	0.281875	1.2e-05	0.000951192	0.0397991	0.281846	2.63499	0.42	2.15664	FOR008	Toolgana Supersuite	I
216276	216276_05.1	1596.86	0.281879	1.5e-05	0.00252243	0.110111	0.281803	1.21956	0.525	2.2515	FOR008	Toolgana Supersuite	I
216276	216276_06.1	1589.06	0.281942	1.4e-05	0.00218248	0.0929668	0.281876	3.65503	0.49	2.0899	FOR008	Toolgana Supersuite	I
216276	216276_10.1	1572.08	0.281901	1.2e-05	0.000788148	0.0314534	0.281878	3.31311	0.42	2.09863	FOR008	Toolgana Supersuite	I
216276	216276_21.1	1586.43	0.281881	1.5e-05	0.00208483	0.0924417	0.281818	1.53866	0.525	2.22307	FOR008	Toolgana Supersuite	I
216276	216276_22.1	1561.98	0.281874	1.2e-05	0.00186426	0.0810394	0.281819	1.00296	0.42	2.23831	FOR008	Toolgana Supersuite	I
216276	216276_24.1	1640.78	0.281847	1.1e-05	0.00212142	0.0917721	0.281781	1.44545	0.385	2.27109	FOR008	Toolgana Supersuite	I
216276	216276_25.1	1643.82	0.281835	1e-05	0.000906579	0.0378025	0.281807	2.42644	0.35	2.21081	FOR008	Toolgana Supersuite	I
216276	216276_26.1	1617.31	0.281894	1.3e-05	0.00106462	0.0405921	0.281861	3.76425	0.455	2.10477	FOR008	Toolgana Supersuite	I
216276	216276_28.1	1611.13	0.281878	1.3e-05	0.00195986	0.0866264	0.281818	2.09168	0.455	2.20689	FOR008	Toolgana Supersuite	I
213822	213822_12.1	1177.29	0.282432	1.7e-05	0.00104014	0.0460823	0.282409	13.2582	0.595	1.15354	FOR004	Toolgana Supersuite	M
213822	213822_17.1	1180.25	0.285228	1.8e-05	0.00286587	0.119853	0.285164	111.019	0.63	-5.56961	FOR004	Toolgana Supersuite	M
213822	213822_34.1	1168.31	0.283465	1.5e-05	0.0015779	0.0587861	0.28343	49.2686	0.525	-1.23368	FOR004	Toolgana Supersuite	M
213822	213822_34.2	1198.34	0.283167	2e-05	0.000665288	0.0293152	0.283152	40.0787	0.7	-0.592965	FOR004	Toolgana Supersuite	M
213822	213822_34.3	1172.47	0.283038	2e-05	0.00158566	0.0663398	0.283003	34.2122	0.7	-0.222364	FOR004	Toolgana Supersuite	M
213822	213822_50.1	1173.52	0.282351	1.2e-05	0.000634974	0.0274134	0.282337	10.622	0.42	1.32079	FOR004	Toolgana Supersuite	M
216276	216276_11.1	1183.89	0.282148	3.3e-05	0.00249413	0.0818012	0.282092	2.18112	1.155	1.87011	FOR008	Toolgana Supersuite	M
216276	216276_11.2	1145.33	0.282072	1e-05	0.000753265	0.0221277	0.282056	0.0187522	0.35	1.97795	FOR008	Toolgana Supersuite	M
216276	216276_12.1	1177.63	0.282102	1.3e-05	0.00067884	0.0259798	0.282087	1.8494	0.455	1.88641	FOR008	Toolgana Supersuite	M
216276	216276_13.1	1133.98	0.282147	1.1e-05	0.000391127	0.0135146	0.282139	2.70359	0.385	1.79803	FOR008	Toolgana Supersuite	M
216276	216276_16.1	1158.65	0.282046	1.3e-05	0.00096333	0.0381915	0.282025	-0.773827	0.455	2.03871	FOR008	Toolgana Supersuite	M
194773	194773-7.1	1597.85	0.281888	2.6e-05	0.000998917	0.0284337	0.281858	3.19525	0.91	2.12611	Eucla 1	Moodini Supersuite	X
192594	192594-5.1	1724.42	0.281853	1.5e-05	0.0011678	0.0541032	0.281815	4.54098	0.525	2.13788	FOR004	Toolgana Supersuite	X
192594	192594-13.1	1670.79	0.282065	1.9e-05	0.00196354	0.0905237	0.282003	9.99789	0.665	1.74579	FOR004	Toolgana Supersuite	X
206730	206730_04.1	1507.33	0.281849	1.2e-05	0.00117352	0.0534473	0.281816	-0.351622	0.42	2.28228	FOR011	Undawidgi Supersuite	X
206730	206730_05.1	1521.71	0.281832	1.3e-05	0.000941547	0.0422796	0.281805	-0.404262	0.455	2.29678	FOR011	Undawidgi Supersuite	X
206730	206730_06.1	1430.72	0.281959	1e-05	0.00122156	0.0558629	0.281926	1.83633	0.35	2.08349	FOR011	Undawidgi Supersuite	X
206730	206730_07.1	1498.63	0.28185	1.1e-05	0.00159862	0.0732946	0.281805	-0.933194	0.385	2.31255	FOR011	Undawidgi Supersuite	X
206730	206730_08.1	1472.45	0.281903	1.7e-05	0.000734536	0.0295918	0.281883	1.23807	0.595	2.15399	FOR011	Undawidgi Supersuite	X
206730	206730_09.1	1367.48	0.281872	1.2e-05	0.00163486	0.0781758	0.28183	-3.00186	0.42	2.34228	FOR011	Undawidgi Supersuite	X
206730	206730_13.1	1511.79	0.28187	1.6e-05	0.00171109	0.085689	0.281821	-0.0546312	0.56	2.26683	FOR011	Undawidgi Supersuite	X
206730	206730_14.1	1389.96	0.281795	2.2e-05	0.00114094	0.053873	0.281765	-4.79156	0.77	2.47313	FOR011	Undawidgi Supersuite	X
206730	206730_16.1	1480.16	0.28186	1.7e-05	0.000935627	0.0408472	0.281834	-0.317014	0.595	2.25903	FOR011	Undawidgi Supersuite	X
206730	206730_17.1	1507.07	0.281914	1.3e-05	0.00137523	0.0605943	0.281875	1.74511	0.455	2.14846	FOR011	Undawidgi Supersuite	X
206730	206730_18.2	1457.5	0.281866	8.5e-06	0.00122222	0.0573056	0.281832	-0.881612	0.2975	2.2774	FOR011	Undawidgi Supersuite	X
206730	206730_20.1	1164.65	0.281912	1.8e-05	0.00161511	0.0696797	0.281877	-5.90155	0.63	2.36839	FOR011	Undawidgi Supersuite	X
206730	206730_21.2	1444.23	0.281847	1.6e-05	0.00165085	0.0691774	0.281802	-2.25913	0.56	2.35466	FOR011	Undawidgi Supersuite	X
206730	206730_24.1	1507.91	0.281885	1.1e-05	0.00167414	0.0744295	0.281837	0.431887	0.385	2.23284	FOR011	Undawidgi Supersuite	X
206730	206730_25.1	1484.89	0.281934	1.4e-05	0.00178674	0.0721227	0.281884	1.56433	0.49	2.14281	FOR011	Undawidgi Supersuite	X
206730	206730_26.1	1377.05	0.281955	1.9e-05	0.00111041	0.0407767	0.281926	0.631427	0.665	2.11873	FOR011	Undawidgi Supersuite	X
206730	206730_28.1	1456.96	0.281874	1.7e-05	0.00150097	0.0673495	0.281833	-0.881914	0.595	2.277	FOR011	Undawidgi Supersuite	X
206730	206730_31.1	1473.12	0.281843	1.1e-05	0.00152776	0.0715534	0.2818	-1.65999	0.385	2.33899	FOR011	Undawidgi Supersuite	X
206730	206730_32.1	1488.23	0.281872	1.4e-05	0.00171141	0.079391	0.281824	-0.488853	0.49	2.27622	FOR011	Undawidgi Supersuite	X
206730	206730_34.1	1494.99	0.28187	1e-05	0.00274205	0.134235	0.281792	-1.44893	0.35	2.34252	FOR011	Undawidgi Supersuite	X
206730	206730_37.1	1477.01	0.28182	2e-05	0.00111901	0.0519831	0.281789	-1.98706	0.7	2.36279	FOR011	Undawidgi Supersuite	X
206730	206730_38.1	1411.3	0.281871	1.3e-05	0.00227251	0.105659	0.28181	-2.70178	0.455	2.35722	FOR011	Undawidgi Supersuite	X
206730	206730_40.1	1406.94	0.281878	1.1e-05	0.00155101	0.0705066	0.281837	-1.86452	0.385	2.30068	FOR011	Undawidgi Supersuite	X
206730	206730_42.1	1483.44	0.281826	1.8e-05	0.00118402	0.0548428	0.281793	-1.69856	0.63	2.34944	FOR011	Undawidgi Supersuite	X
206730	206730_43.1	1443.88	0.281877	1.2e-05	0.00160259	0.0707121	0.281833	-1.15557	0.42	2.28427	FOR011	Undawidgi Supersuite	X
206730	206730_44.1	1491.26	0.28188	1.4e-05	0.00133861	0.0590749	0.281842	0.232918	0.49	2.23262	FOR011	Undawidgi Supersuite	X
206752	206752_07.1	1555.46	0.282102	1.1e-05	0.000977404	0.0432901	0.282073	9.88117	0.385	1.66418	FOR010	Moodini Supersuite	X
206752	206752_07.2	1562.89	0.282013	1.5e-05	0.00109516	0.0489109	0.281981	6.76259	0.525	1.87052	FOR010	Moodini Supersuite	X
206753	206753_02.1	1576.27	0.281942	2.1e-05	0.00129961	0.0609296	0.281903	4.31925	0.735	2.0375	FOR010	Moodini Supersuite	X
206753	206753_08.1	1511.14	0.282087	2.9e-05	0.00127253	0.0623903	0.282051	8.07609	1.015	1.74609	FOR010	Moodini Supersuite	X
206753	206753_14.1	1522.41	0.281958	1.7e-05	0.00164771	0.0756279	0.281911	3.36034	0.595	2.05716	FOR010	Moodini Supersuite	X
213838	213838_09.1	1501.86	0.281818	1e-05	0.000846373	0.0386816	0.281794	-1.24095	0.35	2.33463	FOR011	Moodini Supersuite	X
213838	213838_10.1	1527.04	0.28186	1.1e-05	0.00213617	0.0869604	0.281798	-0.518312	0.385	2.30816	FOR011	Moodini Supersuite	X
213838	213838_12.1	1506.26	0.281738	1.4e-05	0.00107484	0.0471799	0.281707	-4.21369	0.49	2.52672	FOR011	Moodini Supersuite	X
213838	213838_16.1	1497.03	0.281749	7.1e-06	0.00115327	0.0420749	0.281716	-4.10382	0.2485	2.51261	FOR011	Moodini Supersuite	X
213838	213838_17.1	1552.42	0.281778	1.2e-05	0.00122084	0.0577296	0.281742	-1.93704	0.42	2.41804	FOR011	Moodini Supersuite	X
213838	213838_18.2	1505.31	0.281861	1.1e-05	0.00184412	0.0802996	0.281808	-0.64733	0.385	2.29954	FOR011	Moodini Supersuite	X
213838	213838_19.1	1483.13	0.281777	1.1e-05	0.000999043	0.0480294	0.281749	-3.25983	0.385	2.44832	FOR011	Moodini Supersuite	X
213838	213838_20.1	1502.71	0.281718	1.4e-05	0.000887303	0.0404857	0.281693	-4.81188	0.49	2.56186	FOR011	Moodini Supersuite	X
213838	213838_21.1	1462.43	0.281753	1.1e-05	0.00080838	0.0359106	0.281731	-4.37753	0.385	2.50312	FOR011	Moodini Supersuite	X
213838	213838_24.1	1485.65	0.281874	7.7e-06	0.00118025	0.0527215	0.281841	0.0564044	0.2695	2.23952	FOR011	Moodini Supersuite	X
213838	213838_28.1	1515.17	0.281803	1.1e-05	0.00108659	0.0484274	0.281772	-1.72444	0.385	2.37567	FOR011	Moodini Supersuite	X
213838	213838_30.1	1515.78	0.281726	1.1e-05	0.00114703	0.0537849	0.281693	-4.5049	0.385	2.55255	FOR011	Moodini Supersuite	X
213838	213838_31.1	1474.86	0.281847	1.1e-05	0.00155855	0.068865	0.281804	-1.51088	0.385	2.33087	FOR011	Moodini Supersuite	X
213838	213838_33.1	1488.43	0.281747	1.5e-05	0.000392513	0.0178054	0.281736	-3.60242	0.525	2.47416	FOR011	Moodini Supersuite	X
213838	213838_34.1	1510.65	0.281904	1.6e-05	0.00285587	0.126851	0.281822	-0.033273	0.56	2.26459	FOR011	Moodini Supersuite	X
Analysis no is the sample number “-” grain number “.” spot number. 176Hf/177Hfi (i), ɛHf(t) and T(DM) of zircons are calculated using the 207Pb*/206Pb* age of grain. T(DM)2 is calculated using a two-stage evolution assuming a mean 176Lu/177Hf ratio of crust = 0.015. Comment refers to the interpretation of the zircon genesis: M = metamorphic, S = Detrital, I = magmatic, X = inherited.

## Sheet: 4. Gawler Craton
4. Gawler Craton (Belousova et al., 2009) - Only analyses <1500 Ma were used
Analysis Na	176Hf/177Hf	1 SE	176Lu/177Hf	176Yb/177Hf	176Lu decay constant b: Blichert-Toft et al. (1997)					Scherer et al. (2001)				Bizzarro et al. (2003)
					Hfi	eHf	1 SE	TDM (Ga)	TDMCrustal (Ga)	Hfi	eHf	TDM (Ga)	TDMCrustal (Ga)	Hfi	eHf	TDM (Ga)	TDMCrustal (Ga)	207Pb/206Pb	± 1 s	Conc
EGC01-1	0.281697	1.9e-05	0.00147494	0.0398439	0.281651	-3.04292	0.665	2.1346	2.47483	0.281653	-4.24258	2.20899	2.59422	0.28165	-2.06358	2.07755	2.38311	1591	21	98.6172
EGC01-3	0.282057	1.3e-05	0.000923574	0.0241599	0.282035	1.41742	0.455	1.62369	1.89607	0.282036	0.505598	1.68028	1.98785	0.282035	2.16155	1.58029	1.8256	1198	21	96.7446
EGC01-4	0.28212	1.7e-05	0.00118488	0.0304083	0.282098	-2.35714	0.595	1.54985	1.92685	0.282099	-3.06189	1.60387	2.01324	0.282098	-1.78211	1.50843	1.86055	939	32	92.1193
EGC01-5	0.2817	1.5e-05	0.000708088	0.0174476	0.281678	-1.92704	0.525	2.08807	2.41177	0.281679	-3.16144	2.16085	2.53109	0.281677	-0.919343	2.03227	2.3201	1598	20	96.8085
EGC01-6	0.281684	1.3e-05	0.00112262	0.0299891	0.281649	-3.43147	0.455	2.13217	2.48782	0.28165	-4.63338	2.20649	2.60813	0.281648	-2.45031	2.07519	2.39538	1577	19	98.7952
EGC01-7	0.282056	1.6e-05	0.000446508	0.010585	0.282046	1.36474	0.56	1.60491	1.88535	0.282046	0.453705	1.66085	1.97719	0.282045	2.10823	1.56202	1.81483	1180	21	97.9661
EGC01-10	0.281741	2.6e-05	0.000614837	0.0160522	0.281722	-0.598261	0.91	2.02899	2.32237	0.281723	-1.82837	2.0997	2.43869	0.281721	0.405918	1.97476	2.23299	1588	20	97.1662
EGC01-11	0.281809	1.4e-05	0.000783431	0.0197122	0.281785	1.69779	0.49	1.94778	2.18327	0.281785	0.471369	2.01566	2.29467	0.281784	2.69896	1.89572	2.09768	1591	57	99.6229
EGC01-12	0.281724	1.8e-05	0.000977057	0.0246556	0.281694	-1.6473	0.63	2.07086	2.3853	0.281695	-2.86202	2.14304	2.50279	0.281693	-0.65569	2.01552	2.29503	1586	19	100.631
EGC01-13	0.281718	2e-05	0.000643352	0.0158564	0.281698	-1.40013	0.7	2.06083	2.37321	0.281699	-2.63066	2.13266	2.4912	0.281697	-0.395607	2.00575	2.28256	1590	20	97.1069
EGC01-14	0.281745	1.8e-05	0.000692926	0.018252	0.281723	0.100553	0.63	2.02782	2.30104	0.281724	-1.14907	2.0985	2.41719	0.281722	1.12069	1.97363	2.21179	1616	21	95.854
EGC01-15	0.281725	1.4e-05	0.000979143	0.0244156	0.281695	-1.68237	0.49	2.06965	2.38513	0.281696	-2.89463	2.14178	2.50254	0.281694	-0.692767	2.01433	2.29493	1583	19	99.621
EGC01-19	0.282214	1.6e-05	0.000678228	0.0177419	0.282206	-6.77312	0.56	1.40383	1.91791	0.282207	-7.21253	1.45275	1.99666	0.282206	-6.41468	1.36631	1.8575	594	30	97.8114
EGC01-21	0.281701	1.8e-05	0.000541873	0.0133176	0.281683	-0.575699	0.63	2.07777	2.36664	0.281684	-1.85597	2.15019	2.48613	0.281683	0.469477	2.02224	2.27481	1647	21	96.357
EGC01-23	0.281592	4.7e-05	0.000558993	0.0132262	0.281573	-2.68628	1.645	2.22187	2.55588	0.281574	-4.02761	2.29931	2.68358	0.281573	-1.59119	2.16249	2.45775	1724	19	99.1299
EGC01-29	0.281749	1.7e-05	0.000470499	0.0114055	0.281734	-0.478464	0.595	2.0109	2.30416	0.281735	-1.70278	2.08099	2.41987	0.281734	0.520976	1.95716	2.21526	1574	26	100.191
EGC01-30	0.281803	1.8e-05	0.000671604	0.0177357	0.281782	1.21798	0.63	1.95005	2.1997	0.281783	0.000982482	2.01801	2.31147	0.281782	2.21145	1.89793	2.11382	1574	21	101.334
EGC01-35	0.281128	1.2e-05	0.000214797	0.00468836	0.281117	2.73505	0.42	2.80218	2.92392	0.281117	0.621627	2.89984	3.09043	0.281116	4.46165	2.72729	2.79572	2635	17	100.114
EGC01-39	0.281675	2.5e-05	0.000483868	0.0122404	0.281654	11.0485	0.875	2.10878	2.05972	0.281655	9.32705	2.18228	2.18407	0.281654	12.4544	2.05242	1.96402	2183	18	74.0724
EGC01-40	0.281737	1.7e-05	0.000794321	0.022606	0.281718	-9.82307	0.595	2.04378	2.58396	0.281719	-10.7375	2.11501	2.69906	0.281718	-9.07682	1.98916	2.4956	1198	23	84.3072
EGC01-41	0.281759	2.1e-05	0.00060755	0.0150755	0.28174	-0.11246	0.735	2.00487	2.28706	0.281741	-1.3373	2.07474	2.40205	0.28174	0.887411	1.95128	2.19871	1581	22	100.886
EGC01-42	0.281796	1.7e-05	0.000694447	0.0169806	0.281773	3.74922	0.595	1.96047	2.13778	0.281774	2.43507	2.02879	2.25062	0.281772	4.82209	1.90807	2.05105	1696	20	90.9788
EGC01-43	0.281763	2.2e-05	0.000682206	0.0175975	0.281742	-0.167407	0.77	2.00347	2.28657	0.281743	-1.38544	2.0733	2.40124	0.281741	0.826904	1.94993	2.19847	1576	22	100.127
EGC01-44	0.281831	1.5e-05	0.000809672	0.019875	0.281806	2.56405	0.525	1.9199	2.13369	0.281807	1.33454	1.98681	2.2435	0.281805	3.56776	1.86858	2.0493	1596	21	98.183
EGC01-46	0.281733	2.1e-05	0.000453574	0.0110653	0.281719	-0.241381	0.735	2.03104	2.31589	0.281719	-1.49372	2.10182	2.43291	0.281718	0.780964	1.97675	2.22597	1608	21	97.0771
EGC01-54	0.281685	1.6e-05	0.00041238	0.00978952	0.281672	-0.740123	0.56	2.09179	2.38526	0.281672	-2.03434	2.1647	2.50598	0.281671	0.316444	2.03589	2.29249	1658	22	92.3402
EGC01-55	0.281635	1.5e-05	0.000426016	0.0103452	0.281621	-2.66991	0.525	2.15801	2.49917	0.281622	-3.95849	2.23322	2.62346	0.281621	-1.61795	2.10033	2.40367	1652	21	89.8305
EGC01-58	0.282129	1.5e-05	0.0009436	0.0240468	0.282114	-4.79738	0.525	1.52793	1.97504	0.282115	-5.4073	1.58118	2.06047	0.282114	-4.29977	1.48709	1.90948	985	40	82.132
EGC01-61	0.282019	1.3e-05	0.000454663	0.0101292	0.282009	-0.389447	0.455	1.65421	1.97855	0.282009	-1.28507	1.71187	2.07303	0.282008	0.341454	1.61	1.906	1161	23	104.651
EGC01-63	0.281747	1.5e-05	0.000583842	0.0146409	0.281729	-0.696561	0.525	2.01945	2.3168	0.28173	-1.91581	2.08983	2.43263	0.281729	0.29874	1.96548	2.22781	1573	22	101.971
EGC01-64	0.281557	2.1e-05	0.000985244	0.0232604	0.281524	-4.4638	0.735	2.29304	2.66408	0.281525	-5.78657	2.37296	2.79422	0.281523	-3.38387	2.23175	2.56409	1723	18	95.9954
EGC01-65	0.281808	1.9e-05	0.000587967	0.014363	0.281786	8.97849	0.665	1.93921	1.96927	0.281787	7.49587	2.0068	2.0823	0.281785	10.1891	1.88738	1.88234	1898	19	91.6754
EGC01-66	0.281929	2e-05	0.000346091	0.00860061	0.281924	-13.531	0.7	1.76813	2.43814	0.281924	-14.0839	1.82976	2.53807	0.281924	-13.08	1.72088	2.36147	804	58	89.801
EGC01-71	0.281598	1.8e-05	1.1538e-05	0.000322201	0.281598	-1.65105	0.63	2.18309	2.49773	0.281598	-3.02077	2.25917	2.62513	0.281598	-0.532786	2.12474	2.39981	1731	19	99.0757
EGC01-76	0.281878	2e-05	0.00019889	0.00490347	0.281876	-18.5026	0.7	1.82825	2.62701	0.281876	-18.9472	1.89197	2.73042	0.281876	-18.1399	1.77939	2.54769	687	44	84.425
EGC01-77	0.281657	2.2e-05	0.000706293	0.0176382	0.281635	-3.10702	0.77	2.14472	2.4958	0.281635	-4.35333	2.21947	2.61828	0.281634	-2.0896	2.0874	2.40169	1613	20	99.752
EGC01-78	0.281748	1.6e-05	0.000393706	0.00996656	0.281735	3.00459	0.56	2.00823	2.2039	0.281735	1.65731	2.07822	2.32039	0.281734	4.10453	1.95456	2.11437	1722	21	99.187
EGC01-79	0.281703	1.6e-05	0.000686137	0.0161339	0.281683	-4.75431	0.56	2.08292	2.48516	0.281684	-5.8864	2.15552	2.60371	0.281683	-3.83023	2.02725	2.3941	1469	54	72.7025
EGC01-80	0.281897	1.9e-05	0.000941684	0.0221901	0.281868	4.71451	0.665	1.8385	1.9992	0.281869	3.49132	1.90258	2.1042	0.281867	5.71305	1.78937	1.91852	1594	25	100.376
EGC01-81	0.282224	2.1e-05	0.000518786	0.0130196	0.282214	2.55753	0.735	1.38468	1.6519	0.282214	1.81038	1.43294	1.73075	0.282214	3.16718	1.34767	1.59137	966	24	100.828
EGC01-85	0.282155	2.2e-05	0.00107815	0.0255811	0.282129	5.98075	0.77	1.4983	1.65604	0.28213	5.03086	1.55052	1.74079	0.282128	6.75599	1.45826	1.59094	1252	29	91.5335
EGC01-86	0.282063	1.6e-05	0.000618934	0.0157129	0.282049	0.468795	0.56	1.60282	1.90636	0.28205	-0.402762	1.65868	1.99753	0.282049	1.18004	1.55998	1.83636	1136	41	93.662
EGC01-87	0.2813	1.9e-05	0.000661497	0.0158744	0.281268	2.79275	0.665	2.6104	2.74897	0.28127	0.893396	2.70138	2.90154	0.281268	4.3442	2.54063	2.63156	2412	17	97.2637
EGC01-88	0.281673	1.7e-05	0.00192966	0.0546076	0.281612	-3.91219	0.595	2.19336	2.54515	0.281614	-5.11146	2.2698	2.6663	0.28161	-2.93317	2.13474	2.45208	1613	20	92.6224
EGC01-90	0.281805	1.9e-05	0.00086123	0.0214403	0.281777	3.2077	0.665	1.95705	2.14884	0.281778	1.92351	2.02526	2.26086	0.281776	4.25609	1.90475	2.06275	1667	19	91.5417
EGC01-91	0.28217	1.5e-05	0.000932966	0.0216246	0.282151	2.16612	0.525	1.47242	1.73817	0.282151	1.36652	1.52374	1.8212	0.28215	2.81861	1.43307	1.67442	1054	26	95.1613
EGC01-92	0.281787	2.1e-05	0.000693719	0.0173502	0.281766	0.62589	0.735	1.97234	2.23619	0.281766	-0.59021	2.04108	2.34911	0.281765	1.61862	1.91962	2.14942	1574	21	100
EGC01-93	0.281767	1.3e-05	0.000485215	0.011742	0.281752	1.34632	0.455	1.988	2.23202	0.281752	0.0804986	2.05729	2.34666	0.281751	2.37969	1.93487	2.14393	1626	21	97.54
EGC02-1	0.282325	1.1e-05	0.000283237	0.00694195	0.282319	8.89355	0.385	1.24237	1.3474	0.282319	8.05115	1.28567	1.41912	0.282319	9.58097	1.20917	1.29232	1087	23	95.1242
EGC02-2	0.281732	1.7e-05	0.000312657	0.00748567	0.281729	-23.9447	0.595	2.02497	2.94527	0.281729	-24.3798	2.09555	3.05927	0.281728	-23.5898	1.97085	2.85783	537	33	106.145
EGC02-5	0.282075	2.1e-05	0.00113175	0.0288936	0.282049	1.56858	0.735	1.60836	1.8759	0.28205	0.673484	1.66442	1.9663	0.282048	2.29907	1.56537	1.80648	1184	35	90.2872
EGC02-6	0.2815	1.3e-05	0.000666551	0.0161777	0.281476	-3.38325	0.455	2.34894	2.68912	0.281477	-4.81434	2.43081	2.82398	0.281475	-2.21478	2.28616	2.58546	1841	19	97.9359
EGC02-7	0.282079	1.7e-05	0.000431064	0.0100518	0.282069	1.77996	0.595	1.57383	1.8458	0.28207	0.882705	1.62868	1.93589	0.282069	2.5122	1.53177	1.77662	1162	27	93.9759
EGC02-8	0.282145	1.2e-05	0.000983611	0.0254316	0.282114	13.9265	0.42	1.50802	1.44129	0.282115	12.6879	1.56058	1.52824	0.282113	14.9377	1.46772	1.37442	1614	33	67.72
EGC02-9	0.282126	1.4e-05	0.000966598	0.0242717	0.282104	2.65485	0.49	1.53289	1.77944	0.282105	1.78462	1.58631	1.86599	0.282104	3.36502	1.49192	1.71299	1146	24	102.443
EGC02-10	0.282004	1.2e-05	0.000711433	0.0182967	0.281988	-1.764	0.42	1.68527	2.04123	0.281989	-2.63053	1.744	2.1367	0.281988	-1.05685	1.64023	1.96793	1133	21	98.6761
EGC02-11	0.282464	1.5e-05	9.68427e-05	0.00213578	0.282463	1.57978	0.525	1.05248	1.38146	0.282463	1.15708	1.08916	1.44161	0.282463	1.92459	1.02435	1.33532	510	48	107.647
EGC02-12	0.282111	1e-05	0.000483198	0.0114488	0.282101	0.836405	0.35	1.53353	1.83483	0.282101	0.0108266	1.58698	1.92228	0.282101	1.5101	1.49254	1.76768	1073	34	89.562
EGC02-13	0.282254	1.9e-05	0.000771827	0.0187803	0.282236	8.84753	0.665	1.35364	1.44715	0.282236	7.91974	1.40082	1.5245	0.282235	9.60471	1.31746	1.38774	1212	24	96.2046
EGC02-14	0.282112	1.4e-05	0.000464255	0.0107176	0.282102	1.93846	0.49	1.53145	1.80266	0.282102	1.07605	1.58482	1.89019	0.282102	2.64223	1.49052	1.73546	1119	69	103.575
EGC02-15	0.282348	1.1e-05	0.000286684	0.00750234	0.282345	-1.0981	0.385	1.21195	1.59743	0.282345	-1.56944	1.25419	1.66632	0.282344	-0.713607	1.17955	1.54458	712	31	86.3764
EGC02-18	0.281748	1.4e-05	0.000514724	0.0123823	0.281732	-0.908494	0.49	2.01452	2.319	0.281733	-2.11906	2.08473	2.4347	0.281732	0.0797137	1.96068	2.2301	1559	38	102.63
EGC02-19	0.282035	1.3e-05	0.000628166	0.0149181	0.282021	0.471697	0.455	1.64043	1.94033	0.282021	-0.434207	1.6976	2.03369	0.28202	1.211	1.59659	1.86865	1180	83	92.2881
EGC02-20	0.28197	1.6e-05	0.000398399	0.00939579	0.28196	-0.335797	0.56	1.71647	2.03423	0.281961	-1.29324	1.7763	2.13255	0.28196	0.445594	1.6706	1.95873	1237	36	100.808
EGC02-22	0.282538	1.5e-05	0.00135261	0.0333168	0.28253	-1.95517	0.525	0.986336	1.39644	0.282531	-2.16874	1.02071	1.45075	0.28253	-1.781	0.959974	1.35479	237	53	122.363
EGC02-24	0.282131	1.7e-05	0.000717384	0.0173179	0.282114	4.39471	0.595	1.51622	1.71854	0.282115	3.4705	1.56906	1.80493	0.282114	5.14896	1.47569	1.65219	1206	34	94.859
EGC02-26	0.28217	1.2e-05	2.41259e-05	0.000623965	0.28217	-8.87156	0.42	1.43803	2.01832	0.28217	-9.29241	1.48815	2.10027	0.28217	-8.52827	1.39959	1.95545	616	36	88.6364
EGC02-27	0.282152	1.8e-05	0.000765555	0.0182002	0.282135	3.73616	0.63	1.49005	1.71269	0.282135	2.86041	1.54198	1.79734	0.282134	4.45084	1.45022	1.64769	1146	29	75.9162
EGC02-29	0.282193	1e-05	0.000497347	0.0118425	0.282182	6.13543	0.35	1.42515	1.5891	0.282182	5.22694	1.47482	1.67085	0.282181	6.87683	1.38706	1.52631	1178	25	98.3871
EGC02-30	0.282025	1.7e-05	0.000388612	0.00925184	0.282016	-0.582773	0.595	1.64346	1.97491	0.282017	-1.46435	1.70074	2.06889	0.282016	0.136655	1.59954	1.90275	1141	62	100.438
EGC02-33	0.282029	1.5e-05	0.00107319	0.0240468	0.282004	0.187883	0.525	1.66774	1.96788	0.282005	-0.715711	1.72587	2.06169	0.282003	0.925303	1.62317	1.89586	1193	19	98.3236
EGC02-34	0.281509	2.5e-05	0.000360109	0.00846687	0.281497	-6.16132	0.875	2.31872	2.74317	0.281497	-7.4836	2.39953	2.87669	0.281497	-5.08182	2.25675	2.64058	1691	26	100.828
EGC02-36	0.282168	1.7e-05	0.000612221	0.0147432	0.282154	5.49773	0.595	1.46276	1.64022	0.282154	4.58067	1.51374	1.72385	0.282153	6.24613	1.42367	1.57598	1193	24	96.6471
EGC02-37	0.280968	1.9e-05	0.000328696	0.00877867	0.280951	-5.42262	0.665	3.01619	3.35323	0.280952	-7.44705	3.12131	3.53015	0.280951	-3.76885	2.93558	3.21709	2540	25	100.512
EGC02-38	0.281445	1.9e-05	0.000723083	0.0181813	0.281418	-4.32507	0.665	2.42462	2.78318	0.281419	-5.79147	2.50912	2.9222	0.281417	-3.12774	2.35982	2.67632	1888	17	101.483
EGC02-39	0.28214	1.7e-05	0.000710473	0.0176016	0.282122	6.1553	0.595	1.50393	1.6584	0.282123	5.18113	1.55634	1.74435	0.282122	6.95037	1.46373	1.59238	1269	56	99.3696
EGC02-42	0.282172	1.4e-05	0.000552769	0.014003	0.28216	3.49497	0.49	1.45517	1.68957	0.282161	2.65206	1.50589	1.77261	0.28216	4.18281	1.41628	1.62581	1097	24	95.4421
EGC02-43	0.282079	1.7e-05	0.000763776	0.0187408	0.282062	0.377841	0.595	1.58753	1.89333	0.282063	-0.471071	1.64286	1.98323	0.282062	1.07059	1.5451	1.8243	1112	43	111.96
EGC02-47	0.282112	1.6e-05	0.000636402	0.0151166	0.282097	4.24508	0.56	1.53833	1.74329	0.282097	3.30282	1.59194	1.83116	0.282096	5.01408	1.49721	1.67581	1226	22	97.1452
EGC02-48	0.282108	1.5e-05	0.000997142	0.0241228	0.282086	2.01493	0.525	1.55832	1.81968	0.282086	1.14481	1.61263	1.90755	0.282085	2.72502	1.51667	1.75221	1147	25	100.523
EGC02-50	0.282076	2.2e-05	0.000772371	0.0184906	0.282057	4.1496	0.77	1.5919	1.79338	0.282057	3.16647	1.64738	1.88407	0.282056	4.95199	1.54935	1.72372	1283	26	91.0366
EGC02-52	0.282102	1.7e-05	0.00054715	0.0126168	0.282086	9.31538	0.595	1.54804	1.60927	0.282087	8.18481	1.60199	1.69876	0.282086	10.2382	1.50666	1.5405	1459	22	97.6011
EGC02-53	0.281552	3e-05	0.000667461	0.0163607	0.281529	-4.02942	1.05	2.28071	2.64521	0.28153	-5.37335	2.3602	2.77581	0.281529	-2.93222	2.21976	2.54486	1733	24	94.172
EGC02-54	0.281182	1.3e-05	5.10442e-05	0.00152479	0.28118	0.203026	0.455	2.72135	2.92739	0.28118	-1.75169	2.8162	3.08867	0.281179	1.79973	2.64862	2.80328	2436	23	96.3465
EGC02-61	0.28113	1.3e-05	0.00131846	0.0339211	0.281069	-5.51137	0.455	2.88066	3.22161	0.281071	-7.33029	2.98106	3.38559	0.281067	-4.02567	2.80367	3.09548	2362	16	96.7824
EGC02-62	0.281599	2.8e-05	0.000227391	0.0054054	0.281594	-14.9842	0.98	2.19387	2.87188	0.281594	-15.8887	2.27033	2.99688	0.281594	-14.2461	2.13524	2.77594	1166	42	97.1698
EGC02-66	0.2818	1.5e-05	0.00111435	0.0290968	0.28176	6.28563	0.525	1.97678	2.07877	0.281761	4.88718	2.04567	2.19186	0.281759	7.42743	1.92395	1.99181	1823	18	98.6286
EGC02-69	0.282063	1.5e-05	0.000625136	0.0151761	0.282049	1.30739	0.525	1.60308	1.88345	0.282049	0.406838	1.65895	1.97474	0.282048	2.04233	1.56023	1.81336	1173	22	95.1407
EGC02-70	0.28109	1.4e-05	0.00027266	0.00691853	0.281076	1.27552	0.49	2.85522	3.01416	0.281076	-0.833891	2.95473	3.18331	0.281075	2.99884	2.7789	2.88394	2635	17	98.8235
EGC02-72	0.282397	1.6e-05	0.000146905	0.00370652	0.282395	-1.19944	0.56	1.14269	1.53896	0.282396	-1.60818	1.18251	1.60407	0.282395	-0.866037	1.11215	1.489	470	28	113.191
EGC02-78	0.281869	1.7e-05	0.000731798	0.0184472	0.281858	-14.2512	0.595	1.8656	2.53706	0.281858	-14.8522	1.93062	2.64149	0.281857	-13.7609	1.81574	2.45693	833	26	95.1981
EGC02-81	0.281612	1.7e-05	0.000551408	0.0128878	0.281592	-0.184807	0.595	2.1952	2.46166	0.281593	-1.58902	2.27171	2.58831	0.281592	0.961684	2.13653	2.36431	1801	19	98.7229
EGC02-86	0.282045	1.6e-05	0.000395839	0.00929977	0.282036	2.05028	0.56	1.61735	1.87801	0.282036	1.10206	1.67371	1.97081	0.282035	2.82413	1.57412	1.80675	1225	23	90.6122
EGC02-91	0.281822	1.6e-05	0.000375266	0.0104471	0.281818	-21.9133	0.56	1.91018	2.78469	0.281818	-22.3091	1.97676	2.89209	0.281818	-21.5904	1.85913	2.70232	495	23	105.051
																				#N/A
EGC03-2	0.28227	1.5e-05	0.000618908	0.0203185	0.282256	8.1733	0.525	1.32685	1.44254	0.282257	7.28847	1.37309	1.51851	0.282256	8.89538	1.29139	1.38419	1152	21	95.7465
EGC03-3	0.281169	1.3e-05	0.000308533	0.115375	0.281153	2.68937	0.455	2.75604	2.88373	0.281154	0.6292	2.85209	3.04689	0.281153	4.37239	2.68238	2.75813	2579	32	80.8841
EGC03-5	0.282062	1.5e-05	0.000381475	0.0129589	0.282053	2.11336	0.525	1.59428	1.85551	0.282053	1.18378	1.64985	1.94698	0.282053	2.87199	1.55167	1.78527	1201	23	93.0891
EGC03-6	0.281175	1.4e-05	0.00353347	0.151687	0.280995	-3.12378	0.49	2.99529	3.23602	0.281001	-4.97472	3.09968	3.39742	0.28099	-1.61169	2.91523	3.11183	2571	17	75.3792
EGC03-7	0.282172	2.6e-05	0.000493024	0.017863	0.282166	-6.28728	0.91	1.45291	1.9538	0.282166	-6.79401	1.50355	2.03579	0.282165	-5.87389	1.41408	1.89089	654	81	101.682
EGC03-8	0.282623	2.2e-05	0.000531769	0.0192154	0.282617	8.44661	0.77	0.850872	1.00541	0.282617	7.98142	0.880527	1.05374	0.282617	8.8261	0.828131	0.968319	632	27	96.6772
EGC03-10	0.281335	2.2e-05	0.00129155	0.0408937	0.28127	5.81999	0.77	2.60715	2.65665	0.281272	3.85586	2.69802	2.80739	0.281268	7.42451	2.53747	2.54061	2536	18	93.2177
EGC03-12	0.282784	1.9e-05	0.000941759	0.0322361	0.28278	5.76816	0.665	0.64061	0.883769	0.28278	5.58768	0.662937	0.919532	0.282779	5.91534	0.623488	0.856341	318	34	76.1006
EGC03-15	0.281275	1.8e-05	0.00167313	0.0692044	0.281189	4.30164	0.63	2.71395	2.79463	0.281192	2.31527	2.80854	2.94987	0.281187	5.92439	2.64142	2.67513	2593	17	87.312
EGC03-20	0.281212	2.2e-05	0.00283434	0.111313	0.281066	0.0277039	0.77	2.88709	3.06199	0.281071	-1.88775	2.98771	3.22123	0.281062	1.59253	2.80993	2.93944	2597	17	92.1833
EGC03-23	0.28237	9.7e-06	0.000475949	0.0162773	0.282364	-0.172675	0.3395	1.18856	1.54841	0.282364	-0.649067	1.22998	1.61568	0.282364	0.215946	1.15679	1.49681	656	25	95.2744
EGC03-24	0.281813	1.4e-05	0.000605873	0.0195093	0.281794	2.70437	0.49	1.93351	2.14359	0.281794	1.44785	2.0009	2.25485	0.281793	3.73013	1.88183	2.05809	1620	19	97.5309
EGC03-25	0.281168	1.3e-05	0.00191087	0.0747379	0.281071	-0.345835	0.455	2.87511	3.06812	0.281074	-2.30183	2.97532	3.23067	0.281068	1.25208	2.79827	2.94302	2575	19	79.4951
EGC03-27	0.281169	1.4e-05	0.00367338	0.153973	0.280981	-3.18573	0.49	3.01546	3.25443	0.280987	-5.04229	3.12055	3.41633	0.280975	-1.66903	2.93486	3.12987	2590	19	74.7104
EGC03-28	0.282412	1.9e-05	0.00145344	0.0520393	0.282395	0.411552	0.665	1.16207	1.49538	0.282396	-0.0341616	1.20257	1.55946	0.282395	0.77514	1.13101	1.44622	510	64	118.235
EGC03-29	0.282117	1.6e-05	0.000469341	0.0157733	0.282108	-0.0832083	0.56	1.52502	1.85256	0.282108	-0.869742	1.57817	1.93943	0.282107	0.558599	1.48426	1.78587	1023	23	77.6149
EGC03-31	0.282397	1.3e-05	0.000200136	0.00737117	0.282395	-0.717589	0.455	1.14426	1.52654	0.282395	-1.14276	1.18414	1.59169	0.282395	-0.370771	1.11368	1.47656	591	24	93.7394
EGC03-34	0.281201	1.1e-05	0.000434198	0.0147395	0.281179	2.79573	0.385	2.7235	2.85103	0.28118	0.77193	2.81843	3.01163	0.281179	4.449	2.65071	2.72741	2545	17	91.1198
EGC03-35	0.281767	1.7e-05	0.000882192	0.0301857	0.281739	0.82855	0.595	2.00864	2.26162	0.28174	-0.419463	2.07864	2.37618	0.281738	1.84737	1.95495	2.17358	1623	20	94.5163
EGC03-37	0.281217	1.2e-05	0.000756535	0.0294629	0.281183	-3.11544	0.42	2.72533	3.02074	0.281184	-4.90935	2.82031	3.17832	0.281182	-1.65024	2.65249	2.89953	2292	30	62.3037
EGC03-38	0.281273	1.8e-05	0.00428946	0.189628	0.281043	1.79403	0.63	2.91923	3.03587	0.281051	-0.110238	3.02098	3.19095	0.281037	3.34983	2.84121	2.91649	2705	17	76.0074
EGC03-41	0.281609	1.7e-05	0.000458677	0.0156405	0.281595	-5.50382	0.595	2.19388	2.61004	0.281595	-6.72554	2.27034	2.73583	0.281594	-4.5065	2.13524	2.51341	1571	20	96.5627
EGC03-42	0.281821	2e-05	0.000607582	0.0204707	0.281802	2.89424	0.7	1.92303	2.12877	0.281802	1.64097	1.99005	2.23943	0.281801	3.91734	1.87163	2.04373	1616	20	94.6163
EGC03-44	0.282361	1.6e-05	0.000558536	0.0177785	0.282355	-1.36199	0.56	1.20316	1.59258	0.282355	-1.80865	1.2451	1.66045	0.282354	-0.997642	1.17101	1.54051	603	24	97.5124
EGC03-45	0.281742	2.3e-05	0.000496752	0.0166159	0.281727	-0.524713	0.805	2.02147	2.31475	0.281727	-1.75607	2.09193	2.431	0.281726	0.480485	1.96745	2.22542	1584	21	96.2121
EGC03-46	0.281632	1.7e-05	0.000131945	0.00486527	0.281628	-1.03414	0.595	2.14566	2.44511	0.281628	-2.38344	2.22044	2.56995	0.281627	0.0674497	2.08832	2.34917	1712	18	98.9486
EGC03-47	0.281708	2e-05	0.000815327	0.0279905	0.281682	-1.44199	0.7	2.08332	2.39281	0.281683	-2.68353	2.15593	2.5116	0.281682	-0.428459	2.02764	2.30154	1612	19	97.8288
EGC03-48	0.282132	2.1e-05	0.000572529	0.018726	0.282119	3.63688	0.735	1.50917	1.73434	0.282119	2.74017	1.56176	1.82054	0.282119	4.36867	1.46883	1.66815	1166	21	92.8816
EGC03-49	0.281747	2e-05	0.000486729	0.0161632	0.281732	-0.613413	0.7	2.01438	2.31091	0.281733	-1.8355	2.08458	2.42675	0.281732	0.384204	1.96054	2.22191	1572	20	96.883
EGC03-52	0.283067	1.9e-05	0.00262413	0.0681912	0.283059	13.7607	0.665	0.26436	0.322697	0.283059	13.6484	0.273573	0.336873	0.283059	13.8522	0.257294	0.311825	66	132	240.909
EGC03-54	0.282193	1.7e-05	0.000647962	0.0209409	0.282178	6.49162	0.595	1.43076	1.5833	0.282178	5.57075	1.48063	1.66512	0.282177	7.24314	1.39252	1.52047	1199	21	94.0784
EGC03-56	0.281642	1.4e-05	0.000746745	0.0255027	0.281615	1.44161	0.49	2.16677	2.38847	0.281616	0.0173712	2.24229	2.51311	0.281614	2.60447	2.10886	2.29266	1836	19	95.3704
EGC03-63	0.281246	1.6e-05	0.00156797	0.0670413	0.281168	1.47655	0.56	2.74511	2.90262	0.281171	-0.445435	2.84078	3.05932	0.281166	3.0466	2.67174	2.78202	2506	18	97.486
EGC03-65	0.282439	1.3e-05	0.000575089	0.0203246	0.282432	1.619	0.455	1.09919	1.41722	0.282433	1.16475	1.13749	1.47931	0.282432	1.98955	1.06981	1.36959	587	22	101.874
EGC03-71	0.28123	1.2e-05	0.000772441	0.0249463	0.281193	0.838445	0.42	2.70946	2.89357	0.281194	-1.07964	2.8039	3.05125	0.281192	2.40524	2.63705	2.77223	2443	17	97.5849
EGC03-72	0.281291	1.6e-05	0.000820653	0.0291122	0.281247	8.9099	0.56	2.63297	2.58946	0.281249	6.78065	2.72474	2.74475	0.281246	10.6495	2.5626	2.46985	2699	17	81.2153
EGC03-74	0.282238	1.8e-05	0.000505136	0.0151019	0.282227	7.26672	0.63	1.36555	1.50346	0.282227	6.37415	1.41314	1.58183	0.282226	7.99513	1.32905	1.44327	1158	23	91.5371
EGC03-76	0.282017	1.5e-05	6.12203e-05	0.00215198	0.282016	-13.274	0.525	1.64012	2.32036	0.282016	-13.7292	1.69728	2.41363	0.282016	-12.9026	1.59628	2.24881	612	24	96.5686
EGC03-78	0.281734	1.1e-05	0.00105577	0.0346893	0.281698	2.37387	0.385	2.06181	2.26527	0.281699	1.0308	2.13367	2.38279	0.281697	3.4704	2.0067	2.17494	1751	19	93.0897
EGC03-80	0.282159	1.9e-05	0.000575775	0.0188247	0.282146	4.84299	0.665	1.47336	1.66833	0.282146	3.93759	1.52471	1.75257	0.282145	5.58187	1.43398	1.60362	1177	31	100.51
EGC03-81	0.282231	2.4e-05	0.000867204	0.0300188	0.282211	6.70571	0.84	1.38796	1.53747	0.282212	5.82385	1.43633	1.61632	0.282211	7.42538	1.35086	1.47691	1157	24	94.9006
EGC03-91	0.282956	2.3e-05	0.000719574	0.0250611	0.282953	10.5309	0.805	0.402704	0.540981	0.282954	10.3951	0.416739	0.563649	0.282953	10.6417	0.39194	0.523596	328	99	55.1829
EGC03-94	0.281274	1.7e-05	0.000789363	0.0270427	0.281235	3.75156	0.595	2.65309	2.75881	0.281236	1.78512	2.74556	2.91381	0.281234	5.35791	2.58218	2.63951	2502	17	97.2022
EGC03-98	0.281415	1.6e-05	0.000219352	0.00921235	0.281407	-4.42194	0.56	2.43222	2.79916	0.281407	-5.92174	2.51699	2.9405	0.281407	-3.19731	2.36721	2.69052	1901	18	97.738
EGC03-102	0.282568	2.2e-05	0.000488672	0.0163781	0.282565	0.334488	0.77	0.923806	1.2927	0.282565	0.0792662	0.956003	1.3448	0.282565	0.542644	0.899115	1.25273	481	29	70.0624
EGC03-103	0.282554	2.2e-05	0.000461666	0.0159215	0.282549	4.5837	0.77	0.941933	1.19472	0.282549	4.16707	0.974762	1.24813	0.282549	4.92355	0.916758	1.15374	544	30	100.551
EGC03-104	0.281704	1.6e-05	0.000162295	0.00570502	0.281702	-25.3781	0.56	2.05364	3.01361	0.281702	-25.798	2.12522	3.1296	0.281702	-25.0355	1.99876	2.92464	597	27	91.7923
EGC03-105	0.281231	2e-05	0.00148423	0.0693731	0.281149	7.1896	0.7	2.75901	2.75259	0.281152	5.04459	2.85517	2.91238	0.281147	8.94218	2.68527	2.62952	2772	17	52.2727
EGC03-107	0.281881	1.9e-05	0.000595574	0.0206426	0.281867	-3.59257	0.665	1.84313	2.23641	0.281867	-4.54631	1.90737	2.34121	0.281866	-2.8142	1.79387	2.15593	1240	21	93.3871
																				#N/A
EGC04-1	0.282016	2.1e-05	0.00126967	0.046874	0.281989	-2.4011	0.735	1.69399	2.05856	0.28199	-3.23115	1.75303	2.15303	0.281988	-1.72375	1.64871	1.98604	1105	21	93.8462
EGC04-2	0.282089	1.8e-05	0.000504274	0.0180962	0.282077	2.41905	0.63	1.56356	1.81804	0.282078	1.51189	1.61806	1.90744	0.282077	3.15937	1.52177	1.74939	1177	23	94.2226
EGC04-5	0.281152	1.4e-05	0.000688408	0.023599	0.281119	-1.69783	0.49	2.8052	3.05295	0.28112	-3.6237	2.90297	3.21618	0.281118	-0.124677	2.73022	2.92735	2447	18	95.5047
EGC04-6	0.281501	1.8e-05	0.000794095	0.0270561	0.281474	-6.29143	0.63	2.35542	2.77357	0.281475	-7.61941	2.43751	2.90773	0.281473	-5.20726	2.29246	2.67048	1720	20	97.7326
EGC04-8	0.281086	1.2e-05	0.000758175	0.0254431	0.28105	-5.26136	0.42	2.89624	3.23557	0.281051	-7.14361	2.99718	3.40308	0.281049	-3.72389	2.81883	3.10671	2400	39	98.0417
EGC04-10	0.281245	1.5e-05	0.000289571	0.0090325	0.281232	0.213425	0.525	2.65663	2.86749	0.281232	-1.66281	2.74923	3.0237	0.281231	1.74594	2.58563	2.7473	2359	17	98.1348
EGC04-11	0.281139	1.9e-05	0.000878842	0.031621	0.281096	-1.97603	0.665	2.83606	3.08699	0.281098	-3.90868	2.9349	3.25122	0.281095	-0.397312	2.76026	2.96062	2469	17	99.2305
EGC04-13	0.283034	1.8e-05	0.000977269	0.0255048	0.283032	11.6018	0.63	0.298202	0.415869	0.283032	11.5231	0.308595	0.432553	0.283032	11.6661	0.290232	0.403073	193	89	54.9223
EGC04-15	0.282119	1.5e-05	0.00100688	0.0335505	0.282096	2.60002	0.525	1.54393	1.79058	0.282097	1.72312	1.59774	1.87767	0.282096	3.31564	1.50266	1.72371	1156	22	98.6159
EGC04-16	0.281542	2.4e-05	0.000885976	0.0264977	0.281511	-3.61795	0.84	2.30692	2.6548	0.281512	-4.98887	2.38732	2.78629	0.28151	-2.49866	2.24526	2.55375	1778	19	101.969
EGC04-17	0.281097	1.9e-05	0.000410258	0.013229	0.281077	-2.96323	0.665	2.85624	3.13768	0.281078	-4.91285	2.95579	3.30494	0.281077	-1.37067	2.7799	3.00899	2456	17	98.9821
EGC04-18	0.282165	2.2e-05	0.000515079	0.01458	0.282153	5.76937	0.77	1.46305	1.63348	0.282153	4.83928	1.51404	1.71739	0.282153	6.52842	1.42395	1.56903	1206	24	92.3715
EGC04-19	0.280959	1.1e-05	0.000919737	0.0300114	0.280909	-1.66836	0.385	3.0741	3.29172	0.28091	-3.83954	3.18124	3.47071	0.280907	0.105587	2.99194	3.15392	2760	17	91.3406
EGC04-20	0.281097	1.6e-05	0.000775299	0.0247298	0.28106	-3.85007	0.56	2.8832	3.18367	0.281061	-5.76871	2.98368	3.35072	0.281058	-2.28281	2.80614	3.05515	2445	17	97.2188
EGC04-21	0.281501	2.6e-05	0.000618392	0.0197924	0.28148	-5.78097	0.91	2.34471	2.75243	0.281481	-7.12668	2.42643	2.88668	0.281479	-4.6823	2.28204	2.64926	1733	20	96.5955
EGC04-22	0.281583	1.3e-05	0.000244877	0.00808391	0.281575	-2.18492	0.455	2.21568	2.5398	0.281575	-3.55471	2.2929	2.6683	0.281574	-1.06659	2.15646	2.44105	1743	19	97.533
EGC04-24	0.28243	1.2e-05	0.000271255	0.00920843	0.282427	1.03818	0.42	1.10249	1.43972	0.282427	0.592913	1.14092	1.50245	0.282427	1.40139	1.07303	1.39159	626	23	92.8115
EGC04-26	0.281616	1.2e-05	0.000455549	0.0142136	0.2816	-1.1995	0.42	2.18454	2.48157	0.281601	-2.5631	2.26067	2.60768	0.2816	-0.0862227	2.12615	2.38465	1746	19	98.1672
EGC04-29	0.281592	1.9e-05	0.000684245	0.0225285	0.281568	-0.808074	0.665	2.2291	2.50852	0.281568	-2.21536	2.30679	2.63663	0.281567	0.34093	2.16952	2.41004	1812	19	97.0199
EGC04-34	0.282099	1.5e-05	0.000905252	0.0298043	0.282089	-11.0698	0.525	1.56663	2.1744	0.282089	-11.5014	1.62123	2.26161	0.282089	-10.7177	1.52475	2.1075	619	31	92.8918
EGC04-37	0.281596	1.7e-05	0.000384443	0.0123107	0.281583	-2.35782	0.595	2.20666	2.53495	0.281583	-3.70556	2.28357	2.66239	0.281583	-1.2575	2.14769	2.43701	1723	21	98.433
EGC04-40	0.280987	1.2e-05	0.000618167	0.0216082	0.280957	-7.30484	0.42	3.01406	3.40145	0.280958	-9.23875	3.1191	3.57631	0.280956	-5.72512	2.9335	3.26693	2453	18	100.204
EGC04-42	0.282985	1.7e-05	0.00221136	0.0739002	0.28298	9.8853	0.595	0.378034	0.526472	0.28298	9.80596	0.39121	0.5469	0.28298	9.94999	0.36793	0.510806	74	67	150
EGC04-45	0.282274	1.7e-05	9.61126e-05	0.0033981	0.282273	-4.82757	0.595	1.30369	1.78518	0.282273	-5.26092	1.34913	1.85948	0.282273	-4.47409	1.26885	1.72819	530	45	106.226
EGC04-49	0.282068	1.6e-05	0.000530562	0.0141589	0.282055	3.04941	0.56	1.5925	1.82646	0.282056	2.09471	1.64801	1.9176	0.282055	3.82857	1.54994	1.75646	1238	36	98.9499
EGC04-52	0.281719	1.5e-05	0.000484549	0.0138465	0.281702	2.6776	0.525	2.05106	2.25115	0.281703	1.30577	2.12254	2.36989	0.281702	3.79761	1.99624	2.15988	1757	19	98.9755
EGC04-53	0.282105	2e-05	0.000532429	0.0170693	0.282093	1.79743	0.7	1.54346	1.81679	0.282094	0.931321	1.59726	1.90485	0.282093	2.50423	1.50221	1.74917	1126	22	99.2895
EGC04-55	0.281747	1.1e-05	0.000973621	0.0335677	0.281717	-1.48698	0.385	2.04007	2.353	0.281718	-2.67889	2.11118	2.4687	0.281716	-0.513993	1.98555	2.26411	1557	19	97.3667
EGC04-56	0.281906	2.1e-05	0.000639912	0.0192925	0.281892	-5.3192	0.735	1.81214	2.25428	0.281892	-6.18262	1.8753	2.35689	0.281892	-4.6146	1.76371	2.1755	1127	22	101.331
EGC04-57	0.281652	1.6e-05	0.00023411	0.00813654	0.281644	0.465058	0.56	2.12523	2.38299	0.281644	-0.912069	2.1993	2.50658	0.281644	1.58939	2.06843	2.28801	1751	19	98.4009
EGC04-60	0.282148	2.3e-05	0.00122162	0.041501	0.282121	3.38936	0.805	1.51348	1.73954	0.282121	2.52055	1.56622	1.82447	0.28212	4.09838	1.47302	1.67433	1153	23	98.0052
EGC04-61	0.280887	1.7e-05	0.000895835	0.0287227	0.28083	5.47873	0.595	3.16586	3.16445	0.280832	2.95858	3.2762	3.35204	0.280829	7.53843	3.08124	3.01987	3171	35	96.0896
EGC04-63	0.281579	2.1e-05	0.00052379	0.017004	0.281561	-1.60017	0.735	2.23689	2.53944	0.281561	-2.99566	2.31485	2.66841	0.28156	-0.460825	2.1771	2.44033	1789	18	98.0436
EGC04-64	0.280891	9.7e-06	0.00156191	0.0612697	0.280813	-10.9811	0.3395	3.21607	3.67191	0.280816	-12.9066	3.32816	3.85353	0.280811	-9.40819	3.13011	3.53221	2513	19	68.0462
EGC04-67	0.281151	1.6e-05	0.000477242	0.0155184	0.281126	3.65772	0.56	2.79129	2.88598	0.281127	1.53989	2.88857	3.05096	0.281125	5.38795	2.71668	2.75895	2660	19	98.2707
EGC04-68	0.281954	1.7e-05	0.000806249	0.0259991	0.281931	4.18944	0.595	1.75611	1.9404	0.281931	3.05495	1.81731	2.04075	0.28193	5.11549	1.70917	1.86329	1476	21	93.2249
EGC04-70	0.281595	1.6e-05	0.00084843	0.0305851	0.281566	-2.92745	0.56	2.23467	2.57068	0.281567	-4.25685	2.31255	2.69812	0.281565	-1.8421	2.17494	2.47276	1724	19	98.6659
EGC04-72	0.281262	1.7e-05	0.00114741	0.0377941	0.281206	1.47111	0.595	2.69379	2.85912	0.281208	-0.429822	2.78768	3.01446	0.281205	3.02389	2.6218	2.73959	2449	30	96.7742
EGC04-75	0.281086	1.6e-05	0.001138	0.0413945	0.281031	-4.81848	0.56	2.92495	3.24462	0.281033	-6.7171	3.02689	3.41232	0.281029	-3.26759	2.84677	3.1156	2447	18	57.2129
EGC04-79	0.282042	1.4e-05	0.000310548	0.010855	0.282039	-14.9845	0.49	1.61774	2.33776	0.282039	-15.3513	1.67412	2.42904	0.282039	-14.6853	1.5745	2.26775	504	81	95.4365
EGC04-80	0.280862	1.2e-05	0.000802031	0.0254807	0.28082	-7.89008	0.42	3.1906	3.57499	0.280822	-9.96113	3.3018	3.75979	0.280819	-6.19809	3.10532	3.4328	2632	33	88.6018
EGC04-81	0.2819	1.4e-05	0.00115545	0.0374115	0.281874	-5.26175	0.49	1.84484	2.27407	0.281875	-6.13467	1.90914	2.37718	0.281873	-4.54937	1.79553	2.19492	1157	23	101.383
EGC04-82	0.282044	1.7e-05	0.000615605	0.0202626	0.282027	5.35225	0.595	1.62794	1.79335	0.282028	4.28815	1.68467	1.88676	0.282027	6.22078	1.58442	1.72158	1379	27	100.508
EGC04-84	0.28159	1.5e-05	0.00143192	0.0521683	0.281538	-1.2152	0.525	2.27589	2.55442	0.28154	-2.61135	2.35521	2.68267	0.281537	-0.0752594	2.21506	2.45585	1839	18	103.535
EGC04-86	0.281196	1.4e-05	0.000152674	0.00501459	0.281189	1.0026	0.49	2.7104	2.89344	0.281189	-0.963113	2.80486	3.05384	0.281188	2.60832	2.63796	2.76999	2456	18	100.204
EGC04-88	0.281104	1.8e-05	0.000357561	0.0117249	0.281087	-3.56813	0.63	2.84337	3.14404	0.281088	-5.48732	2.94247	3.31055	0.281086	-2.00046	2.76737	3.01594	2416	17	99.5033
EGC04-90	0.281506	1.6e-05	0.00104537	0.0333833	0.281471	-6.50608	0.56	2.36428	2.78359	0.281472	-7.82055	2.44668	2.91733	0.28147	-5.43294	2.30109	2.68083	1716	20	96.62
EGC04-91	0.281217	2.1e-05	0.000826077	0.0283957	0.281178	-0.531012	0.735	2.73024	2.95109	0.281179	-2.41682	2.8254	3.10943	0.281177	1.00937	2.65727	2.82926	2408	43	98.9203
EGC04-94	0.282216	1.9e-05	0.000689721	0.0248189	0.2822	6.95359	0.665	1.40157	1.54381	0.282201	6.04487	1.45042	1.62388	0.2822	7.69519	1.36411	1.48232	1185	20	96.6245
EGC04-98	0.281857	2.6e-05	0.000783918	0.0276155	0.281836	-2.28579	0.91	1.88408	2.23544	0.281837	-3.31438	1.94975	2.34233	0.281836	-1.44627	1.83373	2.15335	1342	23	93.8897
EGC04-99	0.281806	2.5e-05	0.00107043	0.0360786	0.281773	0.797092	0.875	1.96648	2.22254	0.281774	-0.401781	2.03502	2.33402	0.281772	1.77576	1.91392	2.13689	1570	22	97.7707
EGC04-102	0.282281	1.9e-05	1.89687e-05	0.00083808	0.282281	-5.21412	0.665	1.29189	1.78617	0.282281	-5.62583	1.33691	1.8599	0.282281	-4.87829	1.25736	1.7296	518	25	103.089
EGC04-104	0.28114	1.8e-05	0.000624199	0.0265959	0.28111	-2.9044	0.63	2.81615	3.09789	0.281111	-4.80234	2.9143	3.26172	0.281109	-1.35411	2.74088	2.97184	2409	17	96.2225
																				#N/A
EGC05-2	0.281669	3.2e-05	0.00060086	0.0162537	0.281648	1.1065	1.12	2.12307	2.35969	0.281649	-0.272343	2.19707	2.48209	0.281648	2.23225	2.06633	2.26562	1772	19	99.1535
EGC05-3	0.281593	1.9e-05	0.000993242	0.0252997	0.281558	-1.87141	0.665	2.24579	2.54993	0.281559	-3.24042	2.32406	2.67776	0.281557	-0.753683	2.18577	2.45168	1781	19	98.9893
EGC05-4	0.282159	1.3e-05	0.000543116	0.0133846	0.282146	5.02973	0.455	1.4721	1.6622	0.282147	4.11788	1.52341	1.74647	0.282146	5.77388	1.43276	1.59748	1184	31	93.75
EGC05-5	0.281538	2e-05	0.000674292	0.0178673	0.281513	-1.37361	0.7	2.29952	2.58812	0.281514	-2.82809	2.37966	2.72041	0.281513	-0.186016	2.23806	2.48642	1870	19	99.9465
EGC05-8	0.281785	2.3e-05	0.00121457	0.0334068	0.281746	0.979016	0.805	2.00212	2.24848	0.281748	-0.252245	2.0719	2.36166	0.281745	1.98416	1.94861	2.1615	1618	19	102.04
EGC05-12	0.281707	2.1e-05	0.00133268	0.0377439	0.281665	-2.10283	0.735	2.11315	2.43186	0.281666	-3.32288	2.1868	2.55062	0.281664	-1.10684	2.05668	2.3406	1610	36	90.6832
EGC05-14	0.281933	2.5e-05	0.00091203	0.0255226	0.281907	2.31218	0.875	1.78903	2.02152	0.281908	1.21713	1.85138	2.12321	0.281907	3.20601	1.74121	1.9434	1431	19	96.9951
																				#N/A
EGC05-17	0.281671	3.2e-05	0.000518161	0.0126936	0.281653	1.04791	1.12	2.1159	2.35558	0.281654	-0.326327	2.18965	2.47779	0.281653	2.1699	2.05935	2.26164	1762	18	101.646
EGC05-19	0.282125	3.8e-05	0.000504733	0.0167081	0.282114	2.917	1.33	1.5158	1.76094	0.282114	2.03665	1.56863	1.84758	0.282113	3.63542	1.47529	1.69441	1143	22	101.4
EGC05-21	0.282062	3.1e-05	0.000420263	0.0132914	0.282052	2.49458	1.085	1.59589	1.84596	0.282052	1.55179	1.65151	1.93749	0.282052	3.264	1.55323	1.77567	1219	29	86.3823
EGC05-24	0.281706	2.3e-05	0.000760041	0.0203908	0.28168	1.71759	0.805	2.08297	2.305	0.281681	0.363059	2.15556	2.42459	0.281679	2.82347	2.02729	2.21308	1750	19	98.6857
EGC05-27	0.280817	3.6e-05	0.000583334	0.0176748	0.280786	-8.1671	1.26	3.23066	3.62191	0.280787	-10.2847	3.34326	3.81022	0.280785	-6.43701	3.14432	3.47701	2671	39	92.6994
EGC05-31	0.281559	2.6e-05	0.00062191	0.0171167	0.281538	-3.77202	0.91	2.26884	2.62789	0.281539	-5.11625	2.34791	2.75798	0.281537	-2.67456	2.2082	2.52792	1731	18	98.9601
EGC05-32	0.282172	3.2e-05	0.000700682	0.0188353	0.282156	4.9063	1.12	1.4608	1.65433	0.282157	4.01457	1.51171	1.73756	0.282156	5.63403	1.42176	1.5904	1164	21	98.7113
EGC05-33	0.281461	3.4e-05	0.000500341	0.0126155	0.281443	-3.83494	1.19	2.38981	2.74077	0.281443	-5.29846	2.4731	2.87862	0.281442	-2.63996	2.32594	2.63483	1872	19	99.6795
EGC05-34	0.281721	3.1e-05	0.00131004	0.0340246	0.281676	1.57934	1.085	2.09311	2.31353	0.281678	0.247792	2.16606	2.43194	0.281675	2.66646	2.03717	2.22252	1750	18	100.171
EGC05-35	0.28164	2.4e-05	0.000302849	0.00792033	0.28163	-0.044925	0.84	2.14465	2.4144	0.28163	-1.41911	2.2194	2.53883	0.281629	1.077	2.08733	2.31877	1751	18	99.8287
EGC05-36	0.282198	2.6e-05	6.79684e-05	0.00186703	0.282196	15.6407	0.91	1.40283	1.29452	0.282196	14.4083	1.45172	1.37748	0.282196	16.6467	1.36533	1.23072	1563	36	81.382
EGC05-37	0.281639	2e-05	6.30172e-05	0.00218313	0.281637	0.141805	0.7	2.13281	2.40059	0.281637	-1.23996	2.20714	2.52512	0.281637	1.26992	2.0758	2.30487	1748	18	99.1419
EGC05-38	0.281648	2.1e-05	5.91816e-05	0.00194805	0.281646	-2.44256	0.735	2.12092	2.46355	0.281646	-3.72275	2.19484	2.58683	0.281646	-1.39747	2.06424	2.36882	1624	40	93.7808
EGC05-42	0.28208	1.8e-05	0.000845536	0.0237073	0.28206	2.2751	0.63	1.5896	1.84243	0.282061	1.36178	1.645	1.93253	0.28206	3.02046	1.54712	1.77325	1197	21	98.7469
EGC05-43	0.281653	2.5e-05	0.000425309	0.0124883	0.281638	0.522811	0.875	2.13441	2.38794	0.281639	-0.855259	2.2088	2.51147	0.281638	1.64792	2.07736	2.29299	1762	19	99.546
EGC05-44	0.281838	2.3e-05	0.000727494	0.0188138	0.281814	4.46549	0.805	1.90651	2.06874	0.281815	3.17822	1.97295	2.17837	0.281814	5.51638	1.85555	1.98447	1664	20	98.0769
																				#N/A
EGC05-47	0.282084	3e-05	0.000769719	0.0239828	0.282066	2.18446	1.05	1.5811	1.83794	0.282067	1.2792	1.63621	1.9277	0.282066	2.92324	1.53885	1.769	1184	21	98.3953
EGC05-52	0.282117	2.5e-05	0.000709396	0.0212241	0.2821	3.95045	0.875	1.53459	1.74755	0.282101	3.02448	1.58807	1.83497	0.2821	4.70614	1.49357	1.6804	1208	21	98.5927
EGC05-53	0.281815	1.8e-05	0.000596863	0.0180119	0.281795	4.83932	0.63	1.93042	2.08037	0.281796	3.51061	1.9977	2.19191	0.281794	5.92409	1.87882	1.99463	1709	20	98.3616
EGC05-54	0.281784	2.4e-05	0.000541522	0.0164432	0.281766	4.36005	0.84	1.96851	2.12858	0.281766	3.00977	2.03712	2.2425	0.281765	5.46245	1.9159	2.04102	1733	19	98.5574
EGC05-59	0.28157	2.7e-05	0.00123076	0.0354797	0.281527	-2.91509	0.945	2.29052	2.61633	0.281528	-4.27623	2.37035	2.74578	0.281526	-1.80378	2.2293	2.51684	1784	19	99.6076
EGC05-66	0.281663	2.5e-05	0.00118553	0.0312121	0.281623	-1.14478	0.875	2.16375	2.45346	0.281624	-2.45266	2.23917	2.5759	0.281622	-0.0770199	2.10592	2.35937	1714	19	98.5414
EGC05-69	0.281947	2e-05	0.000536622	0.0137144	0.28193	7.07697	0.7	1.75307	1.85741	0.281931	5.83331	1.81417	1.95885	0.28193	8.09223	1.70622	1.77943	1600	20	99.125
EGC05-73	0.282066	2.2e-05	0.000544851	0.0141709	0.282054	1.43323	0.77	1.59575	1.87415	0.282054	0.532023	1.65136	1.96521	0.282053	2.1687	1.5531	1.80422	1171	22	98.2921
EGC05-80	0.281601	2.2e-05	0.00088415	0.0246579	0.28157	-1.36018	0.77	2.22882	2.5216	0.281571	-2.7371	2.3065	2.6489	0.281569	-0.235989	2.16925	2.42377	1785	19	98.7115
EGC05-82	0.281494	2.5e-05	0.000640864	0.0172834	0.281469	-0.275247	0.875	2.35525	2.60779	0.28147	-1.82309	2.43734	2.74386	0.281468	0.988681	2.2923	2.50318	1983	18	100.454
EGC05-84	0.281718	2.4e-05	0.000109823	0.00318632	0.281714	2.42074	0.84	2.03267	2.2446	0.281714	1.05698	2.10352	2.36333	0.281714	3.53414	1.97834	2.15334	1728	19	101.1
EGC05-86	0.281654	1.7e-05	0.00030637	0.0084089	0.281642	6.50598	0.595	2.12657	2.20933	0.281642	4.91895	2.20069	2.33417	0.281642	7.80194	2.06974	2.11331	2010	18	100.547
EGC05-87	0.281731	2.2e-05	0.000837935	0.0233062	0.281702	2.48732	0.77	2.05406	2.25672	0.281703	1.13673	2.12565	2.37449	0.281701	3.58997	1.99917	2.1662	1749	19	100.172
EGC05-88	0.281497	2.1e-05	0.00133699	0.0377935	0.281448	-3.98904	0.735	2.39447	2.73863	0.28145	-5.4032	2.47793	2.87365	0.281447	-2.83438	2.33048	2.63485	1857	18	102.208
EGC05-89	0.282187	2.4e-05	0.0004735	0.013108	0.282176	5.46079	0.84	1.43224	1.61459	0.282177	4.56831	1.48216	1.69672	0.282176	6.18912	1.39396	1.55152	1157	22	98.9628
EGC05-95	0.281838	3.5e-05	0.000860065	0.0238113	0.281809	5.11341	1.225	1.91312	2.05567	0.28181	3.80338	1.97979	2.16545	0.281809	6.18293	1.86198	1.97129	1699	18	100.177
																				#N/A
EGC06-1	0.281626	3.6e-05	0.00066962	0.0180897	0.281602	1.22635	1.26	2.18351	2.41025	0.281603	-0.210129	2.25961	2.53611	0.281601	2.39922	2.12515	2.31349	1847	18	97.9968
EGC06-3	0.2817	3.6e-05	0.00291254	0.0901082	0.281611	-5.36117	1.26	2.21505	2.5866	0.281614	-6.47717	2.29225	2.70541	0.281609	-4.45016	2.15585	2.49534	1552	58	71.5851
EGC06-4	0.280905	3.7e-05	0.000580704	0.0154117	0.280873	-2.93015	1.295	3.11705	3.36935	0.280874	-5.12385	3.22568	3.55226	0.280872	-1.1378	3.03374	3.22855	2760	17	92.6449
EGC06-5	0.281577	2.8e-05	0.000601387	0.0156027	0.281556	-1.768	0.98	2.24401	2.54976	0.281557	-3.16014	2.32222	2.67885	0.281555	-0.631375	2.18403	2.45054	1789	19	98.7144
EGC06-8	0.281192	3.4e-05	0.00122537	0.0319463	0.281114	15.9322	1.19	2.79183	2.52128	0.281117	13.4232	2.88913	2.68756	0.281112	17.9827	2.71721	2.39302	3185	29	80.7221
EGC06-9	0.281842	4.2e-05	0.00212429	0.0674107	0.281788	-4.80721	1.47	1.97303	2.36352	0.28179	-5.76733	2.0418	2.47125	0.281786	-4.0236	1.9203	2.28081	1308	75	86.0856
EGC06-10	0.281707	3.5e-05	0.000335928	0.00856917	0.281695	2.99299	1.225	2.0589	2.25021	0.281696	1.59535	2.13066	2.36996	0.281695	4.13409	2.00388	2.15815	1781	19	99.4947
EGC06-12	0.28181	3.7e-05	0.00113267	0.029783	0.28177	5.68387	1.295	1.96435	2.08443	0.281772	4.31893	2.03281	2.1966	0.281769	6.79828	1.91185	1.9982	1782	21	96.5769
EGC06-13	0.281115	3e-05	0.000412157	0.0110043	0.281096	-4.44746	1.05	2.83314	3.15949	0.281096	-6.32165	2.93188	3.32486	0.281095	-2.91661	2.75742	3.03228	2366	17	99.6619
EGC06-16	0.282203	2.2e-05	0.00157695	0.0465267	0.282167	5.18888	0.77	1.45267	1.63297	0.282169	4.32497	1.5033	1.71383	0.282166	5.89389	1.41385	1.57086	1159	20	97.4116
EGC06-21	0.281697	3.1e-05	0.00208622	0.0701938	0.281642	-8.99897	1.085	2.16979	2.65189	0.281644	-9.99157	2.24541	2.77027	0.28164	-8.18882	2.1118	2.561	1350	59	100.889
EGC06-23	0.281611	3.8e-05	0.000826891	0.0266608	0.281583	-1.80598	1.33	2.21228	2.51962	0.281584	-3.15483	2.28938	2.64602	0.281582	-0.704743	2.15315	2.42248	1747	19	90.3263
EGC06-26	0.281714	1.5e-05	0.00055349	0.0139395	0.281695	2.67031	0.525	2.0613	2.2601	0.281695	1.29248	2.13314	2.37924	0.281694	3.79523	2.0062	2.16852	1768	21	100.509
EGC06-27	0.281641	1.9e-05	0.0011134	0.0312177	0.281603	-1.43066	0.665	2.18897	2.48495	0.281604	-2.75572	2.26526	2.60908	0.281602	-0.348858	2.13046	2.38957	1732	19	97.9792
EGC06-28	0.28189	2.1e-05	0.00343434	0.0962651	0.281773	4.73569	0.735	1.9771	2.10919	0.281777	3.50123	2.046	2.21493	0.28177	5.74354	1.92425	2.02792	1738	19	100.978
EGC06-30	0.281508	1.7e-05	0.00359437	0.120769	0.281421	-19.5005	0.595	2.53042	3.19776	0.281424	-20.3614	2.61862	3.32923	0.281419	-18.7979	2.46279	3.09685	1235	69	96.6802
EGC06-32	0.282173	1.5e-05	0.000982627	0.0262229	0.282146	10.0992	0.525	1.47031	1.51639	0.282147	9.02852	1.52155	1.60038	0.282145	10.9732	1.43101	1.45184	1402	28	99.9287
EGC06-33	0.281888	2.2e-05	0.0023694	0.0633827	0.281805	6.82945	0.77	1.9225	2.01028	0.281808	5.52001	1.9895	2.11653	0.281803	7.89853	1.87112	1.92859	1778	20	98.369
EGC06-34	0.281232	1.7e-05	0.000757441	0.0213538	0.281202	-8.54346	0.595	2.7058	3.15464	0.281203	-10.1266	2.8001	3.30958	0.281201	-7.25065	2.63348	3.03553	2035	61	100.541
EGC06-35	0.281174	1.3e-05	0.000445942	0.0113728	0.281151	2.92519	0.455	2.75928	2.87913	0.281152	0.862667	2.85545	3.04198	0.28115	4.61015	2.68554	2.75376	2592	19	77.0062
EGC06-36	0.281683	1.7e-05	0.0013267	0.0321087	0.281635	2.3812	0.595	2.14501	2.3382	0.281637	0.974359	2.21977	2.45983	0.281634	3.52988	2.08768	2.24471	1846	18	100.163
EGC06-38	0.281859	1.5e-05	0.00104541	0.0269833	0.281825	4.25104	0.525	1.89436	2.06191	0.281827	2.99702	1.96038	2.16984	0.281824	5.27479	1.84373	1.97895	1638	22	100.549
EGC06-39	0.281266	1.4e-05	0.000343092	0.00995296	0.281252	-5.73816	0.49	2.63311	3.01647	0.281252	-7.37739	2.72488	3.16937	0.281252	-4.39951	2.56273	2.89892	2078	45	98.5563
EGC06-40	0.281585	1.5e-05	0.00225338	0.068067	0.281502	-1.74344	0.525	2.33332	2.61162	0.281505	-3.12801	2.41464	2.74023	0.2815	-0.612927	2.27095	2.51278	1871	19	60.3421
EGC06-41	0.282235	2.1e-05	0.00108028	0.0301418	0.282212	4.87924	0.735	1.39037	1.58851	0.282213	4.06529	1.43883	1.6668	0.282212	5.54344	1.35321	1.52839	1077	49	91.7363
EGC06-44	0.280916	1.7e-05	0.00141793	0.0363957	0.280835	-1.44915	0.595	3.17099	3.36877	0.280838	-3.68387	3.28151	3.55146	0.280833	0.376868	3.08624	3.2281	2878	16	96.2474
EGC06-46	0.2817	1.4e-05	0.00105636	0.0280265	0.281663	1.62176	0.49	2.10716	2.32714	0.281665	0.262905	2.1806	2.44721	0.281662	2.73119	2.05084	2.23485	1771	19	100.056
EGC06-50	0.281576	1.3e-05	0.000362396	0.00903319	0.281563	0.33649	0.455	2.23151	2.48132	0.281563	-1.13056	2.30929	2.61094	0.281562	1.53434	2.17187	2.38167	1868	18	99.9465
EGC06-52	0.281448	1.4e-05	0.000961775	0.0253813	0.28141	-1.59625	0.49	2.43576	2.71455	0.281411	-3.15522	2.52065	2.854	0.281409	-0.3232	2.37066	2.60732	2016	18	96.627
EGC06-54	0.2817	2e-05	0.000570029	0.017255	0.281682	-1.15102	0.7	2.0806	2.38499	0.281682	-2.41244	2.15312	2.50445	0.281681	-0.121254	2.025	2.2932	1625	19	99.0769
EGC06-55	0.281597	2e-05	0.000734258	0.020774	0.281572	-1.70704	0.7	2.22541	2.52978	0.281572	-3.07663	2.30297	2.6573	0.281571	-0.588846	2.16593	2.43177	1768	19	98.7557
EGC06-58	0.280682	2.2e-05	0.000168601	0.00451938	0.280672	-7.33559	0.77	3.3684	3.72708	0.280673	-9.65336	3.4858	3.92655	0.280672	-5.4417	3.27838	3.57352	2874	32	91.5449
EGC06-59	0.281983	2.6e-05	0.00213661	0.060278	0.281913	8.2004	0.91	1.77939	1.8448	0.281915	6.96082	1.84141	1.9437	0.281911	9.21239	1.73184	1.76877	1674	22	94.4444
EGC06-63	0.281493	2.1e-05	0.000715282	0.0191237	0.281463	3.2262	0.735	2.36111	2.51277	0.281464	1.55346	2.4434	2.64981	0.281462	4.59228	2.298	2.40735	2140	18	98.1308
EGC06-70	0.281825	2.1e-05	0.000977693	0.0272847	0.281794	2.14176	0.735	1.93636	2.15898	0.281795	0.91946	2.00385	2.2692	0.281794	3.13956	1.88461	2.07428	1595	20	99.6238
EGC06-71C	0.280612	2e-05	0.000808681	0.0209902	0.280561	-3.93368	0.7	3.51414	3.75235	0.280563	-6.46499	3.63662	3.95898	0.280559	-1.86485	3.42022	3.59316	3179	16	95.9736
EGC06-74	0.281291	1.7e-05	0.000353653	0.00897098	0.281277	-7.11251	0.595	2.60145	3.02635	0.281278	-8.67211	2.69212	3.17692	0.281277	-5.83898	2.53192	2.91061	1982	18	96.0646
EGC06-79	0.281458	3.3e-05	0.000745247	0.0206364	0.281433	-8.42556	1.155	2.40894	2.88136	0.281434	-9.73202	2.4929	3.01847	0.281433	-7.35897	2.34456	2.77603	1691	19	100.532
EGC06-80	0.28157	2.9e-05	0.000539244	0.014705	0.281552	-3.16607	1.015	2.24958	2.5946	0.281552	-4.51783	2.32798	2.72395	0.281551	-2.06246	2.18945	2.49521	1736	19	101.901
EGC06-84	0.281261	2.4e-05	0.00127817	0.0337482	0.281204	-3.37362	0.84	2.70436	3.00345	0.281206	-5.10393	2.79862	3.15749	0.281203	-1.96041	2.63208	2.88499	2249	19	99.8666
EGC06-89	0.280706	4.2e-05	0.00114467	0.0293839	0.280626	6.3276	1.47	3.42254	3.36667	0.280629	3.54345	3.54183	3.56987	0.280624	8.60364	3.33107	3.20995	3505	15	94.8359
EGC06-93	0.281308	5.6e-05	0.00446666	0.149484	0.28109	-2.27588	1.96	2.88353	3.10236	0.281098	-3.99096	2.98403	3.25337	0.281084	-0.874888	2.80646	2.98619	2465	40	63.286
EGC06-95	0.281179	3e-05	0.000404688	0.0123509	0.281163	-10.5553	1.05	2.7499	3.25631	0.281164	-12.1332	2.84574	3.41494	0.281163	-9.26675	2.6764	3.1344	2008	18	98.0578
EGC06-102	0.281867	3.2e-05	0.000913284	0.0252402	0.281835	8.18684	1.12	1.87714	1.93598	0.281836	6.80501	1.94256	2.0441	0.281834	9.31505	1.82697	1.85284	1791	22	93.4115
																		#N/A	#N/A	#N/A
CHAR0536-01	0.281228	3.6e-05	0.0016013	0.0551401	0.281149	0.80029	1.26	2.77156	2.94514	0.281151	-1.12034	2.86816	3.10311	0.281146	2.36924	2.69748	2.82358	#N/A	#N/A	#N/A
CHAR0536-02	0.281582	3.5e-05	0.000639679	0.0168351	0.28156	-2.90763	1.225	2.23966	2.5772	0.281561	-4.25366	2.31772	2.70566	0.28156	-1.8087	2.1798	2.47849	#N/A	#N/A	#N/A
CHAR0536-04	0.281048	1.7e-05	0.000654833	0.0179479	0.281012	3.1716	0.595	2.93784	3.03042	0.281013	0.94031	3.04023	3.20373	0.28101	4.99472	2.85932	2.89694	#N/A	#N/A	#N/A
CHAR0536-05	0.281169	1.5e-05	0.00132243	0.0420624	0.281104	-0.921475	0.525	2.82938	3.04746	0.281106	-2.85464	2.92799	3.20965	0.281102	0.657704	2.75376	2.92265	#N/A	#N/A	#N/A
CHAR0536-07	0.281214	1.5e-05	0.00183486	0.0579149	0.281123	-0.335549	0.525	2.80759	3.00751	0.281127	-2.23375	2.90544	3.16631	0.281121	1.21506	2.73255	2.88532	#N/A	#N/A	#N/A
CHAR0536-08	0.281099	1.6e-05	0.00139562	0.042124	0.281031	-4.41026	0.56	2.92754	3.23267	0.281033	-6.30747	3.02957	3.39949	0.281029	-2.8605	2.8493	3.10433	#N/A	#N/A	#N/A
CHAR0536-11	0.281258	1.2e-05	0.000464569	0.0120958	0.281235	4.65099	0.42	2.65171	2.73227	0.281235	2.63288	2.74413	2.8888	0.281234	6.29961	2.58084	2.61176	2540	18	98.4252
CHAR0536-12	0.281159	1.6e-05	0.00302081	0.104676	0.280997	0.0911413	0.56	2.97523	3.13873	0.281003	-1.89397	3.07892	3.30236	0.280993	1.71299	2.89571	3.01278	2702	16	48.5936
CHAR0536-15	0.281263	1.6e-05	0.00118544	0.031664	0.281204	3.1479	0.56	2.69515	2.81233	0.281206	1.18843	2.78909	2.9681	0.281202	4.74859	2.62312	2.69243	2523	17	99.6829
CHAR0536-16	0.280974	1.3e-05	0.00124602	0.0344445	0.280902	1.98732	0.455	3.0806	3.19035	0.280904	-0.296784	3.18796	3.36947	0.2809	3.85377	2.99826	3.05239	2922	16	100.89
CHAR0536-17	0.281118	1.7e-05	0.00147026	0.0437362	0.281043	-1.0283	0.595	2.9081	3.12017	0.281045	-3.02226	3.00945	3.2865	0.281041	0.600648	2.83037	2.99215	2588	21	92.2334
CHAR0536-18	0.281072	1.5e-05	0.00174668	0.0531309	0.280985	-4.84661	0.525	2.99084	3.29791	0.280988	-6.76289	3.09507	3.46684	0.280983	-3.28121	2.9109	3.16795	2514	17	92.1639
CHAR0536-19	0.281206	1.1e-05	0.0011432	0.0384108	0.281151	-0.813202	0.385	2.76738	2.99002	0.281153	-2.70332	2.86383	3.14921	0.281149	0.730737	2.69341	2.86753	2436	18	99.5895
CHAR0536-20	0.281143	1.7e-05	0.000341794	0.00987627	0.281126	0.28195	0.595	2.79194	2.98635	0.281127	-1.7252	2.88924	3.15087	0.281125	1.92159	2.71732	2.85973	#N/A	#N/A	#N/A
CHAR0536-22	0.28117	1.4e-05	0.00146192	0.0458669	0.281091	3.77414	0.49	2.83845	2.92175	0.281094	1.67425	2.93738	3.08539	0.281089	5.4898	2.76259	2.79574	2716	16	82.732
CHAR0536-25	0.281221	1.6e-05	0.00114894	0.037805	0.281164	1.74174	0.56	2.74801	2.90007	0.281166	-0.220493	2.84379	3.05882	0.281162	3.3447	2.67456	2.77788	2524	17	89.1046
CHAR0536-26	0.281294	1.7e-05	0.00118359	0.039606	0.281233	5.75582	0.595	2.65404	2.70057	0.281235	3.74242	2.74654	2.85463	0.281232	7.40064	2.5831	2.58195	2588	17	98.609
CHAR0536-28	0.281063	1.8e-05	0.000627705	0.0180736	0.281034	-6.65466	0.63	2.91634	3.29467	0.281035	-8.5161	3.01798	3.46361	0.281033	-5.13422	2.8384	3.16472	2366	17	95.3085
CHAR0536-29	0.281225	1.5e-05	0.00105221	0.03154	0.281173	0.990213	0.525	2.73581	2.91112	0.281175	-0.940034	2.83117	3.0693	0.281172	2.56698	2.66269	2.78939	2478	17	93.2607
CHAR0536-34	0.281195	1.6e-05	0.000943485	0.0336675	0.281148	1.18169	0.56	2.76743	2.93466	0.28115	-0.793006	2.86389	3.09533	0.281147	2.79483	2.69347	2.81101	2524	17	92.6307
																				#N/A
CHAR0535-01	0.281249	1.9e-05	0.00106423	0.0403277	0.281197	1.4758	0.665	2.70507	2.8696	0.281199	-0.44153	2.79935	3.02598	0.281196	3.042	2.63277	2.74926	2463	17	51.3195
CHAR0535-04	0.28118	1.6e-05	0.000753827	0.0214888	0.281143	0.610716	0.56	2.77343	2.95761	0.281144	-1.36221	2.87009	3.11929	0.281142	2.22239	2.6993	2.83318	2508	17	93.6603
CHAR0535-07	0.281512	1.5e-05	0.000519127	0.0141866	0.281494	-4.83068	0.525	2.32432	2.70898	0.281495	-6.19598	2.40532	2.84256	0.281494	-3.71601	2.26219	2.60634	1752	24	94.863
CHAR0535-09	0.281207	1.3e-05	0.000423822	0.0141927	0.281186	2.10608	0.455	2.71501	2.86371	0.281187	0.114457	2.80964	3.0236	0.281185	3.73302	2.64245	2.74065	2506	17	96.2091
CHAR0535-10	0.281202	1.8e-05	0.000746685	0.0211084	0.281163	4.61539	0.63	2.74421	2.8151	0.281164	2.5273	2.83986	2.97627	0.281162	6.32131	2.67087	2.69101	2645	31	97.051
CHAR0535-14	0.281525	1.5e-05	0.000786989	0.023484	0.281498	-5.2013	0.525	2.32338	2.71465	0.281499	-6.53772	2.40436	2.84714	0.281498	-4.11022	2.26128	2.61284	1730	21	98.2081
CHAR0535-15	0.281127	1.9e-05	0.000930543	0.027826	0.281083	-3.86201	0.665	2.85557	3.15746	0.281084	-5.74273	2.95509	3.32211	0.281081	-2.32578	2.77925	3.0308	2410	40	85.4772
CHAR0535-16	0.281147	2.4e-05	0.00120611	0.0394801	0.281085	0.946815	0.84	2.84979	3.01372	0.281087	-1.08056	2.94911	3.17827	0.281083	2.60309	2.77362	2.88706	2608	18	97.431
CHAR0535-19	0.281108	1.3e-05	0.000487641	0.0142194	0.281083	-0.608413	0.455	2.84769	3.06124	0.281084	-2.62821	2.94694	3.22835	0.281083	1.04159	2.77158	2.93263	2479	37	96.8132
CHAR0535-21	0.281194	1.8e-05	0.00168746	0.0521055	0.281111	-1.10584	0.63	2.82335	3.0442	0.281114	-3.00155	2.92175	3.20437	0.281109	0.442722	2.74789	2.92096	2545	17	96.5422
CHAR0535-23	0.28086	1.7e-05	0.000897321	0.0257222	0.280813	-7.55476	0.595	3.20106	3.57373	0.280814	-9.64051	3.31262	3.75881	0.280811	-5.85073	3.1155	3.4313	2657	32	93.0373
CHAR0535-27	0.281072	1.6e-05	0.000586331	0.0162973	0.281042	-1.94827	0.56	2.90158	3.14759	0.281043	-3.96587	3.00271	3.31722	0.281042	-0.300054	2.82403	3.01704	2550	17	98.3529
CHAR0535-28	0.28103	1.7e-05	0.0012366	0.0361024	0.280968	-4.88586	0.595	3.00622	3.31879	0.28097	-6.85282	3.11099	3.49101	0.280966	-3.27903	2.92587	3.18627	2538	17	97.2813
CHAR0535-29	0.28151	1.5e-05	0.000547405	0.0143537	0.281489	-0.0889374	0.525	2.32863	2.57934	0.28149	-1.62331	2.40979	2.71416	0.281488	1.16397	2.26639	2.47568	1961	23	86.6905
CHAR0535-31	0.281193	1.7e-05	0.00108066	0.0302716	0.281137	2.60511	0.595	2.77997	2.90431	0.281139	0.576851	2.87686	3.06561	0.281136	4.2621	2.70567	2.78014	2599	20	97.0373
CHAR0535-32	0.28106	1.3e-05	0.00116429	0.0328996	0.280996	1.61279	0.455	2.96113	3.09465	0.280998	-0.548452	3.06434	3.26654	0.280994	3.37864	2.88199	2.9623	2767	16	94.5428
																		#N/A	#N/A	#N/A
CHAR0237-02	0.281063	1.8e-05	0.00201885	0.0757399	0.280957	-2.47617	0.63	3.02466	3.26078	0.280961	-4.48894	3.13008	3.43122	0.280954	-0.83177	2.94382	3.1296	2655	18	67.4953
CHAR0237-07	0.282337	1.8e-05	0.000335385	0.00977456	0.282333	-1.73549	0.63	1.2281	1.62873	0.282333	-2.19835	1.27091	1.69841	0.282333	-1.35792	1.19528	1.57526	609	66	99.3432
CHAR0237-10	0.281054	1.7e-05	0.000637185	0.0177695	0.281023	-4.41577	0.595	2.92873	3.24225	0.281024	-6.3682	3.0308	3.41258	0.281022	-2.82089	2.85045	3.11119	2476	17	97.4556
CHAR0237-12	0.280884	1.4e-05	0.00119995	0.0337332	0.280807	5.69492	0.49	3.19489	3.18388	0.28081	3.16226	3.30624	3.37188	0.280805	7.76492	3.1095	3.03897	3214	28	94.3373
CHAR0237-15	0.281179	1.9e-05	0.000991792	0.0377983	0.281131	-1.09712	0.665	2.79192	3.02136	0.281133	-3.01088	2.88922	3.18263	0.28113	0.466144	2.7173	2.89726	2454	34	82.0293
CHAR0237-16	0.280802	1.3e-05	0.000951394	0.0250472	0.280742	2.8443	0.455	3.28092	3.34477	0.280744	0.310536	3.39527	3.53839	0.28074	4.91517	3.19323	3.19555	3193	32	95.772
CHAR0237-17	0.281156	1.3e-05	0.000862567	0.0326381	0.281114	-1.71551	0.455	2.81264	3.05865	0.281116	-3.636	2.91067	3.22158	0.281113	-0.146742	2.73746	2.93329	2453	17	92.0913
CHAR0237-19	0.281079	1.9e-05	0.000662381	0.0248225	0.281047	-5.11498	0.665	2.89818	3.2343	0.281049	-7.01109	2.99919	3.40241	0.281047	-3.56617	2.82072	3.10498	2410	17	99.8755
CHAR0237-22	0.281267	1.5e-05	0.000267982	0.00675212	0.281253	5.84537	0.525	2.62676	2.67504	0.281254	3.79635	2.71831	2.83119	0.281253	7.51926	2.55655	2.55482	2562	18	95.9407
CHAR0237-24	0.28116	2e-05	0.00100854	0.0288999	0.281107	2.88893	0.7	2.81808	2.93052	0.281109	0.808945	2.91629	3.09461	0.281105	4.58823	2.74276	2.80419	2656	19	89.2696
CHAR0237-26	0.281092	1.7e-05	0.000684328	0.0248171	0.281059	-3.61425	0.595	2.88293	3.17767	0.28106	-5.54743	2.98341	3.34518	0.281058	-2.03511	2.80588	3.04879	2456	17	97.7606
CHAR0237-31	0.280793	1.3e-05	0.00111416	0.0362159	0.280723	1.42765	0.455	3.30653	3.40876	0.280725	-1.06684	3.42177	3.60261	0.280721	3.46637	3.21816	3.25939	3162	17	74.1935
CHAR0237-32	0.281236	1.3e-05	0.000799315	0.0248136	0.281197	2.17223	0.455	2.7035	2.84963	0.281198	0.214159	2.79773	3.00724	0.281195	3.77174	2.63125	2.72833	2493	17	97.4729
																		#N/A	#N/A	#N/A
CHAR0537-03	0.281145	1.8e-05	0.00142904	0.0495548	0.28107	1.75193	0.63	2.86916	3.00699	0.281072	-0.307175	2.96915	3.17201	0.281067	3.4342	2.79247	2.87995	2664	18	51.2763
CHAR0537-04	0.28113	1.2e-05	0.000555021	0.020602	0.281103	-1.92199	0.42	2.82411	3.07751	0.281104	-3.86736	2.92253	3.24244	0.281102	-0.332894	2.74862	2.95061	2461	17	81.5928
CHAR0537-08	0.281296	2.9e-05	0.00225762	0.0690388	0.281183	2.64176	1.015	2.72814	2.85134	0.281187	0.740081	2.82322	3.00444	0.28118	4.19525	2.65523	2.7335	2533	17	89.8934
CHAR0537-09	0.281451	2.3e-05	0.000615948	0.0186524	0.28143	-8.33739	0.805	2.41005	2.88218	0.281431	-9.6555	2.49404	3.01985	0.28143	-7.26128	2.34563	2.77642	1699	20	97.116
CHAR0537-10	0.282053	1.7e-05	0.000249732	0.00687424	0.28205	-13.4398	0.595	1.60071	2.28353	0.282051	-13.846	1.6565	2.37406	0.28205	-13.1084	1.55793	2.21408	557	31	95.3321
CHAR0537-12	0.281097	1.8e-05	0.00142852	0.0533641	0.281029	-5.42955	0.63	2.93272	3.26513	0.281031	-7.29305	3.03494	3.43181	0.281027	-3.90737	2.85434	3.13691	2425	21	79.134
CHAR0537-18	0.281207	2.6e-05	0.00151394	0.0408703	0.281132	0.527052	0.91	2.79313	2.97277	0.281134	-1.41017	2.89047	3.13235	0.281129	2.10957	2.71847	2.84996	2521	32	93.0583
CHAR0537-21	0.281149	1.7e-05	0.000537158	0.0145034	0.281122	0.525916	0.595	2.79818	2.9836	0.281123	-1.4827	2.8957	3.14774	0.281121	2.16678	2.72339	2.85727	2535	17	88.2446
CHAR0537-27	0.281217	2.4e-05	0.000964679	0.0245576	0.281168	2.62413	0.84	2.74009	2.86856	0.28117	0.625698	2.83559	3.02789	0.281167	4.25668	2.66685	2.74592	2554	16	91.3469
																		#N/A	#N/A	#N/A
CHAR0909-03	0.281342	1.8e-05	0.000711309	0.019039	0.281307	6.75286	0.63	2.55883	2.58717	0.281308	4.76531	2.64801	2.73753	0.281306	8.37649	2.49044	2.47141	2521	33	96.668
CHAR0909-06	0.280663	1.1e-05	0.000615959	0.0151174	0.280625	-2.91997	0.385	3.43139	3.65018	0.280626	-5.42218	3.55099	3.85296	0.280624	-0.875002	3.33968	3.49398	3127	34	94.1797
CHAR0909-08	0.280817	9.4e-06	0.00114496	0.0281085	0.280745	2.21366	0.329	3.27786	3.36012	0.280747	-0.278645	3.3921	3.5523	0.280743	4.25059	3.19025	3.21203	3162	28	94.9083
CHAR0909-10	0.281295	2.2e-05	0.0010831	0.0296767	0.28124	4.97755	0.77	2.64575	2.71585	0.281242	2.99337	2.73796	2.86957	0.281239	6.59845	2.57503	2.59752	2545	19	60.2358
CHAR0909-12	0.282344	1.7e-05	0.00120623	0.0348577	0.282315	11.6521	0.595	1.24699	1.27176	0.282316	10.7373	1.29045	1.3424	0.282315	12.3988	1.21366	1.21749	1211	25	92.7333
CHAR0909-14	0.281224	1.6e-05	0.000486739	0.0166106	0.2812	1.98706	0.56	2.69735	2.85108	0.281201	0.0209954	2.79136	3.00956	0.281199	3.59309	2.62526	2.72911	2480	17	94.2339
CHAR0909-16	0.281224	1.5e-05	0.00103319	0.0329934	0.281171	3.81818	0.525	2.73577	2.82997	0.281173	1.78584	2.83112	2.98912	0.281169	5.47849	2.66265	2.70745	2600	18	94.0769
CHAR0909-22	0.281068	1.6e-05	0.000570481	0.0162221	0.28104	-4.17739	0.56	2.90558	3.21531	0.281041	-6.12056	3.00685	3.38457	0.281039	-2.59009	2.82792	3.08508	2460	18	99.187
CHAR0909-24	0.282083	1.2e-05	0.00139281	0.0401311	0.282054	-1.09755	0.42	1.60867	1.9444	0.282055	-1.89084	1.66474	2.03382	0.282053	-0.450209	1.56568	1.87575	1061	59	102.168
CHAR0909-29	0.281152	1.3e-05	0.000479044	0.0112178	0.281128	-0.489795	0.455	2.79012	3.00625	0.281129	-2.45833	2.88736	3.16982	0.281128	1.11826	2.71555	2.88038	2483	17	98.3488
CHAR0909-32	0.281692	1.6e-05	0.00062654	0.016934	0.281671	0.598498	0.56	2.0942	2.34772	0.281672	-0.734063	2.16718	2.46817	0.28167	1.68642	2.03822	2.25514	1716	22	99.0093
CHAR0909-35	0.281126	1.9e-05	0.00127319	0.0357811	0.281062	-1.60516	0.665	2.88252	3.11494	0.281064	-3.56809	2.98299	3.2804	0.28106	-0.00163347	2.80548	2.98761	2535	20	98.3826
CHAR0909-36	0.28123	2.1e-05	0.000575606	0.0163202	0.281202	1.106	0.735	2.69572	2.87475	0.281203	-0.82129	2.78968	3.03248	0.281201	2.6803	2.62368	2.75336	2440	18	99.4262
																		#N/A	#N/A	#N/A
TOD1-2	0.281651	1.6e-05	0.000275378	0.00649591	0.281642	-0.227453	0.56	2.12879	2.40554	0.281642	-1.58159	2.20299	2.52905	0.281641	0.878088	2.0719	2.31061	1725	20	101.739
TOD1-4	0.281632	1.6e-05	0.0009738	0.0255915	0.281596	1.64281	0.56	2.19292	2.40464	0.281597	0.198875	2.26935	2.53014	0.281595	2.8218	2.13431	2.30815	1873	19	100.481
TOD1-5	0.281632	1.6e-05	0.00103462	0.0229459	0.281597	-1.49561	0.56	2.19641	2.49436	0.281598	-2.82948	2.27296	2.61918	0.281596	-0.406606	2.13771	2.39844	1739	19	100.69
TOD1-6	0.281148	1.6e-05	0.000257742	0.00649284	0.281135	-0.862297	0.56	2.77951	3.0092	0.281136	-2.82224	2.87638	3.17295	0.281135	0.738701	2.70522	2.8832	2457	20	98.0464
TOD1-7	0.281449	1.7e-05	0.000981944	0.0276666	0.281411	-2.20901	0.595	2.43572	2.73137	0.281412	-3.74517	2.52061	2.8706	0.281409	-0.954627	2.37062	2.62433	1989	19	97.4862
TOD1-9	0.281722	2.7e-05	0.000447798	0.0113827	0.281706	4.92173	0.945	2.04517	2.18184	0.281706	3.47492	2.11645	2.30084	0.281705	6.10304	1.99051	2.09035	1847	19	101.624
TOD1-10	0.281613	1.3e-05	0.0008286	0.0228949	0.281583	0.812728	0.455	2.20974	2.44425	0.281584	-0.625519	2.28675	2.57107	0.281582	1.98705	2.15068	2.34676	1858	19	99.8385
TOD1-11	0.281658	1.4e-05	0.000651628	0.0155044	0.281636	0.214686	0.49	2.14036	2.39996	0.281636	-1.14658	2.21496	2.52304	0.281635	1.32607	2.08315	2.30536	1753	20	99.6007
TOD1-12	0.281672	2e-05	0.000723583	0.0198993	0.281643	7.78774	0.7	2.12589	2.17053	0.281644	6.17749	2.19998	2.29429	0.281642	9.10272	2.06907	2.07533	2063	49	71.2555
TOD1-13	0.280909	2.2e-05	0.000877822	0.0226871	0.28086	-1.70283	0.77	3.1358	3.34834	0.280861	-3.93612	3.24509	3.5314	0.280858	0.121958	3.05199	3.20738	2831	30	92.2289
TOD1-15	0.281757	2.2e-05	0.000360201	0.0109322	0.281745	3.59708	0.77	1.9947	2.17501	0.281745	2.24023	2.06422	2.2909	0.281744	4.70485	1.94139	2.08592	1732	19	102.309
TOD1-16	0.281376	2.1e-05	0.000529399	0.0165784	0.281355	-3.77769	0.735	2.50253	2.84078	0.281356	-5.34905	2.58975	2.98541	0.281355	-2.49453	2.43565	2.72959	2006	19	100.199
TOD1-17	0.281553	2.3e-05	0.00121002	0.0351715	0.281509	-2.44892	0.805	2.31192	2.62328	0.281511	-3.84749	2.3925	2.75418	0.281508	-1.30701	2.25013	2.52267	1830	18	100
TOD1-18	0.281671	2e-05	0.0012571	0.0375187	0.281624	2.93016	0.7	2.15713	2.3344	0.281626	1.48918	2.23232	2.4571	0.281623	4.10674	2.09948	2.24007	1885	19	98.6737
TOD1-19R	0.281619	2.1e-05	4.41595e-05	0.00157351	0.281618	-1.03873	0.735	2.1577	2.45699	0.281618	-2.40391	2.2329	2.58286	0.281617	0.0758208	2.10003	2.36026	#N/A	#N/A	#N/A
TOD1-20	0.281809	2.5e-05	0.00172192	0.0477454	0.281755	1.05943	0.875	1.99667	2.23656	0.281757	-0.14534	2.06625	2.34789	0.281753	2.04295	1.9433	2.15101	1609	19	75.7613
TOD1-23	0.281653	1.9e-05	0.000637802	0.0209651	0.28163	1.97182	0.665	2.14617	2.35576	0.281631	0.542732	2.22097	2.47963	0.281629	3.13866	2.08881	2.26053	1836	18	100.926
TOD1-25	0.280825	1.5e-05	0.000810344	0.0234899	0.280775	1.71082	0.525	3.23922	3.3415	0.280777	-0.752183	3.35211	3.53273	0.280774	3.72371	3.15264	3.19416	3097	16	97.7397
TOD1-26	0.281619	2.3e-05	0.000570544	0.0174464	0.281598	0.966364	0.805	2.1871	2.42164	0.281599	-0.469586	2.26332	2.548	0.281598	2.1388	2.12864	2.32451	1841	39	97.9359
TOD1-27	0.281596	1.8e-05	0.000653619	0.024065	0.281574	-2.24292	0.63	2.22207	2.54259	0.281574	-3.5949	2.29951	2.67007	0.281573	-1.13913	2.16268	2.44462	1742	19	97.876
TOD1-28	0.281393	1.7e-05	0.000899455	0.028478	0.281357	-3.02505	0.595	2.50426	2.81699	0.281358	-4.60217	2.59154	2.96049	0.281356	-1.73717	2.43733	2.70667	2035	18	96.1179
TOD1-30	0.281893	2.1e-05	0.00204071	0.0611602	0.281824	6.1988	0.735	1.89857	2.00694	0.281826	4.91793	1.96474	2.11263	0.281822	7.24452	1.84782	1.92569	1723	47	99.8839
TOD1-31	0.281364	1.9e-05	6.54702e-05	0.00200964	0.281362	-9.83682	0.665	2.48842	3.00449	0.281362	-11.2097	2.57515	3.14864	0.281362	-8.71593	2.42191	2.89373	1739	19	99.9425
TOD1-32	0.281386	2.2e-05	0.00141355	0.0410155	0.281331	-5.09259	0.77	2.54757	2.90668	0.281333	-6.60611	2.63636	3.05029	0.281329	-3.85668	2.47948	2.79629	1987	18	99.4967
TOD1-33	0.281552	2.5e-05	0.000777317	0.0205924	0.281525	-2.99021	0.875	2.28723	2.62094	0.281526	-4.37065	2.36695	2.75176	0.281524	-1.86314	2.2261	2.52039	1784	45	101.177
TOD1-36	0.281319	2.1e-05	0.00407278	0.145403	0.281108	2.03271	0.735	2.83562	2.95508	0.281115	0.178515	2.93445	3.10642	0.281102	3.54751	2.75983	2.83859	2619	43	20.504
TOD1-37	0.281378	1.8e-05	0.000529579	0.0149099	0.281357	-3.28779	0.63	2.49994	2.82463	0.281358	-4.87393	2.58707	2.96922	0.281356	-1.99255	2.43312	2.71346	2024	18	96.5909
TOD1-42R	0.281627	1.8e-05	0.000367171	0.00833543	0.281614	-0.771184	0.63	2.16519	2.45291	0.281615	-2.13608	2.24066	2.57823	0.281614	0.343158	2.10732	2.3566	#N/A	#N/A	#N/A
TOD1-42C	0.281096	1.2e-05	0.000573629	0.0129295	0.281064	5.08864	0.42	2.86954	2.91307	0.281065	2.84967	2.96955	3.08309	0.281063	6.91806	2.79284	2.78212	#N/A	#N/A	#N/A
TOD1-44	0.28137	2.2e-05	0.00114563	0.0392168	0.281324	-3.75836	0.77	2.55087	2.87665	0.281325	-5.33858	2.63978	3.02183	0.281322	-2.46793	2.4827	2.76503	2054	19	87.3905
TOD1-46	0.281668	2.1e-05	0.00084915	0.0230382	0.281637	2.53258	0.735	2.13815	2.33117	0.281638	1.10223	2.21267	2.45399	0.281636	3.70045	2.081	2.23676	1849	20	101.568
TOD1-47	0.281415	2.1e-05	0.000742608	0.0219206	0.281385	-1.60344	0.735	2.46522	2.74354	0.281386	-3.20307	2.55114	2.88562	0.281384	-0.297147	2.39933	2.6343	2053	18	95.8597
TOD1-48	0.281438	2.8e-05	0.000996983	0.0290279	0.281399	-2.39131	0.98	2.45121	2.75029	0.2814	-3.93476	2.53664	2.89035	0.281398	-1.13095	2.3857	2.6426	1999	19	103.302
TOD1-49	0.281304	2e-05	0.000643497	0.0193861	0.281279	-6.4494	0.7	2.60396	3.00591	0.281279	-8.01648	2.69472	3.15564	0.281278	-5.16975	2.53437	2.89082	2008	19	99.6514
TOD1-53	0.281737	2.1e-05	0.000531095	0.0143707	0.281717	6.67145	0.735	2.02985	2.11732	0.281718	5.18171	2.1006	2.23553	0.281717	7.88786	1.9756	2.02642	1904	18	99.4748
TOD1-60	0.281397	1.3e-05	0.000500533	0.0162218	0.281377	-2.54829	0.455	2.47331	2.78	0.281378	-4.13678	2.55951	2.92325	0.281376	-1.25113	2.4072	2.66986	2025	18	101.037
TOD1-61	0.280772	1.8e-05	0.000348142	0.00990253	0.28075	1.7486	0.63	3.26886	3.36824	0.280751	-0.782254	3.38279	3.56376	0.28075	3.817	3.18149	3.21758	3135	16	97.8309
TOD1-62	0.281549	2.4e-05	9.05404e-05	0.0024952	0.281546	-2.82927	0.84	2.25099	2.59173	0.281546	-4.21849	2.32944	2.72277	0.281546	-1.69506	2.19082	2.49102	1759	19	97.0438
TOD1-65	0.281096	1.9e-05	0.000510243	0.0132681	0.281078	-19.5679	0.665	2.86487	3.60419	0.281079	-20.9323	2.96472	3.7673	0.281078	-18.4539	2.7883	3.4789	1753	19	100.627
TOD1-70C	0.280797	2.1e-05	0.000495711	0.0118953	0.280767	0.711687	0.735	3.24911	3.38107	0.280768	-1.75018	3.36235	3.57415	0.280766	2.7236	3.16227	3.23231	#N/A	#N/A	#N/A
TOD1-70R	0.281047	2.9e-05	0.000186907	0.00443801	0.281039	-11.9978	1.015	2.90414	3.44061	0.281039	-13.6894	3.00535	3.6093	0.281039	-10.6164	2.82652	3.31092	#N/A	#N/A	#N/A
TOD1-71	0.281355	1.9e-05	0.00113346	0.0327783	0.28131	-5.3253	0.665	2.56991	2.93715	0.281312	-6.86896	2.65948	3.08314	0.281309	-4.06477	2.50122	2.82492	2008	18	101.096
TOD1-85	0.281725	2.6e-05	0.000587828	0.0155703	0.281703	6.05374	0.91	2.04865	2.1518	0.281704	4.57074	2.12005	2.27083	0.281702	7.26464	1.99389	2.06027	1899	18	95.7346
TOD1-87	0.280858	1.7e-05	0.00170148	0.0464033	0.280754	0.517334	0.595	3.27169	3.4015	0.280757	-1.86278	3.38571	3.58976	0.280751	2.46246	3.18424	3.25647	3079	16	97.9214
TOD1-94	0.281534	2.4e-05	0.00113808	0.0345349	0.281492	-1.77927	0.84	2.33282	2.62464	0.281493	-3.22491	2.41413	2.7572	0.281491	-0.59889	2.27047	2.52275	1885	19	99.5756
TOD1-99	0.281523	2.1e-05	0.000757314	0.0233291	0.281498	-5.85664	0.735	2.32422	2.73383	0.281499	-7.17256	2.40523	2.86635	0.281497	-4.78231	2.2621	2.63202	1703	19	100.881
TOD1-103	0.281685	2.1e-05	0.00101156	0.0289675	0.281648	3.17842	0.735	2.12464	2.29976	0.281649	1.74635	2.19869	2.42137	0.281647	4.3477	2.06785	2.20626	1860	19	100.054
TOD2-2	0.28138	1.5e-05	0.000451655	0.0127105	0.281362	-2.96636	0.525	2.49232	2.80953	0.281363	-4.56126	2.57919	2.95403	0.281361	-1.66397	2.42571	2.69843	2030	18	96.3054
TOD2-3	0.281456	1.4e-05	0.000369549	0.0103477	0.281441	-0.0557942	0.49	2.38828	2.63363	0.281442	-1.65845	2.47152	2.77277	0.281441	1.25294	2.32445	2.52664	2034	18	98.8692
TOD2-4	0.28139	1.5e-05	0.000529262	0.0140775	0.281369	-2.60476	0.525	2.48427	2.79119	0.28137	-4.20002	2.57085	2.93499	0.281368	-1.30206	2.41787	2.68062	2035	19	97.7887
TOD2-5	0.281295	1.3e-05	0.000688452	0.0197246	0.281268	-6.369	0.455	2.61875	3.01645	0.281268	-7.95019	2.71002	3.16691	0.281267	-5.07781	2.54876	2.90078	2028	18	99.0631
TOD2-6	0.281369	1.3e-05	0.000511817	0.0145421	0.281348	-3.11631	0.455	2.51052	2.82954	0.281349	-4.71971	2.59802	2.97489	0.281348	-1.80696	2.44342	2.71778	2044	19	98.1409
TOD2-7	0.282224	1.8e-05	0.00101288	0.028295	0.282205	1.52982	0.63	1.40274	1.69115	0.282206	0.817921	1.45163	1.76989	0.282205	2.11068	1.36524	1.6307	943	59	103.287
TOD2-8	0.281385	1.8e-05	0.000592675	0.0184748	0.281361	-3.19811	0.63	2.49487	2.81681	0.281362	-4.77875	2.58182	2.96087	0.281361	-1.90736	2.42819	2.70605	2021	18	100.049
TOD2-9	0.281445	1.8e-05	0.00139856	0.0449558	0.281389	-2.11453	0.63	2.46784	2.75335	0.281391	-3.65946	2.55385	2.89297	0.281388	-0.85295	2.40189	2.64601	2025	21	94.0247
TOD2-10	0.281494	2.3e-05	0.000892272	0.0263269	0.281464	-6.38314	0.805	2.37068	2.78846	0.281465	-7.71665	2.45331	2.92316	0.281463	-5.29443	2.30732	2.68496	1732	20	102.54
TOD2-11	0.281441	2.1e-05	0.00128953	0.0395621	0.28139	-2.28423	0.735	2.46609	2.7576	0.281392	-3.82804	2.55204	2.89749	0.281388	-1.02357	2.40018	2.65006	2017	18	99.1076
TOD2-12	0.281363	3e-05	0.000717929	0.0225648	0.281334	-4.04103	1.05	2.53178	2.87237	0.281335	-5.61953	2.62002	3.01799	0.281334	-2.75203	2.46411	2.76042	2026	21	92.8924
TOD2-13	0.281475	2.4e-05	0.00124707	0.0399821	0.281425	-0.993558	0.84	2.4181	2.67902	0.281427	-2.54043	2.50238	2.81649	0.281424	0.269607	2.35347	2.57332	2018	18	98.3647
TOD2-14	0.281611	2e-05	0.00087258	0.0240192	0.281579	0.454993	0.7	2.21492	2.45857	0.28158	-0.973213	2.29211	2.58547	0.281578	1.62111	2.15572	2.36102	1848	19	99.7835
TOD2-15	0.281386	1.1e-05	0.000704249	0.0218273	0.281358	-3.15811	0.385	2.50077	2.81976	0.281359	-4.73905	2.58793	2.96376	0.281357	-1.86712	2.43393	2.70904	2028	18	100.099
TOD2-16	0.281443	1.7e-05	0.00143201	0.0487052	0.281386	-2.21032	0.595	2.4727	2.76001	0.281388	-3.75439	2.55888	2.89976	0.281384	-0.949421	2.40661	2.65256	2026	19	99.309
TOD2-17	0.281275	2.6e-05	0.00261162	0.0777636	0.281152	-2.06065	0.91	2.78324	3.02524	0.281156	-3.82194	2.88025	3.1787	0.281149	-0.622006	2.70885	2.90719	2382	19	90.3862
TOD2-18	0.28141	2e-05	0.000722751	0.0221754	0.281381	-2.35477	0.7	2.47051	2.76966	0.281382	-3.93412	2.55661	2.91194	0.28138	-1.06507	2.40448	2.66026	2027	21	96.2506
TOD2-19	0.28142	2.6e-05	0.000673954	0.0200956	0.281394	-2.60256	0.91	2.45429	2.76249	0.281394	-4.16066	2.53983	2.90391	0.281393	-1.33025	2.38869	2.65376	1998	21	99.8999
TOD2-21	0.281419	1.8e-05	0.000441191	0.0133295	0.281403	-4.55104	0.63	2.44089	2.80784	0.281403	-6.04155	2.52596	2.94886	0.281402	-3.33401	2.37565	2.69946	1902	56	101.472
TOD2-22	0.281443	1.9e-05	0.00109292	0.0358193	0.2814	-1.95877	0.665	2.45075	2.73683	0.281401	-3.51134	2.53616	2.87661	0.281398	-0.690946	2.38524	2.62936	2016	18	97.9663
TOD2-23	0.281443	1.9e-05	0.00109292	0.0358193	0.281399	-1.75277	0.665	2.45075	2.73112	0.281401	-3.31261	2.53616	2.87095	0.281398	-0.479015	2.38524	2.6236	2025	18	95.5556
TOD2-24	0.281403	1.4e-05	0.000910441	0.0283864	0.281367	-3.49085	0.49	2.49181	2.81855	0.281368	-5.03909	2.57865	2.96114	0.281366	-2.22659	2.42521	2.70894	2000	18	95.85
TOD2-26	0.280977	1.8e-05	0.000201834	0.00535653	0.280967	-6.84768	0.63	2.99494	3.37657	0.280968	-8.80977	3.09932	3.55231	0.280967	-5.24493	2.91489	3.24138	2457	18	95.5637
TOD2-27	0.281358	1.9e-05	0.000767887	0.0226138	0.281328	-4.98271	0.665	2.54162	2.90691	0.281329	-6.53431	2.6302	3.0527	0.281327	-3.71571	2.47369	2.79483	1996	19	96.9439
TOD2-28	0.281583	1.9e-05	0.000680434	0.0216271	0.281559	-0.684264	0.665	2.24072	2.51558	0.281559	-2.10706	2.31881	2.64444	0.281558	0.477424	2.18083	2.41653	1831	20	94.3747
TOD2-52	0.281295	2.3e-05	0.00107021	0.026262	0.281241	5.37163	0.805	2.64486	2.70369	0.281243	3.37341	2.73704	2.85752	0.281239	7.00401	2.57417	2.58525	2561	18	88.6373
TOD2-58	0.281497	1.4e-05	0.000794385	0.0243543	0.281466	-0.473789	0.49	2.3607	2.61693	0.281467	-2.01107	2.44298	2.75272	0.281465	0.781505	2.29761	2.51252	1979	46	99.141
TOD2-79	0.281436	2.1e-05	0.000853925	0.0281156	0.281405	-6.19533	0.735	2.44472	2.85125	0.281406	-7.60733	2.52993	2.99058	0.281404	-5.04246	2.37938	2.74418	1828	60	97.2101
TOD2-93	0.281411	1.8e-05	0.00110312	0.0321847	0.281371	-7.37821	0.63	2.49378	2.92429	0.281373	-8.77995	2.5807	3.06535	0.28137	-6.23372	2.42713	2.81588	1829	53	95.5167
																		#N/A	#N/A	#N/A
WANG-1	0.28117	1.5e-05	0.00128757	0.0348151	0.281106	-0.249626	0.525	2.82547	3.02529	0.281108	-2.20542	2.92395	3.1876	0.281104	1.34807	2.74996	2.90037	2527	19	100.04
WANG-2	0.281535	2e-05	0.000488597	0.0131492	0.281518	-3.72173	0.7	2.29242	2.64956	0.281519	-5.09736	2.37232	2.78155	0.281518	-2.59861	2.23115	2.54812	1763	28	99.1492
WANG-3	0.281404	1.5e-05	0.000462801	0.0129377	0.281385	-2.08276	0.525	2.46179	2.7568	0.281386	-3.67889	2.54759	2.89961	0.281385	-0.779351	2.39599	2.647	2032	20	95.2264
WANG-5	0.281244	1.5e-05	0.000887451	0.0235014	0.281201	0.976123	0.525	2.6992	2.87969	0.281203	-0.929426	2.79328	3.03629	0.2812	2.53267	2.62706	2.75918	2436	17	100.328
WANG-6	0.281416	1.3e-05	0.000541784	0.0143349	0.281397	-7.54976	0.455	2.45114	2.89917	0.281398	-8.93878	2.53657	3.03975	0.281397	-6.41569	2.38563	2.79114	1783	18	98.1492
WANG-7	0.281398	1.4e-05	0.000633927	0.0173161	0.281373	-2.51592	0.49	2.48053	2.78419	0.281374	-4.10445	2.56698	2.92738	0.281372	-1.21871	2.41423	2.67409	2033	19	100.148
WANG-10	0.281552	1.4e-05	0.000533158	0.0148626	0.281533	-1.01709	0.49	2.2728	2.55537	0.281533	-2.46656	2.35201	2.68662	0.281532	0.166408	2.21205	2.45449	1856	20	100.162
WANG-14	0.28157	1.7e-05	0.000962082	0.0303153	0.281535	-0.452315	0.595	2.27443	2.53685	0.281536	-1.89967	2.3537	2.66682	0.281534	0.729467	2.21365	2.43693	1877	18	96.2706
WANG-15	0.281432	1.8e-05	0.000756322	0.0216783	0.281402	-1.82885	0.63	2.44378	2.73039	0.281403	-3.39935	2.52895	2.87105	0.281401	-0.546391	2.37847	2.62224	2018	19	99.4549
WANG-16	0.281386	2.5e-05	0.000462209	0.013884	0.281368	-4.91309	0.875	2.48519	2.85784	0.281369	-6.43194	2.57181	3.00139	0.281368	-3.67288	2.41877	2.74749	1938	19	98.9164
WANG-17	0.281464	1.7e-05	0.000659497	0.019629	0.281438	-0.949563	0.595	2.39573	2.66319	0.281439	-2.51105	2.47922	2.8015	0.281437	0.325525	2.3317	2.55685	2001	19	97.6512
WANG-18	0.281406	1.3e-05	0.00045951	0.013733	0.281388	-1.72684	0.455	2.45898	2.74418	0.281388	-3.33303	2.54468	2.88692	0.281387	-0.415209	2.39326	2.63444	2044	18	97.8474
WANG-19	0.281427	1.3e-05	0.000608326	0.0178711	0.281403	-1.65826	0.455	2.44097	2.72453	0.281404	-3.24084	2.52605	2.86562	0.281402	-0.365925	2.37573	2.61606	2024	18	98.8142
WANG-20	0.281404	1.9e-05	0.000584364	0.0176752	0.281381	-2.60428	0.665	2.46952	2.77726	0.281382	-4.18216	2.55559	2.91995	0.28138	-1.3158	2.40352	2.66756	2017	20	96.0337
WANG-22	0.281397	2.1e-05	0.000632179	0.0190486	0.281372	-2.85079	0.735	2.48173	2.79471	0.281373	-4.42876	2.56822	2.93791	0.281371	-1.56223	2.4154	2.68462	2020	21	98.5644
WANG-24	0.281419	1.2e-05	0.00101278	0.0343509	0.281384	-8.80411	0.42	2.47733	2.94934	0.281385	-10.1458	2.56367	3.08946	0.281383	-7.70868	2.41112	2.84168	1749	19	97.3699
WANG-26	0.28135	2.4e-05	0.000643282	0.0196808	0.281324	-4.04902	0.84	2.54388	2.88444	0.281325	-5.64337	2.63254	3.03109	0.281323	-2.74706	2.47589	2.77169	2041	19	84.3214
WANG-27	0.281244	1.2e-05	0.000652563	0.0206083	0.281212	1.61248	0.42	2.68284	2.84808	0.281214	-0.315334	2.77634	3.00485	0.281212	3.18722	2.61113	2.72744	2446	17	99.1006
WANG-28	0.281394	2.1e-05	0.000865253	0.0280112	0.281364	-8.91644	0.735	2.50072	2.97631	0.281365	-10.2851	2.58787	3.11837	0.281363	-7.799	2.43388	2.86716	1775	19	100.056
WANG-30	0.281379	1.7e-05	0.000696096	0.0212066	0.281351	-3.65011	0.595	2.50941	2.84145	0.281352	-5.22242	2.59687	2.98589	0.281351	-2.36618	2.44234	2.7304	2017	18	99.9504
WANG-32	0.281626	1.6e-05	0.000856323	0.0282758	0.281595	1.10061	0.56	2.19414	2.42186	0.281596	-0.331629	2.27061	2.54771	0.281594	2.27002	2.13549	2.32512	1852	19	93.7905
WANG-33	0.281404	1.2e-05	0.000978647	0.0299099	0.281365	-3.06851	0.42	2.49492	2.80885	0.281366	-4.63046	2.58188	2.95147	0.281364	-1.79303	2.42824	2.69921	#N/A	#N/A	#N/A
WANG-34	0.281534	1.8e-05	0.000775567	0.0220723	0.281505	-1.23307	0.63	2.31084	2.59338	0.281506	-2.69756	2.39138	2.72603	0.281504	-0.0372896	2.24908	2.49141	1888	18	97.5106
WANG-36	0.282143	1e-05	0.000549846	0.0156819	0.282131	3.56525	0.35	1.49365	1.72247	0.282131	2.68448	1.5457	1.8078	0.28213	4.28402	1.45373	1.65695	1145	22	95.8952
WANG-39	0.281415	2.4e-05	0.000731593	0.0225462	0.281386	-1.91184	0.84	2.46452	2.7517	0.281387	-3.50058	2.55041	2.89369	0.281385	-0.614456	2.39865	2.64252	2039	19	100.49
WANG-40	0.281452	2.8e-05	0.000503984	0.0144903	0.281432	-0.0393258	0.98	2.40179	2.64419	0.281432	-1.6477	2.48549	2.78367	0.281431	1.2741	2.33759	2.53694	2049	19	99.3167
WANG-41	0.281316	1.5e-05	0.00087624	0.0261682	0.281281	-5.61271	0.525	2.60396	2.97945	0.281282	-7.19458	2.69471	3.12845	0.28128	-4.32094	2.53436	2.86491	2040	18	100.098
WANG-44	0.281037	1.7e-05	0.000906366	0.0260847	0.280995	-8.22758	0.595	2.97135	3.38462	0.280996	-10.0662	3.07491	3.55523	0.280994	-6.72577	2.89194	3.2534	2358	17	97.922
WANG-46	0.28143	1.9e-05	0.000882049	0.0251939	0.281395	-1.82389	0.665	2.45442	2.73857	0.281396	-3.39719	2.53996	2.87941	0.281394	-0.539125	2.38882	2.63029	2029	18	98.8664
WANG-49	0.281249	1.6e-05	0.000658879	0.0189925	0.281217	1.66235	0.56	2.67675	2.84116	0.281218	-0.260952	2.77005	2.99753	0.281216	3.23341	2.60521	2.72082	2441	17	98.1975
WANG-62	0.281522	1.6e-05	0.00065204	0.0206278	0.281498	-2.2828	0.56	2.31919	2.63162	0.281499	-3.72519	2.40002	2.76498	0.281498	-1.10508	2.25721	2.52912	1854	18	100.971
WANG-63	0.281392	1.3e-05	0.000776062	0.0225571	0.281361	-3.43965	0.455	2.49755	2.82391	0.281362	-5.00325	2.5846	2.96737	0.28136	-2.16283	2.4308	2.71361	2011	18	95.9722
WANG-92	0.281608	1.8e-05	0.00128359	0.0389542	0.281561	-0.022871	0.63	2.24293	2.49341	0.281563	-1.4384	2.3211	2.62048	0.28156	1.1329	2.18298	2.39574	1855	18	100.162
WANG-96	0.28128	2.2e-05	0.00110264	0.0323232	0.281227	1.60632	0.77	2.6669	2.83139	0.281229	-0.276693	2.75984	2.98529	0.281226	3.14444	2.59562	2.71296	2423.8	16.41	95.0202
WANG-98	0.28165	2.3e-05	0.00092744	0.0261266	0.281616	1.76935	0.805	2.1664	2.37752	0.281617	0.343379	2.2419	2.50161	0.281615	2.93365	2.1085	2.28213	1848	18	96.158
WANG-99	0.281199	1.4e-05	0.00149489	0.0423936	0.281125	-0.0207827	0.49	2.80236	2.99657	0.281127	-1.94853	2.90003	3.15662	0.281123	1.55397	2.72746	2.8734	2508	16	99.8006
WANG-102	0.281542	2e-05	0.000861373	0.0267884	0.28151	-1.52169	0.7	2.30544	2.59567	0.281511	-2.96617	2.38579	2.72763	0.281509	-0.342259	2.24382	2.49424	1868	18	99.5182
WANG-106	0.281386	1.4e-05	0.000373531	0.0100147	0.281371	-3.1804	0.49	2.47953	2.80491	0.281372	-4.76018	2.56595	2.94887	0.281371	-1.89037	2.41326	2.69423	2007	18	99.3523
																		#N/A	#N/A	#N/A
PineCreek1-1	0.282139	7.5e-06	0.000578365	0.0175624	0.282126	4.01745	0.2625	1.50008	1.71549	0.282126	3.11614	1.55236	1.80119	0.282125	4.75299	1.45999	1.64967	#N/A	#N/A	#N/A
PineCreek1-2C	0.281267	1.9e-05	0.000569017	0.0197574	0.281248	-14.676	0.665	2.64714	3.2718	0.281249	-16	2.7394	3.4226	0.281247	-13.5951	2.57639	3.15597	#N/A	#N/A	#N/A
PineCreek1-8	0.281263	1.2e-05	0.000583784	0.0164826	0.281232	8.2461	0.42	2.65335	2.627	0.281233	6.10563	2.74583	2.78433	0.281231	9.99487	2.58244	2.50583	#N/A	#N/A	#N/A
PineCreek1-9	0.282114	1e-05	0.000680634	0.0194785	0.282099	2.54716	0.35	1.53744	1.78919	0.282099	1.66608	1.59102	1.87665	0.282098	3.26618	1.49635	1.72203	#N/A	#N/A	#N/A
PineCreek1-10	0.282313	1.2e-05	0.000547936	0.0171347	0.282306	-0.640079	0.42	1.26699	1.63164	0.282306	-1.16942	1.31114	1.70326	0.282305	-0.208242	1.23312	1.57668	#N/A	#N/A	#N/A
PineCreek1-11	0.281987	1.1e-05	0.000811559	0.0248545	0.281968	-0.677052	0.385	1.71236	2.03503	0.281968	-1.60202	1.77204	2.13199	0.281967	0.0778216	1.6666	1.96058	#N/A	#N/A	#N/A
PineCreek1-15	0.282118	1.3e-05	0.00103223	0.0356554	0.282096	1.44163	0.455	1.54631	1.82396	0.282096	0.603529	1.6002	1.91097	0.282095	2.12556	1.50498	1.75716	#N/A	#N/A	#N/A
PineCreek1-16	0.281661	9.6e-06	0.000874718	0.0301732	0.281639	-10.3436	0.336	2.14885	2.69252	0.28164	-11.3331	2.22374	2.81343	0.281638	-9.53598	2.09142	2.59969	#N/A	#N/A	#N/A
PineCreek1-19	0.28131	8.9e-06	0.000716884	0.02644	0.281284	-9.89611	0.3115	2.60106	3.09711	0.281285	-11.3345	2.69172	3.24556	0.281283	-8.72166	2.53155	2.98303	#N/A	#N/A	#N/A
PineCreek1-20	0.281895	8e-06	0.000671964	0.0208738	0.281872	7.65939	0.28	1.82824	1.90777	0.281873	6.33094	1.89196	2.01351	0.281872	8.74394	1.77938	1.82648	#N/A	#N/A	#N/A
PineCreek1-22	0.28073	8e-06	0.000280843	0.00809748	0.280712	0.594282	0.28	3.31684	3.44574	0.280713	-1.94836	3.43244	3.64427	0.280712	2.67233	3.22819	3.29277	#N/A	#N/A	#N/A
PineCreek1-23	0.281575	9.5e-06	0.000487595	0.0163887	0.281557	0.998265	0.3325	2.24003	2.4691	0.281557	-0.493413	2.3181	2.59897	0.281556	2.21626	2.18016	2.36926	#N/A	#N/A	#N/A
PineCreek1-24	0.280848	1.1e-05	0.0016608	0.0561282	0.280744	1.56234	0.385	3.28142	3.38053	0.280748	-0.868181	3.39578	3.57002	0.280741	3.54875	3.19371	3.23454	#N/A	#N/A	#N/A
PineCreek1-26	0.280832	8.4e-06	0.00108306	0.0394295	0.280764	2.74597	0.294	3.25303	3.32256	0.280766	0.253777	3.36641	3.51369	0.280762	4.78281	3.16609	3.17528	#N/A	#N/A	#N/A
PineCreek1-27	0.280821	8.4e-06	0.000708259	0.0234696	0.280786	-12.8504	0.294	3.23588	3.75628	0.280788	-14.796	3.34866	3.94282	0.280785	-11.261	3.14939	3.61281	#N/A	#N/A	#N/A
PineCreek1-30	0.280833	8.8e-06	0.000425351	0.013235	0.280812	-11.2238	0.308	3.19711	3.68051	0.280813	-13.2118	3.30854	3.86654	0.280811	-9.59983	3.11166	3.53742	#N/A	#N/A	#N/A
PineCreek1-31	0.280763	8.2e-06	0.00131074	0.0530398	0.280678	1.87788	0.287	3.3628	3.44515	0.280681	-0.671872	3.48	3.64173	0.280676	3.9619	3.27292	3.29365	#N/A	#N/A	#N/A
PineCreek1-32	0.280908	8.8e-06	0.000829368	0.02719	0.280867	-9.31446	0.308	3.13317	3.56266	0.280868	-11.2767	3.24237	3.7433	0.280866	-7.71155	3.04943	3.42369	#N/A	#N/A	#N/A
PineCreek1-35	0.281286	9.9e-06	0.000810083	0.030825	0.281261	-17.4432	0.3465	2.6388	3.33191	0.281262	-18.6471	2.73077	3.4807	0.28126	-16.4603	2.56827	3.21764	#N/A	#N/A	#N/A
PineCreek1-36	0.280756	1e-05	0.00105737	0.0363853	0.280688	1.85912	0.35	3.34981	3.43484	0.28069	-0.698191	3.46656	3.63192	0.280686	3.94929	3.26028	3.28295	#N/A	#N/A	#N/A
PineCreek1-47	0.281087	9.5e-06	0.00121171	0.0365647	0.281018	4.47728	0.3325	2.92927	2.98321	0.281021	2.24742	3.03136	3.15389	0.281016	6.2993	2.85097	2.85175	#N/A	#N/A	#N/A
PineCreek1-48	0.280749	8.8e-06	0.000844543	0.0261539	0.280696	-0.150175	0.308	3.34048	3.48636	0.280698	-2.64316	3.4569	3.68317	0.280695	1.88728	3.25119	3.33473	#N/A	#N/A	#N/A
PineCreek1-49	0.281534	1.2e-05	0.000598177	0.016961	0.281513	-2.92095	0.42	2.30023	2.63292	0.281514	-4.32599	2.3804	2.76518	0.281512	-1.77377	2.23875	2.53128	#N/A	#N/A	#N/A
PineCreek1-52	0.281708	1.1e-05	0.000681836	0.022384	0.281686	-0.0966422	0.385	2.07609	2.35031	0.281687	-1.38511	2.14845	2.46935	0.281685	0.955241	2.0206	2.25883	#N/A	#N/A	#N/A
PineCreek1-56	0.282344	9.5e-06	0.000767031	0.0239494	0.282336	-2.85483	0.3325	1.23261	1.65598	0.282336	-3.27108	1.27557	1.72506	0.282336	-2.51529	1.19967	1.60299	#N/A	#N/A	#N/A
PineCreek1-57	0.280787	8.5e-06	0.000286698	0.00812289	0.280773	-12.9236	0.2975	3.2446	3.77383	0.280773	-14.9088	3.35769	3.963	0.280772	-11.302	3.15788	3.62833	#N/A	#N/A	#N/A
PineCreek1-61	0.281763	9.9e-06	0.000526797	0.0149885	0.281744	6.36895	0.3465	1.99541	2.09521	0.281744	4.92216	2.06496	2.21125	0.281743	7.55024	1.94208	2.00598	#N/A	#N/A	#N/A
PineCreek1-62	0.281301	1e-05	0.000529338	0.0167639	0.281284	-13.953	0.35	2.60021	3.21021	0.281284	-15.2602	2.69084	3.35849	0.281283	-12.8858	2.53072	3.09631	#N/A	#N/A	#N/A
PineCreek1-66C	0.281377	1.1e-05	0.00120958	0.0399658	0.281353	-27.2379	0.385	2.54587	3.4815	0.281354	-27.9907	2.6346	3.62187	0.281353	-26.6236	2.47783	3.37378	#N/A	#N/A	#N/A
PineCreek1-70	0.281144	1.3e-05	0.00268466	0.0959162	0.281001	-0.0230688	0.455	2.96856	3.1381	0.281006	-2.02241	3.07202	3.30285	0.280997	1.6104	2.88922	3.01128	#N/A	#N/A	#N/A
PineCreek1-73C	0.281277	1e-05	0.000762297	0.0210096	0.281239	3.6955	0.35	2.64731	2.75537	0.281241	1.73489	2.73957	2.9101	0.281238	5.29709	2.57655	2.63627	#N/A	#N/A	#N/A
PineCreek1-83	0.28074	8e-06	0.000470672	0.0126339	0.280712	-2.69533	0.28	3.32011	3.54518	0.280713	-5.10697	3.43583	3.74166	0.280711	-0.72454	3.23137	3.39385	#N/A	#N/A	#N/A
PineCreek1-86	0.282192	7.6e-06	0.000472598	0.0135575	0.282183	2.5045	0.266	1.42557	1.6909	0.282183	1.7202	1.47525	1.77224	0.282182	3.14449	1.38746	1.62846	#N/A	#N/A	#N/A
PineCreek1-90	0.281936	8.3e-06	0.00167427	0.0509928	0.281898	-3.95953	0.2905	1.82143	2.20996	0.281899	-4.83365	1.88491	2.31046	0.281896	-3.24618	1.77275	2.1328	#N/A	#N/A	#N/A
PineCreek1-92	0.281708	8.8e-06	0.000528934	0.0165501	0.28169	1.02871	0.308	2.06788	2.3127	0.281691	-0.299024	2.13995	2.43197	0.28169	2.11268	2.01261	2.22104	#N/A	#N/A	#N/A
PineCreek1-95	0.280829	8.8e-06	0.00138219	0.0495323	0.280748	-2.78606	0.308	3.28245	3.50706	0.280751	-5.08328	3.39685	3.69641	0.280746	-0.908858	3.19472	3.36125	#N/A	#N/A	#N/A
PineCreek1-96	0.280703	1.2e-05	0.000697777	0.0197027	0.280661	-3.24146	0.42	3.38713	3.6194	0.280662	-5.68118	3.50518	3.81877	0.280659	-1.24764	3.2966	3.46583	#N/A	#N/A	#N/A
PineCreek1-99	0.281557	1.2e-05	0.000587217	0.0179114	0.281537	-3.3391	0.42	2.26942	2.61682	0.281538	-4.70095	2.34852	2.74716	0.281536	-2.22725	2.20877	2.51666	#N/A	#N/A	#N/A
PineCreek1-101	0.281338	1e-05	0.00190595	0.0833264	0.281266	-8.92878	0.35	2.64589	3.09079	0.281268	-10.3675	2.73811	3.23735	0.281264	-7.75399	2.57518	2.97815	#N/A	#N/A	#N/A
PineCreek1-107	0.282124	1e-05	0.000482181	0.0157274	0.282114	2.00687	0.35	1.51624	1.7868	0.282114	1.15675	1.56908	1.8734	0.282113	2.7006	1.47571	1.72031	#N/A	#N/A	#N/A
PineCreek1-111	0.280731	9.1e-06	0.00066978	0.0211693	0.280688	1.88076	0.3185	3.34867	3.43427	0.280689	-0.708243	3.46538	3.63333	0.280687	3.99684	3.25917	3.28085	#N/A	#N/A	#N/A
PineCreek1-112	0.280724	1e-05	0.000626156	0.0199336	0.280684	1.44524	0.35	3.35392	3.45204	0.280685	-1.13683	3.47081	3.6515	0.280683	3.55564	3.26428	3.29832	#N/A	#N/A	#N/A
PineCreek1-113	0.282107	8e-06	0.000682254	0.0225901	0.282086	12.318	0.28	1.54684	1.52178	0.282086	11.0888	1.60075	1.61145	0.282085	13.3214	1.50549	1.45284	#N/A	#N/A	#N/A
PineCreek1-114C	0.281688	7.1e-06	0.000597073	0.019909	0.281669	-1.2849	0.2485	2.09786	2.40405	0.281669	-2.55649	2.17098	2.52444	0.281668	-0.246818	2.04179	2.31155	#N/A	#N/A	#N/A
PineCreek1-117	0.280825	1.6e-05	0.000701447	0.0195233	0.28078	4.11098	0.56	3.23015	3.2624	0.280782	1.56152	3.34272	3.45455	0.280779	6.19467	3.14381	3.1143	#N/A	#N/A	#N/A
PineCreek1-118	0.280876	8.9e-06	0.000377602	0.0121533	0.280857	-9.94084	0.3115	3.13809	3.5916	0.280858	-11.9203	3.24746	3.77455	0.280857	-8.32387	3.05422	3.45087	#N/A	#N/A	#N/A
PineCreek1-119	0.280915	9.6e-06	0.000697122	0.02144	0.280881	-9.41739	0.336	3.11345	3.54968	0.280882	-11.3669	3.22196	3.7297	0.28088	-7.8249	3.03023	3.41119	#N/A	#N/A	#N/A
PineCreek1-121	0.281784	1e-05	0.000582159	0.0186982	0.281766	0.273065	0.35	1.97058	2.24553	0.281767	-0.93435	2.03926	2.35862	0.281766	1.2587	1.91792	2.15864	#N/A	#N/A	#N/A
																		#N/A	#N/A	#N/A
LT1-1	0.282149	9.2e-06	0.000460172	0.0131506	0.282139	3.52829	0.322	1.4822	1.71389	0.282139	2.65616	1.53386	1.79874	0.282139	4.24	1.44259	1.64874	1131	22	100.619
LT1-2	0.281014	9.2e-06	0.000623072	0.0191167	0.280977	5.50447	0.322	2.97948	2.99835	0.280979	3.1462	3.08333	3.17531	0.280976	7.43157	2.89985	2.862	2956	17	99.6617
LT1-3	0.28211	1.1e-05	0.000435253	0.014121	0.282101	1.75252	0.385	1.53295	1.80946	0.282101	0.8941	1.58637	1.89712	0.2821	2.45303	1.49197	1.74216	1113	32	85.3549
LT1-5	0.281518	6.2e-06	0.000654163	0.0214987	0.281495	-4.71336	0.217	2.32457	2.70412	0.281496	-6.07544	2.40559	2.83726	0.281495	-3.60131	2.26244	2.60181	1755	20	92.7066
LT1-8	0.281537	7.9e-06	0.000434439	0.0145388	0.281522	-4.04851	0.2765	2.28661	2.65412	0.281523	-5.41016	2.3663	2.78588	0.281522	-2.93682	2.22549	2.55286	#N/A	#N/A	#N/A
LT1-9	0.282134	7e-06	0.000548664	0.0178404	0.282123	-0.174419	0.245	1.50557	1.83641	0.282124	-0.937111	1.55804	1.92194	0.282123	0.447921	1.46533	1.77074	995	59	99.6985
LT1-10	0.282102	8.3e-06	0.000569871	0.0185679	0.282089	3.46662	0.2905	1.54896	1.77511	0.282089	2.5391	1.60294	1.86364	0.282088	4.22358	1.50756	1.70712	1205	30	91.7842
LT1-12	0.281571	7.5e-06	0.000534668	0.0195404	0.281553	-4.05018	0.2625	2.248	2.61785	0.281554	-5.36974	2.32635	2.74693	0.281553	-2.97289	2.18792	2.51867	1696	19	99.6462
LT1-13	0.28214	1.1e-05	0.000626491	0.0199312	0.28213	-4.09516	0.385	1.50063	1.93678	0.28213	-4.71577	1.55293	2.02143	0.28213	-3.58883	1.46052	1.87183	896	38	90.9598
LT1-14	0.282011	9.1e-06	0.000399853	0.0106939	0.282002	-1.45506	0.3185	1.66243	2.01606	0.282003	-2.32361	1.72037	2.11101	0.282002	-0.746276	1.618	1.94315	1125	25	97.0667
LT1-15	0.281588	7.1e-06	0.00157163	0.0608922	0.281531	-1.53287	0.2485	2.28703	2.57164	0.281533	-2.92048	2.36674	2.69999	0.28153	-0.399911	2.2259	2.47298	1836	22	97.549
LT1-17	0.281649	1.1e-05	0.00206032	0.0823168	0.281578	-1.87027	0.385	2.23387	2.52666	0.281581	-3.17079	2.31172	2.65013	0.281576	-0.808489	2.17416	2.43178	1751	23	95.8881
LT1-18	0.282074	1.1e-05	0.000586944	0.0196356	0.282061	1.06649	0.385	1.58687	1.87578	0.282061	0.18773	1.64217	1.96617	0.282061	1.78362	1.54446	1.80638	1144	22	100.437
LT1-20	0.282164	1e-05	0.000645565	0.0206192	0.28215	3.36856	0.35	1.46937	1.70513	0.282151	2.52022	1.52058	1.78878	0.28215	4.06085	1.4301	1.6409	1107	36	101.265
LT1-21	0.281544	9.8e-06	0.00158581	0.0576116	0.28149	-5.31057	0.343	2.34711	2.72752	0.281492	-6.62027	2.42891	2.85855	0.281488	-4.24129	2.28437	2.62684	1738	19	88.5501
LT1-25	0.282123	9.2e-06	0.000688769	0.0217974	0.282108	2.1092	0.322	1.52576	1.79059	0.282109	1.25426	1.57894	1.87728	0.282108	2.80688	1.48498	1.72402	1117	23	93.7332
LT1-28	0.28214	7.4e-06	0.000452748	0.0142765	0.28213	3.55872	0.259	1.49386	1.72365	0.28213	2.67454	1.54592	1.80921	0.28213	4.28027	1.45393	1.65796	1146	27	98.6911
LT1-29	0.281796	1.3e-05	0.000404702	0.0137526	0.281786	-4.92551	0.455	1.94579	2.36921	0.281786	-5.93718	2.01361	2.48044	0.281785	-4.09983	1.89379	2.2838	1306	22	93.1853
LT1-32	0.281688	9.6e-06	0.000154578	0.00540423	0.281686	-25.7824	0.336	2.07407	3.04318	0.281686	-26.2078	2.14635	3.16035	0.281686	-25.4353	2.01863	2.95332	534	24	103.933
LT1-33	0.282115	1e-05	0.0015361	0.0528451	0.282071	9.13175	0.35	1.57122	1.63307	0.282072	8.02301	1.62598	1.72155	0.282069	10.0368	1.52922	1.56508	1475	31	97.7627
LT1-35	0.281648	1.4e-05	0.0010269	0.0297333	0.281614	-2.3078	0.49	2.1747	2.49706	0.281615	-3.59341	2.2505	2.62044	0.281613	-1.25824	2.11658	2.40226	1678	21	94.2789
LT1-39	0.281281	1.2e-05	0.000510194	0.0158916	0.281258	-1.54519	0.42	2.62494	2.88801	0.281259	-3.31417	2.71642	3.04084	0.281258	-0.100404	2.55478	2.77046	2245	19	98.7973
LT1-41	0.281569	8.2e-06	0.000658617	0.0247711	0.281545	-1.4308	0.287	2.25785	2.55222	0.281546	-2.84476	2.33655	2.68203	0.281545	-0.276346	2.19751	2.45245	1819	19	96.2067
LT1-42	0.281686	1.5e-05	0.00174528	0.0554879	0.281627	-1.06343	0.525	2.16493	2.44614	0.281629	-2.34611	2.24039	2.56681	0.281626	-0.0162303	2.10707	2.35341	1711	23	91.1748
LT1-45	0.282094	9.1e-06	0.000469493	0.0144207	0.282084	0.2439	0.3185	1.55552	1.87128	0.282085	-0.581975	1.60974	1.95999	0.282084	0.917835	1.51395	1.80318	1073	35	98.1361
LT1-48	0.281551	1.3e-05	0.000630408	0.020558	0.28153	-4.80419	0.455	2.27984	2.66635	0.281531	-6.12219	2.3593	2.79686	0.281529	-3.72817	2.2189	2.56607	1699	20	100.883
LT1-49	0.281555	9.3e-06	0.000410353	0.0117829	0.281537	8.6346	0.3255	2.26169	2.26718	0.281537	6.84843	2.34052	2.40063	0.281536	10.0934	2.20125	2.16446	2257	21	74.8782
LT1-54	0.28161	1.1e-05	0.000899489	0.0322094	0.28158	-2.7993	0.385	2.2178	2.55122	0.281581	-4.11465	2.29509	2.67749	0.281579	-1.72543	2.15852	2.45418	1709	22	95.2604
LT1-60	0.281681	7.2e-06	0.000745972	0.0222578	0.281656	-0.670165	0.252	2.11524	2.40107	0.281657	-1.97203	2.18896	2.52214	0.281656	0.392667	2.0587	2.30803	1684	22	99.4062
LT1-62	0.281637	7.4e-06	0.000993741	0.0301683	0.281604	-2.2949	0.259	2.18742	2.50865	0.281605	-3.59456	2.26366	2.6329	0.281603	-1.23387	2.12896	2.41318	1694	21	92.7391
LT1-65	0.281518	1e-05	0.000594283	0.0178174	0.281498	-6.27907	0.35	2.32097	2.74494	0.281499	-7.58627	2.40186	2.87775	0.281498	-5.21188	2.25894	2.64291	1684	20	91.5677
LT1-66	0.281603	8.6e-06	0.000727552	0.0202126	0.281579	-3.48664	0.301	2.21711	2.57171	0.28158	-4.78646	2.29438	2.69838	0.281578	-2.42547	2.15785	2.47437	1681	19	97.204
LT1-72	0.282356	9.5e-06	0.000482932	0.0151352	0.28235	0.732745	0.3325	1.20747	1.54106	0.28235	0.20847	1.24955	1.60947	0.282349	1.16045	1.17519	1.48856	724	30	94.8895
LT1-76	0.281642	8.6e-06	0.00046508	0.0126582	0.281627	-2.42005	0.301	2.15102	2.48538	0.281627	-3.70874	2.22598	2.60917	0.281626	-1.368	2.09353	2.39027	1654	21	97.3398
LT1-83	0.282103	1.1e-05	0.00053448	0.0135585	0.28209	4.81438	0.385	1.5462	1.73522	0.28209	3.84141	1.60009	1.82387	0.282089	5.60846	1.50488	1.66712	1261	26	92.6249
LT1-85	0.282116	1.4e-05	0.000648688	0.0187761	0.282101	3.3044	0.49	1.53349	1.76496	0.282102	2.39959	1.58694	1.85237	0.282101	4.04281	1.4925	1.69783	1179	30	96.9466
LT1-90C	0.281712	7.7e-06	0.00122912	0.034044	0.281671	0.0674394	0.2695	2.10069	2.36264	0.281673	-1.22224	2.17391	2.48144	0.28167	1.12033	2.04455	2.27134	1693	20	101.418
LT1-92	0.282138	7.8e-06	0.000643089	0.0189338	0.282123	4.1347	0.273	1.50395	1.71522	0.282124	3.22809	1.55636	1.80102	0.282123	4.87458	1.46375	1.64933	1181	26	96.105
LT1-93	0.281508	1.1e-05	0.00127423	0.0386478	0.28144	15.3298	0.385	2.37586	2.17307	0.281443	13.2445	2.45866	2.31263	0.281438	17.0334	2.31236	2.06553	#N/A	#N/A	#N/A
LT1-95	0.281457	1e-05	0.000670444	0.0205745	0.281433	-6.16155	0.35	2.40558	2.81747	0.281434	-7.54851	2.48943	2.95513	0.281433	-5.02916	2.34129	2.71169	1787	24	79.3509
LT1-96	0.281614	7.5e-06	0.00149017	0.0481758	0.281562	-2.05757	0.2625	2.24715	2.55054	0.281564	-3.39444	2.32547	2.6767	0.281561	-0.966103	2.18709	2.45358	1767	21	86.0781
LT1-103	0.282223	9.2e-06	0.000694649	0.0221498	0.282209	4.2867	0.322	1.39239	1.60962	0.282209	3.47867	1.44092	1.68876	0.282208	4.94605	1.35518	1.54884	1057	35	103.5
LT1-104	0.281568	8e-06	0.000708603	0.0222402	0.281542	0.224556	0.28	2.2621	2.50907	0.281543	-1.24884	2.34094	2.63934	0.281541	1.42761	2.20164	2.40892	1895	22	95.409
																		#N/A	#N/A	#N/A
Myall1-01	0.282087	8.3e-06	0.000978845	0.027744	0.282056	11.554	0.2905	1.58578	1.57876	0.282057	10.3266	1.64105	1.6699	0.282055	12.556	1.54339	1.50868	#N/A	#N/A	#N/A
Myall1-02	0.282416	1.2e-05	0.00208234	0.0706311	0.282388	2.01555	0.42	1.17639	1.459	0.282389	1.51978	1.21739	1.5229	0.282388	2.42	1.14495	1.40997	#N/A	#N/A	#N/A
Myall1-04	0.282204	8.9e-06	0.000583474	0.017427	0.282191	5.88417	0.3115	1.41369	1.58527	0.282191	4.9978	1.46296	1.66613	0.282191	6.60751	1.37591	1.52318	#N/A	#N/A	#N/A
Myall1-05	0.282421	9.7e-06	0.00352268	0.115833	0.282361	5.49294	0.3395	1.21715	1.39446	0.282363	4.88378	1.25957	1.45832	0.282359	5.98996	1.18462	1.34545	#N/A	#N/A	#N/A
Myall1-07	0.282229	9.2e-06	0.000731257	0.0220311	0.282212	6.99379	0.322	1.38569	1.52814	0.282213	6.09957	1.43399	1.60719	0.282212	7.72355	1.34866	1.46743	#N/A	#N/A	#N/A
Myall1-08	0.281825	9.8e-06	0.000568953	0.0151951	0.281806	4.37246	0.343	1.91582	2.08068	0.281807	3.07249	1.98259	2.19132	0.281806	5.43374	1.86462	1.99564	#N/A	#N/A	#N/A
Myall1-09	0.280791	1.1e-05	0.000535922	0.0145067	0.280757	2.34238	0.385	3.26016	3.3422	0.280759	-0.186159	3.37379	3.53643	0.280756	4.4089	3.17303	3.19253	#N/A	#N/A	#N/A
Myall1-10	0.281817	1.3e-05	0.000629874	0.0176184	0.281796	4.27119	0.455	1.92943	2.09545	0.281797	2.96481	1.99668	2.20671	0.281796	5.3377	1.87786	2.00993	#N/A	#N/A	#N/A
Myall1-11	0.282059	7.6e-06	0.000533504	0.0152488	0.282045	4.26366	0.266	1.60457	1.80338	0.282046	3.25583	1.66049	1.89542	0.282045	5.08622	1.56168	1.73268	#N/A	#N/A	#N/A
Myall1-12	0.28244	1.4e-05	0.0019544	0.067131	0.282412	4.26901	0.49	1.13894	1.36827	0.282413	3.72516	1.17863	1.4305	0.282411	4.71269	1.1085	1.32051	#N/A	#N/A	#N/A
Myall1-13	0.282116	1e-05	0.00169628	0.0509501	0.282071	6.05263	0.35	1.5766	1.72131	0.282073	5.05212	1.63155	1.80919	0.28207	6.86923	1.53446	1.65381	#N/A	#N/A	#N/A
Myall1-15	0.282137	1.1e-05	0.000681734	0.0196811	0.282121	4.8196	0.385	1.5068	1.69846	0.282121	3.88804	1.55932	1.78444	0.28212	5.57985	1.46653	1.63243	#N/A	#N/A	#N/A
Myall1-19	0.282116	7.9e-06	0.000715054	0.0216153	0.2821	3.18199	0.2765	1.53615	1.77019	0.2821	2.28139	1.58969	1.85758	0.282099	3.91695	1.49509	1.70307	#N/A	#N/A	#N/A
Myall1-23	0.282182	9.3e-06	0.000517898	0.0141876	0.28217	5.7973	0.3255	1.44055	1.61236	0.28217	4.88704	1.49076	1.69494	0.28217	6.54014	1.40205	1.54895	#N/A	#N/A	#N/A
Myall1-28	0.281685	9.8e-06	0.0013521	0.0407478	0.28164	-1.32918	0.343	2.14377	2.4385	0.281642	-2.6035	2.21849	2.55916	0.281639	-0.288845	2.08647	2.34577	#N/A	#N/A	#N/A
Myall1-29	0.282422	9.1e-06	0.00078843	0.0249889	0.282412	2.70145	0.3185	1.12827	1.41207	0.282412	2.18964	1.1676	1.47555	0.282411	3.11899	1.09812	1.36336	#N/A	#N/A	#N/A
Myall1-30	0.281834	8.8e-06	0.000358683	0.0106509	0.281825	-5.65406	0.308	1.89361	2.34232	0.281826	-6.59388	1.95961	2.45047	0.281825	-4.88707	1.843	2.25928	#N/A	#N/A	#N/A
Myall1-33	0.281969	1.1e-05	0.0030867	0.101614	0.281871	5.33854	0.385	1.84626	1.9768	0.281875	4.181	1.91061	2.07632	0.281869	6.28349	1.79692	1.90032	#N/A	#N/A	#N/A
Myall1-34	0.281265	1.1e-05	0.000285069	0.0101518	0.281252	-1.5002	0.385	2.63049	2.89372	0.281253	-3.29052	2.72217	3.04782	0.281252	-0.0379711	2.56019	2.77518	#N/A	#N/A	#N/A
Myall1-35	0.282464	9.1e-06	0.000552464	0.0175548	0.282457	4.34421	0.3185	1.06502	1.31228	0.282457	3.82704	1.10214	1.37264	0.282457	4.76611	1.03655	1.26596	#N/A	#N/A	#N/A
Myall1-38	0.282444	1.1e-05	0.00251478	0.0757528	0.2824	7.40831	0.385	1.15088	1.2937	0.282401	6.76148	1.19099	1.35594	0.282399	7.93606	1.12012	1.24592	#N/A	#N/A	#N/A
Myall1-40	0.28173	1.2e-05	0.000529906	0.0143919	0.281712	2.41045	0.42	2.039	2.24756	0.281713	1.06157	2.11006	2.36536	0.281711	3.5117	1.9845	2.15701	#N/A	#N/A	#N/A
Myall1-41	0.281922	9.5e-06	0.000921839	0.0263096	0.281892	6.65115	0.3325	1.80418	1.91398	0.281893	5.3912	1.86706	2.01736	0.281892	7.67973	1.75596	1.83451	#N/A	#N/A	#N/A
Myall1-42	0.282126	1.3e-05	0.000896036	0.0261524	0.2821	10.6566	0.455	1.53004	1.55436	0.282101	9.50864	1.58337	1.6422	0.282099	11.5936	1.48915	1.48685	#N/A	#N/A	#N/A
Myall1-43	0.282259	8e-06	0.000691114	0.0195409	0.282242	9.77677	0.28	1.34409	1.4126	0.282243	8.82295	1.39093	1.48969	0.282242	10.5552	1.30816	1.35338	#N/A	#N/A	#N/A
Myall1-46	0.281896	1.2e-05	0.000511147	0.0142087	0.28188	6.35866	0.42	1.81929	1.93753	0.28188	5.07709	1.8827	2.0429	0.281879	7.4049	1.77067	1.85653	#N/A	#N/A	#N/A
Myall1-47	0.281915	7.6e-06	0.00122212	0.0329619	0.281875	6.28638	0.266	1.82792	1.94433	0.281877	5.03031	1.89162	2.04822	0.281874	7.31181	1.77906	1.86448	#N/A	#N/A	#N/A
Myall1-48	0.281769	7.5e-06	0.000681516	0.0205072	0.281745	4.78853	0.2625	1.99551	2.13991	0.281746	3.40452	2.06506	2.25512	0.281744	5.9185	1.94217	2.05133	#N/A	#N/A	#N/A
Myall1-51	0.282444	1e-05	0.00136294	0.0486152	0.282426	2.92635	0.35	1.11547	1.38809	0.282427	2.43339	1.15435	1.44989	0.282426	3.32851	1.08566	1.34067	#N/A	#N/A	#N/A
Myall1-52	0.282148	1e-05	0.000682934	0.0195668	0.282131	6.14376	0.35	1.49217	1.64827	0.282132	5.1798	1.54417	1.73358	0.282131	6.93047	1.45229	1.58273	#N/A	#N/A	#N/A
Myall1-54	0.282186	7.4e-06	0.000912694	0.0275346	0.282164	7.06512	0.259	1.45014	1.5834	0.282165	6.11572	1.50068	1.66586	0.282163	7.83996	1.41138	1.52006	#N/A	#N/A	#N/A
Myall1-57	0.282409	7.9e-06	0.000902212	0.0288016	0.282397	2.0314	0.2765	1.14923	1.4479	0.282398	1.52677	1.18929	1.51234	0.282397	2.44308	1.11852	1.39846	#N/A	#N/A	#N/A
Myall1-58	0.281634	8e-06	0.000497442	0.0144433	0.281618	-2.44062	0.28	2.1633	2.49671	0.281618	-3.73851	2.2387	2.62113	0.281617	-1.38105	2.10549	2.4011	#N/A	#N/A	#N/A
Myall1-59	0.281488	1.1e-05	0.000447341	0.0136355	0.281473	-5.87361	0.385	2.35134	2.76351	0.281473	-7.23204	2.43329	2.89876	0.281472	-4.76455	2.28849	2.65958	#N/A	#N/A	#N/A
Myall1-60	0.282029	8.8e-06	0.000868154	0.0248277	0.282003	8.47588	0.308	1.65878	1.73185	0.282004	7.28439	1.71659	1.82704	0.282002	9.4485	1.61444	1.65869	#N/A	#N/A	#N/A
Myall1-61	0.28254	2.5e-05	0.00164396	0.0637602	0.282519	5.95763	0.875	0.991314	1.19231	0.28252	5.47707	1.02586	1.24692	0.282519	6.34966	0.964819	1.15041	#N/A	#N/A	#N/A
Myall1-63	0.282153	1e-05	0.00087563	0.0275466	0.282134	3.16413	0.35	1.49301	1.73017	0.282134	2.30934	1.54505	1.81466	0.282133	3.86169	1.45311	1.66529	#N/A	#N/A	#N/A
Myall1-67	0.281901	9.5e-06	0.00132112	0.0407106	0.28186	4.32308	0.3325	1.85159	2.01956	0.281861	3.11823	1.91612	2.12418	0.281859	5.30663	1.8021	1.93916	#N/A	#N/A	#N/A
Myall1-68	0.28193	9.7e-06	0.000270896	0.00963026	0.281924	-2.66011	0.3395	1.76339	2.14278	0.281924	-3.586	1.82485	2.24388	0.281924	-1.90449	1.71626	2.06515	#N/A	#N/A	#N/A
Myall1-71	0.282098	1.3e-05	0.00109373	0.0308079	0.282065	10.0693	0.455	1.57577	1.61182	0.282066	8.90724	1.63069	1.7018	0.282064	11.0179	1.53365	1.54266	#N/A	#N/A	#N/A
Myall1-73	0.281893	9.1e-06	0.00150851	0.0484316	0.281845	4.88514	0.3185	1.87167	2.02112	0.281846	3.65064	1.9369	2.1265	0.281843	5.89294	1.82164	1.94012	#N/A	#N/A	#N/A
Myall1-74	0.280789	9.2e-06	0.000585943	0.0149621	0.280756	-5.72227	0.322	3.26691	3.58452	0.280757	-7.963	3.38077	3.77592	0.280755	-3.89142	3.1796	3.43718	#N/A	#N/A	#N/A
Myall1-79	0.280998	7.5e-06	0.000499753	0.0146439	0.280972	-2.15973	0.2625	2.99071	3.23439	0.280973	-4.26309	3.09495	3.40996	0.280971	-0.441328	2.91078	3.09926	#N/A	#N/A	#N/A
Myall1-91	0.281898	1.3e-05	0.000963436	0.0268577	0.281867	6.18521	0.455	1.83822	1.95756	0.281868	4.91184	1.90228	2.06277	0.281866	7.22476	1.78909	1.87669	#N/A	#N/A	#N/A
Myall1-97	0.282043	1e-05	0.00618724	0.250253	0.281825	7.92663	0.35	1.90594	1.95524	0.281832	6.76768	1.97237	2.04959	0.281819	8.87287	1.855	1.88272	#N/A	#N/A	#N/A
Myall1-101	0.281627	7.9e-06	0.000672557	0.0191369	0.281605	-3.49042	0.2765	2.18236	2.54098	0.281606	-4.76038	2.25842	2.66576	0.281605	-2.45366	2.12403	2.44511	#N/A	#N/A	#N/A
Myall1-108	0.281544	8.6e-06	0.000672947	0.0201932	0.281521	-3.81314	0.301	2.29155	2.64897	0.281522	-5.17456	2.37142	2.78025	0.28152	-2.70162	2.23031	2.54809	#N/A	#N/A	#N/A
Myall1-114	0.281537	1.2e-05	0.00110474	0.0297242	0.281496	-1.7429	0.42	2.3268	2.61854	0.281498	-3.18606	2.40789	2.75087	0.281495	-0.564548	2.26461	2.51683	#N/A	#N/A	#N/A
Myall1-115	0.281958	1.4e-05	0.00323089	0.11459	0.281858	3.9811	0.49	1.86933	2.03143	0.281862	2.85728	1.93448	2.13158	0.281855	4.8985	1.81937	1.95448	#N/A	#N/A	#N/A
Myall1-119	0.28249	1e-05	0.00272088	0.11432	0.282455	3.8297	0.35	1.09209	1.32847	0.282456	3.36131	1.13015	1.3868	0.282454	4.2118	1.0629	1.28372	#N/A	#N/A	#N/A
																		#N/A	#N/A	#N/A
East Barton-01C	0.28105	4.7e-06	0.000669997	0.0223808	0.281017	-4.61517	0.1645	2.93639	3.25448	0.281018	-6.56559	3.03873	3.42508	0.281016	-3.02193	2.85791	3.12322	#N/A	#N/A	#N/A
East Barton-01R	0.281058	9e-06	0.000306486	0.00906587	0.281043	-4.64438	0.315	2.89886	3.22547	0.281044	-6.58308	2.99989	3.39536	0.281043	-3.06075	2.82138	3.09477	#N/A	#N/A	#N/A
East Barton-02	0.28212	8.2e-06	0.000575501	0.0171651	0.282106	5.24412	0.287	1.52525	1.70398	0.282106	4.27707	1.57841	1.79136	0.282105	6.03336	1.48448	1.63686	#N/A	#N/A	#N/A
East Barton-03	0.28209	9.2e-06	0.000511401	0.0151301	0.282079	1.67073	0.322	1.56253	1.83779	0.282079	0.790669	1.61698	1.927	0.282078	2.38892	1.52076	1.76929	#N/A	#N/A	#N/A
East Barton-06	0.282193	1e-05	0.000461506	0.0130342	0.282182	6.7841	0.35	1.42383	1.56982	0.282183	5.85318	1.47345	1.65167	0.282182	7.54383	1.38577	1.50696	#N/A	#N/A	#N/A
East Barton-07	0.282135	1e-05	0.000591225	0.0168351	0.282122	2.97499	0.35	1.50591	1.7496	0.282122	2.10483	1.55839	1.83547	0.282122	3.6851	1.46566	1.68367	#N/A	#N/A	#N/A
East Barton-08	0.282254	1.2e-05	0.000716906	0.0232914	0.28224	4.21265	0.42	1.35169	1.5746	0.28224	3.44498	1.3988	1.65131	0.28224	4.83906	1.31557	1.5157	#N/A	#N/A	#N/A
East Barton-13	0.281552	1e-05	0.00110275	0.03165	0.281515	-4.9642	0.35	2.30675	2.68853	0.281516	-6.27573	2.38714	2.81896	0.281514	-3.89345	2.2451	2.58831	1715	22	98.8338
East Barton-14	0.281076	9.4e-06	0.000221373	0.00628669	0.281065	-0.865577	0.329	2.86946	3.09015	0.281065	-2.91611	2.96947	3.25974	0.281064	0.809552	2.79277	2.95963	2562	34	96.9945
East Barton-17	0.281552	1.2e-05	0.00079089	0.0231867	0.281525	-3.32879	0.42	2.28804	2.63088	0.281525	-4.69737	2.36778	2.76163	0.281524	-2.21142	2.22688	2.5304	1770	20	99.0395
East Barton-19	0.282066	1e-05	0.00108106	0.0334022	0.282041	1.38096	0.35	1.61832	1.89056	0.282042	0.481362	1.67473	1.98164	0.28204	2.11512	1.57507	1.82063	1188	81	99.5791
East Barton-21	0.282093	8.2e-06	0.000554112	0.0158493	0.28208	2.4517	0.287	1.56028	1.8137	0.282081	1.54829	1.61466	1.90279	0.28208	3.18897	1.51858	1.74528	1174	24	100.937
East Barton-27	0.28197	1.3e-05	0.000565551	0.0157991	0.281955	3.07333	0.455	1.72393	1.94433	0.281955	1.9975	1.78402	2.04321	0.281954	3.95144	1.67786	1.86837	1392	21	86.8534
East Barton-28	0.281553	1.1e-05	0.000545855	0.0157655	0.281535	-5.53398	0.385	2.27224	2.68082	0.281536	-6.82391	2.35143	2.81101	0.281535	-4.48092	2.21151	2.58078	1660	72	98.5542
East Barton-29	0.282097	9.7e-06	0.00055502	0.0157033	0.282084	2.91289	0.3395	1.555	1.79611	0.282085	1.99841	1.6092	1.88495	0.282084	3.65919	1.51344	1.72788	1188	28	91.4141
East Barton-33C	0.281637	1.4e-05	0.00105449	0.0315686	0.281592	7.99664	0.49	2.19091	2.22223	0.281594	6.33488	2.26727	2.34892	0.281591	9.35375	2.13235	2.12476	#N/A	#N/A	#N/A
East Barton-34	0.282264	1e-05	0.000449127	0.0131587	0.282255	6.03395	0.35	1.32897	1.5054	0.282255	5.21574	1.37529	1.58155	0.282254	6.70162	1.29345	1.44693	1062	36	85.7815
East Barton-35	0.281916	1.1e-05	0.00121804	0.0341667	0.281877	5.69299	0.385	1.82637	1.95948	0.281879	4.4589	1.89003	2.06317	0.281876	6.70045	1.77756	1.87978	1621	22	100.494
East Barton-37	0.28213	7.1e-06	0.000524749	0.0149138	0.282118	3.74181	0.2485	1.50995	1.73252	0.282118	2.83904	1.56257	1.81888	0.282118	4.47854	1.46959	1.66619	1172	22	99.9147
East Barton-39	0.281147	8.8e-06	0.000197413	0.00549981	0.281137	-0.294731	0.308	2.77652	2.99039	0.281138	-2.27604	2.87329	3.15438	0.281137	1.32375	2.70231	2.86418	2478	19	99.5964
East Barton-40	0.282057	1.2e-05	0.000604385	0.0175688	0.282042	4.08281	0.42	1.61019	1.81301	0.282042	3.07876	1.66631	1.90518	0.282041	4.90228	1.56715	1.74221	1303	36	103.607
East Barton-44	0.281606	7.5e-06	0.000662621	0.0190219	0.281582	0.0398012	0.2625	2.20943	2.46715	0.281583	-1.37984	2.28643	2.59434	0.281582	1.19891	2.15038	2.36938	1826	23	98.9047
East Barton-45	0.282281	1.9e-05	0.000373511	0.0108734	0.282273	7.05923	0.665	1.30378	1.45428	0.282273	6.22641	1.34922	1.52923	0.282273	7.73883	1.26893	1.39673	1078	39	95.5473
East Barton-46	0.282222	1.9e-05	0.000446805	0.0124798	0.282212	7.75588	0.665	1.38475	1.50721	0.282212	6.82683	1.43301	1.58691	0.282211	8.51408	1.34774	1.44599	1202	23	94.2596
East Barton-50	0.282169	8.9e-06	0.000885177	0.0261299	0.282147	6.82609	0.3115	1.47191	1.60984	0.282148	5.86414	1.52321	1.69361	0.282147	7.61117	1.43257	1.5455	1260	36	80.873
East Barton-51	0.282146	1.3e-05	0.000620115	0.017611	0.282132	3.98084	0.455	1.49239	1.70921	0.282132	3.08935	1.5444	1.79436	0.282132	4.70838	1.4525	1.64383	1161	28	100.689
East Barton-53	0.281515	1.2e-05	0.000644733	0.0181842	0.281493	-4.85448	0.42	2.32794	2.71122	0.281494	-6.21533	2.40907	2.84456	0.281492	-3.74344	2.26572	2.60875	1753	25	99.7148
East Barton-54C	0.282401	1.9e-05	0.00017348	0.00500731	0.282398	10.4467	0.665	1.13817	1.20969	0.282398	9.64348	1.17784	1.27562	0.282397	11.1021	1.10775	1.15906	#N/A	#N/A	#N/A
East Barton-55	0.281044	7.6e-06	0.000787343	0.0227672	0.281006	-5.59258	0.266	2.95311	3.2959	0.281007	-7.51594	3.05603	3.46671	0.281005	-4.02146	2.87418	3.1645	2452	20	100.653
East Barton-57	0.282087	1.1e-05	0.000469319	0.0124198	0.282077	0.636256	0.385	1.56479	1.86889	0.282077	-0.211712	1.61933	1.95819	0.282077	1.32823	1.52297	1.80032	1101	28	96.4578
East Barton-59	0.282397	8.9e-06	0.000526534	0.0135396	0.282391	-0.277486	0.3115	1.15401	1.51901	0.282391	-0.7177	1.19423	1.58419	0.282391	0.0816098	1.12317	1.469	579	49	100
East Barton-60	0.282114	7.4e-06	0.000504461	0.0131791	0.2821	8.08002	0.259	1.53039	1.62882	0.282101	7.00722	1.58373	1.71714	0.2821	8.95566	1.48949	1.56096	1385	43	81.2274
East Barton-68	0.282214	8.4e-06	0.00059611	0.0166297	0.282201	5.79502	0.294	1.40082	1.57606	0.282201	4.92395	1.44964	1.65611	0.2822	6.50587	1.36338	1.51458	1134	37	97.1781
East Barton-72	0.28159	8.2e-06	0.000667399	0.020005	0.281567	-1.85013	0.287	2.23075	2.53934	0.281568	-3.22333	2.3085	2.66739	0.281566	-0.72899	2.17113	2.44093	1769	23	98.4737
East Barton-75	0.281024	1.1e-05	0.000140698	0.00442267	0.281017	-6.04507	0.385	2.93017	3.29589	0.281018	-7.97646	3.03229	3.46807	0.281017	-4.46744	2.85185	3.16343	2416	19	101.159
East Barton-76	0.28214	8.7e-06	0.000654921	0.0177834	0.282116	19.4308	0.3045	1.50175	1.27289	0.282117	17.9934	1.55409	1.36143	0.282116	20.6044	1.46161	1.20476	1844	36	56.833
East Barton-81	0.282528	2.3e-05	8.28517e-05	0.00259613	0.282527	12.4473	0.805	0.967223	0.998907	0.282527	11.7299	1.00093	1.05505	0.282526	13.0326	0.941372	0.95579	946	45	97.5687
East Barton-86	0.282055	9.4e-06	0.000465805	0.0135088	0.282048	-7.33452	0.329	1.60704	2.12361	0.282048	-7.9471	1.66305	2.21448	0.282048	-6.83475	1.56409	2.05389	873	30	91.7526
East Barton-89	0.28104	7.9e-06	0.000278845	0.00776436	0.281027	-6.3965	0.2765	2.91994	3.29506	0.281027	-8.29549	3.02171	3.46587	0.281026	-4.84538	2.8419	3.16366	2387	27	97.9053
East Barton-100	0.281169	9.2e-06	2.88194e-05	0.00135726	0.281168	0.0412723	0.322	2.73647	2.94582	0.281168	-1.92402	2.83184	3.10811	0.281168	1.64663	2.66333	2.82094	2447	19	102.166
East Barton-104	0.28115	9.9e-06	0.000362008	0.0100882	0.281132	-0.734887	0.3465	2.78435	3.00905	0.281133	-2.69702	2.88139	3.17269	0.281132	0.867912	2.70993	2.88313	2467	19	99.1893
East Barton-108	0.281069	7.5e-06	0.000456543	0.0133199	0.281047	-4.03902	0.2625	2.8958	3.20374	0.281048	-5.98567	2.99673	3.37294	0.281046	-2.44888	2.8184	3.07355	2456	20	98.4528
East Barton-109	0.281154	9e-06	0.000355006	0.0120212	0.281137	-1.66753	0.315	2.77868	3.03108	0.281138	-3.59142	2.87553	3.19411	0.281137	-0.0960244	2.70442	2.90564	2421	18	100.702
East Barton-111	0.281544	9.8e-06	0.000628434	0.0182192	0.281523	-4.35861	0.343	2.28891	2.66228	0.281523	-5.70088	2.36868	2.79344	0.281522	-3.26276	2.22773	2.5615	1729	29	105.495
East Barton-116	0.281935	1e-05	0.000386014	0.0106403	0.281925	1.17436	0.35	1.76205	2.03356	0.281925	0.121601	1.82347	2.13488	0.281924	2.03362	1.71496	1.95575	1356	85	89.7493
																		#N/A	#N/A	#N/A
Tarcoola-02	0.282035	1.5e-05	0.000609435	0.0164102	0.282021	0.44136	0.525	1.63963	1.94065	0.282021	-0.463487	1.69678	2.034	0.282021	1.1798	1.59581	1.86897	1178	45	88.8795
Tarcoola-03	0.281684	1.3e-05	0.00110959	0.0323016	0.281648	-1.71662	0.455	2.13144	2.44064	0.281649	-2.97844	2.20573	2.56129	0.281647	-0.686501	2.07448	2.34794	1652	22	75.9685
Tarcoola-04	0.281695	2.2e-05	0.00109825	0.031255	0.28166	-1.40389	0.77	2.11614	2.41833	0.281661	-2.66304	2.1899	2.53817	0.281659	-0.375966	2.05958	2.32625	1648	21	86.5291
Tarcoola-05	0.28184	1.4e-05	0.000689977	0.0182178	0.281824	-5.58321	0.49	1.902	2.34265	0.281824	-6.51826	1.96828	2.45036	0.281823	-4.8201	1.85116	2.25995	1220	23	99.1803
Tarcoola-07	0.281732	1.1e-05	0.00123423	0.0408557	0.28169	1.69985	0.385	2.07419	2.29373	0.281691	0.37777	2.14649	2.41128	0.281689	2.77922	2.01876	2.20338	1734	41	77.3356
Tarcoola-08	0.282355	1.2e-05	0.000750433	0.0242689	0.282345	0.39104	0.42	1.21729	1.55584	0.282345	-0.122789	1.25972	1.62431	0.282345	0.810216	1.18476	1.5033	707	27	96.0396
Tarcoola-09	0.282167	1.2e-05	0.000594286	0.0186262	0.282158	-3.02989	0.42	1.46341	1.87471	0.282158	-3.65427	1.51441	1.95738	0.282157	-2.52046	1.4243	1.81127	888	29	92.2297
Tarcoola-11	0.281194	1.3e-05	0.000101474	0.00339977	0.281189	0.352978	0.455	2.70944	2.91199	0.281189	-1.59205	2.80387	3.07234	0.281189	1.94176	2.63702	2.78859	2428	18	100.082
Tarcoola-13	0.281761	1.4e-05	0.000609278	0.0180979	0.281741	1.54611	0.49	2.00232	2.23827	0.281742	0.265794	2.07211	2.35343	0.281741	2.59132	1.9488	2.14977	1650	26	92.6667
Tarcoola-14	0.281102	7.5e-06	0.000468644	0.0135879	0.281079	-2.69777	0.2625	2.85406	3.12752	0.28108	-4.65064	2.95353	3.29447	0.281079	-1.10254	2.77778	2.99907	2464	18	100.325
Tarcoola-15	0.282318	1.2e-05	4.07253e-05	0.00163588	0.282318	-3.84337	0.42	1.24384	1.70476	0.282318	-4.25721	1.28719	1.77576	0.282318	-3.50581	1.2106	1.6503	573	28	93.7173
Tarcoola-16	0.281783	1.3e-05	0.00176788	0.046747	0.281727	0.307242	0.455	2.03449	2.29063	0.281729	-0.90341	2.1054	2.40388	0.281725	1.29556	1.98012	2.20361	1619	24	98.3941
Tarcoola-19	0.281845	1.3e-05	0.000647936	0.0183522	0.28183	-6.41852	0.455	1.8933	2.35793	0.281831	-7.31852	1.95929	2.46513	0.28183	-5.68404	1.8427	2.27563	1174	27	100.852
Tarcoola-20	0.281725	1e-05	0.000665856	0.0183065	0.281705	-2.00344	0.35	2.0528	2.3824	0.281705	-3.20429	2.12434	2.49972	0.281704	-1.02318	1.99793	2.29226	#N/A	#N/A	#N/A
Tarcoola-22	0.281699	1.1e-05	0.00241979	0.0833387	0.281621	-3.03914	0.385	2.18672	2.50944	0.281624	-4.23714	2.26294	2.62873	0.281619	-2.06115	2.12828	2.41779	1636	37	86.4914
Tarcoola-23	0.282174	1.1e-05	0.000594041	0.0177209	0.282163	1.00755	0.385	1.45407	1.75671	0.282163	0.252858	1.50475	1.83928	0.282162	1.62335	1.41521	1.69333	981	38	100.51
Tarcoola-27	0.281962	8e-06	0.00105018	0.0294973	0.28194	-4.37248	0.28	1.75666	2.17153	0.28194	-5.20033	1.81788	2.26993	0.281939	-3.69693	1.70971	2.09599	1095	23	93.1507
Tarcoola-32	0.281898	1.2e-05	0.000402023	0.0101619	0.281885	5.55712	0.42	1.81153	1.95398	0.281886	4.3061	1.87466	2.05903	0.281885	6.57837	1.76311	1.87325	1603	24	99.1266
Tarcoola-33	0.281728	2.1e-05	0.000642578	0.018521	0.281708	-0.929351	0.735	2.0476	2.34815	0.281709	-2.16397	2.11897	2.46544	0.281707	0.0785161	1.99287	2.25802	1595	21	98.1191
Tarcoola-34	0.281767	1.9e-05	0.000555709	0.0176579	0.28175	0.805054	0.665	1.99164	2.24991	0.28175	-0.441908	2.06105	2.36445	0.281749	1.82301	1.9384	2.1619	1606	22	100.685
Tarcoola-35	0.282173	1.4e-05	0.000657983	0.0212837	0.282157	5.95654	0.49	1.45784	1.62266	0.282158	5.02971	1.50865	1.70597	0.282157	6.71293	1.41887	1.55867	1207	44	73.9022
Tarcoola-36	0.28164	1.2e-05	0.000936478	0.0280387	0.281609	-1.84675	0.42	2.18017	2.49041	0.28161	-3.15833	2.25616	2.61451	0.281608	-0.775964	2.1219	2.39505	1706	21	98.7691
Tarcoola-37	0.281467	2.5e-05	0.000411071	0.0118911	0.281453	-7.41088	0.875	2.37651	2.82954	0.281454	-8.74145	2.45933	2.96613	0.281453	-6.32459	2.31299	2.7246	1704	30	100.88
Tarcoola-41	0.2821	1e-05	0.000806275	0.0242081	0.282081	2.56306	0.35	1.56123	1.80916	0.282082	1.66427	1.61564	1.89772	0.282081	3.29656	1.5195	1.74115	1177	24	95.9218
Tarcoola-47	0.282179	1.1e-05	0.00137487	0.0433737	0.282147	5.52553	0.385	1.4775	1.6478	0.282148	4.62068	1.529	1.7306	0.282146	6.26398	1.43801	1.58421	1205	22	96.5145
Tarcoola-51	0.281802	1.5e-05	0.00129708	0.0463834	0.28176	2.14381	0.525	1.98364	2.19907	0.281762	0.892793	2.05278	2.31115	0.281759	3.16511	1.93062	2.11295	1647	20	93.8676
Tarcoola-55	0.281544	1.8e-05	0.000630622	0.0190527	0.281522	-2.99942	0.63	2.28904	2.6246	0.281523	-4.38933	2.36882	2.75604	0.281521	-1.86462	2.22786	2.52357	1788	19	98.2662
Tarcoola-56	0.282141	1.7e-05	0.000566941	0.0179022	0.282134	-7.62223	0.595	1.49697	2.02813	0.282134	-8.12081	1.54915	2.11239	0.282134	-7.2155	1.45696	1.96348	946	91	69.3446
Tarcoola-57	0.281552	1.2e-05	0.000463252	0.0150066	0.281535	-1.71692	0.42	2.2687	2.57213	0.281536	-3.14176	2.34777	2.70321	0.281535	-0.553574	2.20807	2.47138	1822	19	96.5423
Tarcoola-62	0.281793	1.9e-05	0.000806035	0.0256473	0.281767	1.70008	0.665	1.97016	2.20325	0.281768	0.453795	2.03882	2.31591	0.281767	2.71748	1.9175	2.11667	1617	42	97.0934
Tarcoola-63	0.282083	5e-05	0.000699025	0.0219959	0.282074	-10.3427	1.75	1.57952	2.17244	0.282075	-10.8184	1.63457	2.26091	0.282074	-9.95463	1.5373	2.10456	744	48	84.543
Tarcoola-66	0.282114	1.2e-05	0.000969815	0.0261198	0.282089	5.54815	0.42	1.54914	1.7146	0.28209	4.56303	1.60313	1.80252	0.282089	6.35216	1.50774	1.64707	1293	36	98.0665
Tarcoola-73	0.282523	1.4e-05	0.00131955	0.0401464	0.282515	-2.36996	0.49	1.00603	1.42575	0.282516	-2.58745	1.04109	1.48118	0.282515	-2.19259	0.979137	1.38323	283	41	104.24
Tarcoola-86	0.281177	1.6e-05	0.000320922	0.00952939	0.28116	4.89972	0.56	2.74659	2.80974	0.281161	2.77066	2.84232	2.97298	0.28116	6.63912	2.67318	2.68405	2661	17	99.8121
Tarcoola-88	0.281716	1.6e-05	0.00143405	0.0421262	0.281671	-2.00914	0.56	2.10672	2.42223	0.281672	-3.22142	2.18015	2.54032	0.28167	-1.01951	2.05041	2.33151	1605	37	100.125
Tarcoola-90	0.281761	2.3e-05	0.000409801	0.0115954	0.281747	4.70245	0.805	1.99201	2.1406	0.281747	3.31177	2.06143	2.25642	0.281746	5.83787	1.93877	2.05157	1776	20	99.0428
Tarcoola-96	0.281496	1.8e-05	0.00100023	0.0310126	0.281462	-6.16879	0.63	2.37472	2.78465	0.281463	-7.50742	2.45749	2.91925	0.281461	-5.07589	2.31125	2.68122	1744	24	94.9541
Tarcoola-101	0.282002	1.1e-05	0.000523577	0.0140759	0.281986	7.88899	0.385	1.67969	1.76833	0.281987	6.68489	1.73823	1.86553	0.281986	8.87191	1.6348	1.69361	1550	22	95.4194
Tarcoola-102	0.281833	1.8e-05	0.000347093	0.00969043	0.281829	-20.8121	0.63	1.89436	2.74297	0.281829	-21.2322	1.96038	2.84961	0.281829	-20.4694	1.84372	2.66117	580	27	95
Tarcoola-122	0.281274	1.3e-05	0.00187009	0.0617458	0.281182	1.46595	0.455	2.72955	2.88712	0.281185	-0.420884	2.82468	3.04159	0.28118	3.00726	2.6566	2.76825	2485	17	81.006
																		#N/A	#N/A	#N/A
Kingoonya West-01	0.28121	5.8e-06	0.000126386	0.00466161	0.281204	-2.32731	0.203	2.6906	2.97309	0.281204	-4.15705	2.78437	3.13137	0.281204	-0.832843	2.61868	2.85133	2293	18	93.6764
Kingoonya West-04	0.281217	8.1e-06	0.000118763	0.00472335	0.281211	1.11766	0.2835	2.68108	2.86403	0.281212	-0.825659	2.77452	3.02275	0.281211	2.70505	2.60942	2.74188	2427	17	97.2806
Kingoonya West-05	0.282191	1.3e-05	0.000352992	0.0100349	0.282184	3.40191	0.455	1.42247	1.66426	0.282184	2.58547	1.47205	1.74579	0.282184	4.06814	1.38445	1.60167	1057	40	85.6197
Kingoonya West-06	0.281253	1e-05	0.0023757	0.10433	0.281138	-1.163	0.35	2.79548	3.01464	0.281142	-2.98352	2.89291	3.17011	0.281135	0.324082	2.72077	2.89503	2440	21	96.8033
Kingoonya West-07	0.281203	9e-06	0.000278444	0.00945377	0.28119	0.750095	0.315	2.71008	2.89979	0.28119	-1.19803	2.80454	3.05957	0.281189	2.34142	2.63765	2.77684	2444	17	100.123
Kingoonya West-08	0.281239	8.3e-06	0.000515935	0.0153056	0.281214	0.799561	0.2905	2.6799	2.86981	0.281215	-1.1054	2.7733	3.02672	0.281214	2.35559	2.60827	2.74908	2409	18	87.7958
Kingoonya West-09	0.282093	8.9e-06	0.00048314	0.0125368	0.282082	1.79945	0.3115	1.5574	1.82986	0.282083	0.918618	1.61168	1.91885	0.282082	2.51827	1.51578	1.76152	1143	22	97.2878
Kingoonya West-10	0.281989	9.8e-06	0.000606589	0.0171522	0.281975	-1.00493	0.343	1.70057	2.03577	0.281975	-1.91602	1.75984	2.13252	0.281975	-0.261391	1.65512	1.96149	1186	32	93.6762
Kingoonya West-14	0.281195	8.9e-06	9.11246e-05	0.00372127	0.281191	1.26399	0.3115	2.70744	2.88345	0.281191	-0.712196	2.8018	3.044	0.28119	2.87826	2.63508	2.75989	2464	17	96.5097
Kingoonya West-19	0.28123	8.5e-06	0.00028264	0.0102717	0.281216	1.84532	0.2975	2.67553	2.83677	0.281217	-0.107802	2.76878	2.99469	0.281216	3.44074	2.60402	2.71524	2450	17	101.265
Kingoonya West-20	0.281202	1e-05	0.000622513	0.0281606	0.281172	0.357935	0.35	2.73543	2.93168	0.281173	-1.57805	2.83076	3.09147	0.281171	1.93936	2.66232	2.80872	2454	17	100.407
Kingoonya West-21	0.282252	1.4e-05	0.000870354	0.0259414	0.28223	10.8047	0.49	1.35984	1.39737	0.282231	9.80658	1.40723	1.47518	0.282229	11.6193	1.32349	1.33759	1305	149	88.2759
Kingoonya West-22	0.281234	8.6e-06	0.000643163	0.0207246	0.281199	7.57284	0.301	2.69521	2.68427	0.281201	5.41963	2.78915	2.84377	0.281198	9.33204	2.62318	2.56142	2714	17	63.7804
Kingoonya West-29	0.282063	9.9e-06	0.000456215	0.0130873	0.282052	1.97197	0.3465	1.59605	1.86035	0.282053	1.04848	1.65168	1.95172	0.282052	2.72563	1.55339	1.79018	1196	26	97.9097
Kingoonya West-32	0.282198	1.1e-05	0.000685418	0.0184674	0.282182	6.04548	0.385	1.42548	1.59079	0.282183	5.14616	1.47516	1.67214	0.282182	6.77941	1.38738	1.52831	1173	44	98.7212
Kingoonya West-33	0.281185	1e-05	3.35985e-05	0.00121435	0.281183	0.673719	0.35	2.7163	2.90912	0.281183	-1.29395	2.81097	3.0703	0.281183	2.28102	2.6437	2.78508	2450	18	100.49
Kingoonya West-35	0.282176	1e-05	0.000777467	0.0233965	0.28216	2.85448	0.35	1.45839	1.70814	0.28216	2.0385	1.50921	1.79079	0.282159	3.52035	1.41941	1.64469	1070	27	97.8505
Kingoonya West-36	0.282146	1e-05	0.000562512	0.0160026	0.282133	4.00428	0.35	1.49015	1.70699	0.282134	3.11199	1.54208	1.79214	0.282133	4.73245	1.45032	1.6416	1160	44	99.6552
Kingoonya West-40	0.281621	1e-05	0.00119184	0.0390018	0.281576	1.74091	0.35	2.22018	2.42483	0.281578	0.279634	2.29756	2.55126	0.281575	2.93408	2.16084	2.32764	1907	19	77.6088
Kingoonya West-48	0.282276	1.2e-05	0.000279871	0.00797037	0.28227	8.21837	0.42	1.30725	1.42501	0.28227	7.33944	1.35281	1.50051	0.28227	8.93564	1.27231	1.36703	1133	31	101.677
Kingoonya West-49	0.28204	1.1e-05	0.000541576	0.015854	0.282027	2.50504	0.385	1.63011	1.87556	0.282027	1.53489	1.68692	1.96882	0.282026	3.29682	1.58654	1.80393	1258	40	90.2226
Kingoonya West-51	0.28122	7.6e-06	0.000490271	0.0131248	0.281196	2.47495	0.266	2.70279	2.84167	0.281197	0.486453	2.79698	3.00063	0.281195	4.09933	2.63055	2.71932	2507	18	99.7208
Kingoonya West-61	0.282447	5.3e-06	0.000858512	0.0272754	0.282437	2.21082	0.1855	1.09659	1.39559	0.282437	1.74599	1.13481	1.4571	0.282436	2.59001	1.06728	1.34839	646	35	95.5108
Kingoonya West-62	0.281196	7.8e-06	0.00152289	0.0625293	0.281122	-1.27187	0.273	2.80843	3.03673	0.281125	-3.15888	2.90631	3.19666	0.28112	0.269547	2.73337	2.91368	2460	17	98.374
Kingoonya West-67	0.281847	9e-06	0.000462796	0.0127187	0.281832	5.57844	0.315	1.88159	2.01604	0.281832	4.26358	1.94717	2.12517	0.281831	6.65189	1.8313	1.93216	1685	30	100.059
Kingoonya West-73	0.281224	9.7e-06	0.000725409	0.0250288	0.281186	4.94484	0.3395	2.714	2.77854	0.281188	2.87283	2.80859	2.93801	0.281185	6.6376	2.64146	2.65577	2624	18	60.4802
Kingoonya West-74	0.281231	5.6e-06	0.000877187	0.0290011	0.281188	2.06746	0.196	2.71552	2.86303	0.281189	0.106689	2.81016	3.02102	0.281186	3.66919	2.64294	2.74142	2502	17	85.8114
Kingoonya West-76	0.28295	1.3e-05	0.00196168	0.0536474	0.282946	8.47367	0.455	0.424839	0.60703	0.282946	8.40021	0.439645	0.630124	0.282946	8.53358	0.413484	0.589319	493	204	20.6897
Kingoonya West-77	0.281166	8.1e-06	9.45469e-05	0.00413439	0.281161	-0.654821	0.2835	2.74489	2.97334	0.281162	-2.59922	2.84056	3.13566	0.281161	0.933447	2.67153	2.84844	2427	18	95.8797
Kingoonya West-79	0.28239	1.3e-05	0.000767712	0.0211439	0.28238	1.77991	0.455	1.17075	1.47585	0.28238	1.26091	1.21156	1.54173	0.282379	2.20331	1.13946	1.42529	701	80	97.8602
Kingoonya West-80	0.281244	1.2e-05	0.000342413	0.0150105	0.281227	2.02747	0.42	2.66152	2.8186	0.281228	0.0853883	2.75428	2.97544	0.281227	3.61385	2.59039	2.69789	2441	17	100.41
Kingoonya West-82	0.281557	7.2e-06	0.000834497	0.0240618	0.281527	-1.45971	0.252	2.28404	2.57487	0.281528	-2.88771	2.36364	2.70564	0.281526	-0.293763	2.22299	2.47435	1846	19	101.192
Kingoonya West-83	0.28123	1e-05	0.000892338	0.0273228	0.281193	-7.35506	0.35	2.7179	3.13076	0.281194	-8.98281	2.81263	3.28618	0.281192	-6.02576	2.64526	3.01128	2098	38	86.7969
Kingoonya West-86	0.281115	1.2e-05	0.00077122	0.0241853	0.281077	-2.47944	0.42	2.85944	3.12334	0.281079	-4.42421	2.9591	3.28934	0.281076	-0.890808	2.78302	2.9956	2476	18	98.3441
Kingoonya West-87	0.281197	7.1e-06	0.000437302	0.0142252	0.281176	-0.466767	0.2485	2.7289	2.95098	0.281177	-2.3794	2.82401	3.1109	0.281176	1.09554	2.65596	2.82793	2413	17	99.2955
Kingoonya West-94	0.281223	1.1e-05	0.000741353	0.0207345	0.281187	1.57761	0.385	2.71642	2.87869	0.281188	-0.375554	2.8111	3.03716	0.281186	3.17311	2.64382	2.75673	2483	20	98.3488
																		#N/A	#N/A	#N/A
Lake Ifould-01	0.281257	8.3e-06	0.000640492	0.0237684	0.281226	1.34596	0.2905	2.66506	2.83993	0.281228	-0.555992	2.75794	2.99555	0.281226	2.89954	2.59383	2.72018	2414	17	99.3786
Lake Ifould-02	0.282265	1.3e-05	0.000962588	0.0347597	0.282244	7.47374	0.455	1.34562	1.47743	0.282244	6.60686	1.39252	1.55372	0.282243	8.18117	1.30965	1.41885	1141	109	77.0377
Lake Ifould-03	0.282144	8.8e-06	0.000448913	0.0146727	0.282134	3.77236	0.308	1.4884	1.71279	0.282134	2.88569	1.54028	1.79806	0.282134	4.49595	1.44862	1.64731	1149	24	87.4674
Lake Ifould-04	0.282141	9.1e-06	0.000784228	0.028342	0.282124	1.85783	0.3185	1.5055	1.77813	0.282125	1.03352	1.55797	1.86339	0.282124	2.53049	1.46526	1.71268	1081	34	97.5023
Lake Ifould-05	0.28213	1.2e-05	0.000364567	0.0122094	0.282122	2.03394	0.42	1.50368	1.77582	0.282122	1.19026	1.55609	1.86195	0.282122	2.72242	1.46349	1.70969	1092	29	98.3516
Lake Ifould-06C	0.281289	1.5e-05	0.000348603	0.0118674	0.281272	4.01937	0.525	2.60371	2.70841	0.281273	2.06303	2.69445	2.86219	0.281272	5.61742	2.53412	2.59004	#N/A	#N/A	#N/A
Lake Ifould-07	0.282035	1.5e-05	0.00113799	0.0395225	0.282008	0.481868	0.525	1.66252	1.95445	0.282009	-0.424582	1.72046	2.04783	0.282008	1.22162	1.61808	1.88275	1199	21	99.0826
Lake Ifould-08	0.281571	8.4e-06	0.00123121	0.0373298	0.281529	-4.35257	0.294	2.28921	2.65418	0.281531	-5.66209	2.369	2.78324	0.281528	-3.28345	2.22803	2.555	1719	21	98.0803
Lake Ifould-09	0.281186	9e-06	0.000747528	0.0251218	0.281146	4.74866	0.315	2.76515	2.82986	0.281148	2.63556	2.86152	2.99238	0.281145	6.47504	2.69125	2.70472	2675	21	99.6262
Lake Ifould-10	0.281621	7.6e-06	0.00153138	0.0528702	0.281565	-0.0394226	0.266	2.24019	2.48902	0.281567	-1.43845	2.31826	2.61507	0.281564	1.10287	2.18031	2.39213	1848	62	91.2879
Lake Ifould-11	0.281636	1.7e-05	0.00108197	0.0362703	0.281599	-1.68402	0.595	2.19382	2.49666	0.281601	-3.00637	2.27028	2.62112	0.281598	-0.604429	2.13518	2.40101	1727	47	98.9577
Lake Ifould-12	0.281229	7.2e-06	7.61037e-05	0.00319123	0.281225	0.712059	0.252	2.66276	2.85983	0.281226	-1.20168	2.75556	3.01745	0.281225	2.27524	2.59159	2.73854	2389	18	97.6978
Lake Ifould-13	0.282139	9.6e-06	0.000599191	0.0196728	0.282127	0.604849	0.336	1.50089	1.81024	0.282127	-0.178619	1.55321	1.89549	0.282127	1.24415	1.46078	1.7448	1023	27	90.3226
Lake Ifould-14	0.281569	1.6e-05	0.00136597	0.0475694	0.281523	-4.58498	0.56	2.30004	2.66841	0.281524	-5.88894	2.3802	2.7976	0.281522	-3.5204	2.23856	2.56914	1719	21	92.1466
Lake Ifould-15	0.281805	8.4e-06	0.000402261	0.0138096	0.281795	-6.76505	0.294	1.93385	2.4086	0.281796	-7.70192	2.00125	2.51884	0.281795	-6.00046	1.88216	2.32395	1212	26	97.2772
Lake Ifould-16	0.281301	1.4e-05	0.000483394	0.0154431	0.281279	1.55468	0.49	2.59714	2.77395	0.281279	-0.299137	2.68766	2.92604	0.281278	3.06886	2.52772	2.65693	2345	21	96.8443
Lake Ifould-17	0.28216	1.1e-05	0.000772287	0.0262626	0.282141	6.17313	0.385	1.4796	1.6356	0.282142	5.22282	1.53117	1.71997	0.282141	6.94869	1.44006	1.57079	1241	48	91.0556
Lake Ifould-18	0.282171	1.3e-05	0.00060696	0.0214077	0.282158	3.6463	0.455	1.45856	1.68798	0.282158	2.79692	1.5094	1.77112	0.282158	4.33942	1.41958	1.62415	1107	26	95.7543
Lake Ifould-19	0.281218	1.3e-05	0.000442054	0.0165187	0.281197	-0.387358	0.455	2.70203	2.92454	0.281198	-2.27641	2.7962	3.08278	0.281197	1.15565	2.62981	2.80279	2385	17	91.0273
Lake Ifould-20	0.28148	9.5e-06	0.000654462	0.0259036	0.281458	-6.89274	0.3325	2.37444	2.80953	0.281459	-8.22555	2.4572	2.94521	0.281457	-5.80461	2.31098	2.70527	1719	29	98.1385
Lake Ifould-26	0.281617	9e-06	0.00141884	0.0469838	0.28157	-3.50654	0.315	2.23888	2.58299	0.281571	-4.78887	2.31691	2.7086	0.281569	-2.45964	2.17904	2.48647	1694	22	97.5797
Lake Ifould-27	0.281192	5.2e-06	7.07857e-05	0.00282883	0.281189	0.0244494	0.182	2.70989	2.92224	0.281189	-1.91136	2.80434	3.08266	0.281189	1.60569	2.63746	2.7988	2415	18	98.7992
Lake Ifould-28	0.281563	1e-05	0.00132594	0.043494	0.281516	-3.21425	0.35	2.30563	2.637	0.281518	-4.57366	2.38598	2.76695	0.281515	-2.10435	2.244	2.53714	1787	38	95.2994
Lake Ifould-29	0.281221	9.5e-06	0.000232805	0.00890905	0.28121	0.638623	0.3325	2.68373	2.87975	0.28121	-1.28281	2.77726	3.03802	0.28121	2.20811	2.612	2.75795	2409	18	98.6716
Lake Ifould-30	0.282124	8e-06	0.000611508	0.0205434	0.28211	3.27612	0.28	1.52135	1.75507	0.282111	2.38209	1.57438	1.84184	0.28211	4.00572	1.48069	1.68843	1164	21	98.5395
Lake Ifould-31	0.281198	8.8e-06	6.03249e-05	0.00277257	0.281195	-1.19711	0.308	2.70147	2.95055	0.281195	-3.08194	2.79563	3.11011	0.281195	0.342417	2.62927	2.82778	2354	18	93.5429
Lake Ifould-33	0.281592	7.8e-06	0.00138823	0.0406254	0.281546	-4.80811	0.273	2.27058	2.64724	0.281548	-6.07582	2.34972	2.77457	0.281545	-3.77318	2.20989	2.54942	1674	19	100.119
Lake Ifould-35	0.28125	8.5e-06	0.000284433	0.0103584	0.281237	-1.89092	0.2975	2.64983	2.92238	0.281238	-3.6862	2.74218	3.07758	0.281237	-0.424646	2.57901	2.80299	2262	21	97.6569
Lake Ifould-36	0.281749	1e-05	0.000503527	0.0164984	0.281732	2.51454	0.35	2.01262	2.22103	0.281733	1.18557	2.08277	2.33734	0.281732	3.59951	1.95883	2.13164	1705	23	99.824
Lake Ifould-40	0.281565	1.1e-05	0.000548425	0.0182449	0.281546	-1.94277	0.385	2.25666	2.56668	0.281546	-3.34362	2.33531	2.69668	0.281545	-0.799023	2.19635	2.46676	1797	52	95.7151
Lake Ifould-43	0.281499	2e-05	0.00111112	0.041666	0.281462	-6.81051	0.7	2.37764	2.80296	0.281463	-8.12303	2.46051	2.93719	0.281461	-5.73895	2.3141	2.69982	1717	22	99.5923
Lake Ifould-44	0.281742	7.9e-06	0.000294102	0.0105294	0.281739	-24.0369	0.2765	2.01093	2.93513	0.281739	-24.4567	2.08102	3.04838	0.281739	-23.6944	1.95718	2.84827	566	29	97.1731
Lake Ifould-45	0.281731	9.8e-06	0.000713919	0.0250653	0.281706	2.84581	0.343	2.04744	2.24153	0.281707	1.48277	2.1188	2.35936	0.281706	3.95865	1.99271	2.15095	1758	19	99.4881
Lake Ifould-46	0.281212	8.1e-06	0.000229933	0.00904866	0.281201	-0.458609	0.2835	2.69513	2.922	0.281202	-2.35235	2.78906	3.08068	0.281201	1.08822	2.6231	2.79992	2376	18	96.8855
Lake Ifould-47	0.281276	1e-05	0.000621175	0.021129	0.281246	3.2033	0.35	2.63897	2.76279	0.281247	1.2592	2.73095	2.91742	0.281245	4.79137	2.56844	2.64377	2463	21	97.8076
Lake Ifould-48	0.281708	1.1e-05	0.000492051	0.0181433	0.281693	-2.97276	0.385	2.0659	2.42329	0.281694	-4.16065	2.13791	2.54176	0.281693	-2.00308	2.01069	2.33228	1530	21	98.8235
Lake Ifould-52	0.281271	7.8e-06	0.000417321	0.0148178	0.281251	3.5201	0.273	2.63164	2.74779	0.281251	1.55876	2.72336	2.9029	0.28125	5.12226	2.56131	2.6284	2469	20	100.081
Lake Ifould-53	0.281547	9.6e-06	0.000671327	0.0229826	0.281525	-4.81045	0.336	2.28751	2.67293	0.281525	-6.13322	2.36724	2.80375	0.281524	-3.73054	2.22637	2.5724	1707	23	99.8243
Lake Ifould-56	0.281571	1e-05	0.00074532	0.0253655	0.281546	-3.88552	0.35	2.26031	2.62169	0.281547	-5.21101	2.33908	2.75082	0.281545	-2.80337	2.19989	2.52247	1714	25	100.233
Lake Ifould-62	0.28118	1e-05	3.73479e-05	0.00162259	0.281178	0.87138	0.35	2.72297	2.90923	0.281178	-1.10962	2.81787	3.07087	0.281178	2.4896	2.65019	2.78483	2466	18	98.6618
Lake Ifould-63	0.281232	7e-06	0.00040575	0.0124538	0.281212	1.98774	0.245	2.68139	2.8372	0.281213	0.0318631	2.77484	2.99501	0.281212	3.58542	2.60972	2.71574	2462	18	97.0349
Lake Ifould-64	0.28121	8.1e-06	9.62338e-05	0.00362651	0.281206	-8.38407	0.2835	2.68853	3.14491	0.281206	-9.99955	2.78223	3.30158	0.281206	-7.06487	2.61667	3.02448	#N/A	#N/A	#N/A
Lake Ifould-65	0.281246	6.6e-06	0.000600011	0.0191159	0.281217	1.89129	0.231	2.6766	2.8347	0.281218	-0.0438477	2.76988	2.99138	0.281216	3.47201	2.60506	2.71413	2451	19	100.694
Lake Ifould-66	0.2812	9e-06	4.4806e-05	0.0018113	0.281198	1.5698	0.315	2.69784	2.8661	0.281198	-0.410893	2.79187	3.02633	0.281198	3.18777	2.62574	2.74278	2466	18	99.4728
Lake Ifould-68	0.281701	1.1e-05	0.00126763	0.0449706	0.281661	-2.37828	0.385	2.11756	2.44412	0.281663	-3.59608	2.19137	2.56331	0.28166	-1.38414	2.06097	2.35255	1604	19	98.5661
Lake Ifould-71	0.281245	7.1e-06	0.000485688	0.0157432	0.281222	1.41707	0.2485	2.67003	2.84323	0.281223	-0.50226	2.76309	2.99983	0.281221	2.98486	2.59867	2.72273	2424	30	97.2772
Lake Ifould-72	0.281236	9.7e-06	0.000264795	0.0091785	0.281224	-2.66423	0.3395	2.66657	2.95989	0.281225	-4.44963	2.7595	3.116	0.281224	-1.20604	2.5953	2.83982	2249	18	92.9302
Lake Ifould-73	0.281369	2.1e-05	0.0018958	0.074297	0.281277	3.94333	0.735	2.60335	2.70466	0.28128	2.08788	2.69408	2.85214	0.281275	5.45895	2.53377	2.59116	2447	18	99.1418
Lake Ifould-74	0.281187	9.7e-06	1.59581e-05	0.00073169	0.281186	0.249936	0.3395	2.71252	2.91834	0.281186	-1.7001	2.80706	3.07922	0.281186	1.84281	2.64003	2.79454	2428	18	101.524
Lake Ifould-75	0.28123	9.6e-06	0.000165212	0.00547747	0.281222	2.11889	0.336	2.66752	2.82217	0.281222	0.15622	2.76049	2.98015	0.281222	3.72211	2.59623	2.70059	2453	18	98.8993
Lake Ifould-76	0.281326	8e-06	0.00127715	0.0415505	0.281267	0.747261	0.28	2.61811	2.8107	0.281269	-1.04767	2.70936	2.96065	0.281266	2.21333	2.54814	2.69535	2328	18	99.5275
Lake Ifould-77	0.281215	1e-05	3.16588e-05	0.00152271	0.281213	1.26668	0.35	2.67771	2.85713	0.281214	-0.684323	2.77104	3.01605	0.281213	2.86034	2.60614	2.73484	2430	19	100.329
Lake Ifould-81	0.281921	1.2e-05	0.000650121	0.0211298	0.281901	5.54464	0.42	1.79274	1.9362	0.281902	4.32229	1.85522	2.03942	0.2819	6.54247	1.74482	1.85687	1579	27	98.9867
Lake Ifould-85	0.281236	8.1e-06	0.000358118	0.011598	0.281219	1.47968	0.2835	2.67294	2.84475	0.281219	-0.453001	2.7661	3.00208	0.281218	3.05838	2.6015	2.72368	2431	18	98.2312
Lake Ifould-90	0.281243	8.8e-06	0.000377015	0.0128335	0.281225	1.60189	0.308	2.66518	2.83412	0.281226	-0.326361	2.75807	2.99092	0.281224	3.17696	2.59395	2.71346	2427	19	101.854
Sample: 200036 6115																				0
6115-101	0.281674	2.6e-05	0.000913783	7.4e-06	0.281642	0.691395	0.91	2.1338	2.37832	0.281643	-0.666961	2.20817	2.50026	0.281641	1.80041	2.07677	2.28461	1763	17	95.1358
6115-102	0.281662	1.3e-05	0.000624551	2.7e-06	0.28164	0.482177	0.455	2.13359	2.38658	0.281641	-0.883479	2.20795	2.5094	0.28164	1.59715	2.07657	2.29218	1757	17	98.4085
6115-103	0.281627	1.1e-05	0.001001	2e-05	0.281593	-1.88332	0.385	2.20112	2.50968	0.281594	-3.20978	2.27784	2.6348	0.281592	-0.800382	2.14229	2.41352	1728	26	103.316
6115-105	0.281591	2.1e-05	0.00181725	2.8e-05	0.281529	-4.05546	0.735	2.29798	2.64603	0.281531	-5.35109	2.37807	2.77362	0.281528	-2.99768	2.23656	2.54799	1732	25	102.565
6115-106	0.281677	1.5e-05	0.00102279	2.3e-05	0.281642	0.18493	0.525	2.13591	2.39329	0.281643	-1.15205	2.21035	2.51488	0.281641	1.27648	2.07882	2.29984	1742	15	101.665
6115-108	0.281211	1.7e-05	0.000906834	1.7e-05	0.281164	3.73395	0.595	2.74383	2.84003	0.281166	1.68843	2.83946	3.00019	0.281163	5.40504	2.6705	2.71672	2606.3	7	99.8129
6115-110	0.281679	8.9e-06	0.000563021	8.2e-06	0.281659	1.41575	0.3115	2.10784	2.33753	0.28166	0.0384948	2.18131	2.45919	0.281659	2.5402	2.05151	2.24402	1768	18	99.8658
6115-111	0.281556	1e-05	0.000321365	2.7e-06	0.281544	-1.37119	0.35	2.25522	2.55165	0.281545	-2.80307	2.33382	2.68248	0.281544	-0.202088	2.19494	2.45109	1823	18	97.6073
6115-112	0.281693	9.2e-06	0.000561971	7.3e-06	0.281673	1.91417	0.322	2.08938	2.30678	0.281674	0.536799	2.1622	2.42744	0.281673	3.03871	2.03353	2.21404	1768	15	93.6149
6115-113	0.281652	1.3e-05	0.00110194	1.8e-05	0.281614	-0.275519	0.455	2.17366	2.43942	0.281615	-1.62741	2.24942	2.56291	0.281613	0.828223	2.11556	2.34451	1765	11	104.083
6115-114	0.281661	2.6e-05	0.00128768	1.4e-05	0.281616	0.585167	0.91	2.17227	2.41269	0.281617	-0.785909	2.24797	2.53567	0.281614	1.7046	2.11421	2.31817	1799	270	95.1714
6115-115	0.28167	1.1e-05	0.000673063	7.4e-06	0.281647	0.614586	0.385	2.12573	2.37533	0.281648	-0.745834	2.19982	2.49754	0.281646	1.72528	2.06892	2.28139	1753	13	101.888
6115-117	0.281554	4.6e-05	0.000733586	4.9e-05	0.281525	1.79726	1.61	2.282	2.48233	0.281526	0.251059	2.36153	2.61409	0.281525	3.05984	2.22101	2.381	1986	32	90.4558
6115-118	0.281632	2.3e-05	0.000543041	1e-05	0.281614	-1.38569	0.805	2.16848	2.47136	0.281614	-2.72301	2.24406	2.59616	0.281613	-0.293884	2.11052	2.37545	1718	24	95.2908
6115-121	0.281582	1e-05	0.000603318	8.3e-06	0.281561	-1.82404	0.35	2.23756	2.54547	0.281562	-3.20802	2.31554	2.67415	0.28156	-0.694092	2.17775	2.44657	1779	18	96.8396
6115-122	0.281682	1.8e-05	0.00111318	2.8e-05	0.281645	-0.474703	0.63	2.13431	2.40915	0.281646	-1.78246	2.2087	2.53022	0.281644	0.592957	2.07727	2.31612	1710	16	94.3936
6115-125	0.281604	1.3e-05	0.000879177	1.4e-05	0.281574	-2.50748	0.455	2.22456	2.54955	0.281575	-3.84046	2.30209	2.67636	0.281573	-1.4192	2.1651	2.4521	1730	56	110.511
6115-128	0.281652	1.6e-05	0.000816786	2.3e-05	0.281624	-0.911514	0.56	2.15751	2.4453	0.281625	-2.24089	2.2327	2.56864	0.281624	0.173808	2.09984	2.35052	1722	13	101.821
6115-129	0.28169	1.2e-05	0.0013214	3.1e-05	0.281645	-0.16777	0.42	2.13533	2.39954	0.281647	-1.47653	2.20975	2.52005	0.281644	0.900721	2.07825	2.30693	1722	12	102.8
Sample: 200036 6130																				0
6130-201	0.280685	1.2e-05	0.000595158	6.7e-06	0.280645	4.59362	0.42	3.40134	3.39959	0.280646	1.84736	3.51988	3.60362	0.280643	6.83852	3.31043	3.24227	3406.8	6.1	97.5764
6130-202	0.281224	1.4e-05	0.00119749	3.9e-05	0.281164	1.69073	0.49	2.74754	2.90084	0.281166	-0.265992	2.8433	3.05934	0.281163	3.28917	2.67411	2.77885	2520.9	9.4	100.81
6130-204	0.281192	8.7e-06	0.00048244	8.8e-06	0.281166	5.62771	0.3045	2.73855	2.78067	0.281167	3.49128	2.83399	2.94294	0.281166	7.37317	2.66535	2.6557	2682	13	102.798
6130-205	0.280722	1.3e-05	0.000927319	1.7e-05	0.28066	3.29692	0.455	3.38261	3.42173	0.280663	0.644264	3.5005	3.62221	0.280659	5.46518	3.2922	3.26719	3330.4	7.7	96.589
6130-207	0.281224	1.1e-05	0.00119313	3.7e-06	0.281165	1.44468	0.385	2.74723	2.90758	0.281167	-0.503259	2.84298	3.06601	0.281163	3.03594	2.6738	2.78565	2509.9	7.7	100.774
6130-210	0.281385	1.5e-05	0.000570056	2.4e-05	0.281362	-3.14288	0.525	2.49341	2.81419	0.281363	-4.72545	2.58031	2.95826	0.281362	-1.85056	2.42677	2.70342	2022	24	102.437
6130-212	0.281388	1.1e-05	0.000446606	4.9e-06	0.28137	-3.5619	0.385	2.48159	2.81674	0.281371	-5.12582	2.56808	2.96045	0.28137	-2.28483	2.41526	2.70625	1992	16	99.3585
6130-214	0.281415	1.1e-05	0.000417729	2.6e-06	0.281399	-2.44567	0.385	2.44463	2.75208	0.281399	-4.01525	2.52983	2.89391	0.281398	-1.16398	2.37929	2.64304	1997	16	99.0064
6130-217	0.281209	1.1e-05	0.00057952	2.8e-05	0.281181	1.31992	0.385	2.7233	2.89322	0.281182	-0.641434	2.81821	3.05273	0.28118	2.9221	2.65051	2.77046	2481.2	6.7	91.9907
6130-219	0.280852	1.8e-05	0.0012929	2.4e-05	0.280775	-0.549826	0.63	3.24463	3.40993	0.280777	-2.89807	3.35772	3.59819	0.280773	1.36914	3.15791	3.26493	3004	10	96.6143
6130-221	0.281198	1.4e-05	0.000836794	6.2e-06	0.281154	4.84113	0.49	2.75586	2.81867	0.281155	2.73973	2.8519	2.98026	0.281153	6.55795	2.6822	2.69425	2667.9	7.9	98.1785
6130-222	0.281411	1.3e-05	0.00042165	5.5e-06	0.281394	-1.84568	0.455	2.45008	2.73991	0.281395	-3.4414	2.53547	2.88221	0.281394	-0.542611	2.38459	2.6305	2029	22	102.768
6130-227	0.281393	1.8e-05	0.000846799	1.1e-05	0.28136	-3.54969	0.63	2.50083	2.82911	0.281361	-5.10825	2.58799	2.97248	0.281359	-2.27699	2.43399	2.7189	2009	20	97.7628
6130-228	0.281215	1.3e-05	0.00190066	4.6e-05	0.281119	0.644779	0.455	2.81117	2.98318	0.281123	-1.28723	2.90915	3.14221	0.281117	2.22306	2.73604	2.8608	2544	9.4	104.991
6130-229	0.281422	1.8e-05	0.000898596	1.9e-05	0.281387	-3.1444	0.63	2.46601	2.78571	0.281388	-4.68115	2.55196	2.92687	0.281386	-1.88953	2.4001	2.6772	1985	36	100.275
6130-232	0.281253	1.4e-05	0.00153612	4.3e-05	0.281177	1.71324	0.49	2.73347	2.88569	0.28118	-0.208307	2.82873	3.04189	0.281175	3.28292	2.66041	2.76547	2503	11	97.7939
6130-236	0.281212	1.5e-05	0.00183625	1.7e-05	0.281122	-0.612451	0.525	2.81038	3.01766	0.281125	-2.50331	2.90833	3.17653	0.281119	0.932151	2.73526	2.89541	2488	10	97.6898
6130-238	0.281313	9.8e-06	0.000656249	1.5e-05	0.281281	5.37307	0.343	2.59307	2.65828	0.281282	3.39824	2.68345	2.81057	0.28128	6.98629	2.52377	2.54104	2502	13	100.13
6130-240	0.28143	1.1e-05	0.000558135	2.3e-05	0.281408	-2.31805	0.385	2.43389	2.73729	0.281409	-3.87358	2.51872	2.87797	0.281408	-1.04784	2.36884	2.62914	1988	23	100.834
6130-241	0.281384	9.9e-06	0.000679352	6e-06	0.281357	-3.70376	0.3465	2.50177	2.83625	0.281358	-5.26793	2.58897	2.98027	0.281356	-2.42649	2.43491	2.72552	2006	23	86.0227
6130-242	0.281191	1.3e-05	0.000591199	9.2e-06	0.281159	6.44904	0.455	2.74752	2.76415	0.28116	4.28172	2.84328	2.92681	0.281158	8.21979	2.67408	2.63888	2727	17	94.1514
6130-244	0.281192	2.2e-05	0.000878567	1.1e-05	0.281146	3.94368	0.77	2.7667	2.85444	0.281148	1.8667	2.86313	3.01623	0.281145	5.64051	2.69275	2.72988	2642	12	95.1388
6130-245	0.281118	2.7e-05	0.0001978	1.7e-05	0.281107	4.79885	0.945	2.81382	2.87278	0.281108	2.59896	2.91188	3.04081	0.281107	6.59623	2.73861	2.74338	2735	31	96.742
6130-246	0.281292	1.7e-05	0.000867633	1.3e-05	0.281249	4.44055	0.595	2.63488	2.72227	0.28125	2.47211	2.72671	2.87602	0.281248	6.04855	2.56445	2.60391	2510	16	98.8528
6130-247	0.281168	1.5e-05	0.000283372	5.3e-06	0.281153	4.56655	0.525	2.75556	2.82773	0.281154	2.4381	2.8516	2.99158	0.281153	6.30546	2.68191	2.70156	2657.5	7.6	98.5222
6130-248	0.281284	1.4e-05	0.000304971	8.8e-06	0.28127	0.228683	0.49	2.60727	2.82267	0.281271	-1.59914	2.69813	2.97573	0.28127	1.72159	2.53758	2.70492	2302	58	80.1918
6130-249	0.281396	1e-05	0.000295754	6.5e-06	0.281384	-1.98883	0.35	2.46162	2.75566	0.281385	-3.59807	2.54742	2.89911	0.281384	-0.674719	2.39583	2.64536	2038	15	98.4069
6130-250	0.281388	1.3e-05	0.000872145	2.2e-05	0.281354	-4.20051	0.455	2.50906	2.85435	0.281355	-5.74239	2.59651	2.99795	0.281353	-2.94144	2.442	2.74395	1990	10	101.963
6130-251	0.281172	1.6e-05	0.000864155	2.8e-05	0.281126	4.68584	0.56	2.79183	2.85524	0.281127	2.55703	2.88913	3.01892	0.281124	6.42509	2.71721	2.72921	2703	22	104.522
6130-252	0.281441	1.5e-05	0.000707221	1e-05	0.281413	-1.48612	0.525	2.42887	2.70777	0.281414	-3.05742	2.51352	2.84779	0.281412	-0.203004	2.36395	2.60012	2016	17	98.7471
6130-253	0.281206	1.1e-05	0.00128829	4.5e-05	0.281142	0.983707	0.385	2.77791	2.94766	0.281144	-0.970661	2.87473	3.10742	0.28114	2.58023	2.70367	2.8247	2525	13	97.1946
6130-255	0.281181	2e-05	0.000274124	8.5e-06	0.281166	6.75068	0.7	2.73815	2.74693	0.281167	4.56054	2.83358	2.91045	0.281166	8.54009	2.66497	2.62098	2729	12	92.9853
6130-256	0.281422	1.8e-05	0.00118555	1.6e-05	0.281376	-4.04401	0.63	2.48458	2.8239	0.281378	-5.54938	2.57117	2.96487	0.281375	-2.81479	2.41817	2.71554	1963	17	90.9946
6130-257	0.28116	1.5e-05	0.000229019	9.1e-06	0.281149	-1.4769	0.525	2.76203	3.01165	0.281149	-3.39982	2.8583	3.17423	0.281149	0.093807	2.68821	2.88655	2411	6.7	96.908
6130-259	0.281253	2.1e-05	0.00119236	4e-05	0.281195	1.6382	0.735	2.70886	2.86764	0.281197	-0.280083	2.80327	3.02376	0.281193	3.2052	2.63646	2.74749	2473.5	7.2	99.7019
6130-261	0.281209	1.1e-05	0.00129339	1.3e-05	0.281144	1.21939	0.385	2.77431	2.93772	0.281146	-0.739609	2.87101	3.09731	0.281142	2.8197	2.70016	2.81489	2531	11	99.3624
6130-264	0.281129	1.1e-05	0.000342761	6.6e-06	0.281113	-2.37041	0.385	2.81006	3.0797	0.281113	-4.30073	2.908	3.24453	0.281112	-0.793637	2.73496	2.95287	2428	11	99.5157
6130-265	0.281203	3.4e-05	0.000837537	4.7e-05	0.281167	-6.47735	1.19	2.74937	3.13578	0.281168	-8.16981	2.84519	3.29357	0.281166	-5.09513	2.67589	3.01445	2174	43	58.694
6130-267	0.281362	1.4e-05	0.000578951	4e-06	0.281339	-4.50726	0.49	2.52401	2.8801	0.28134	-6.07042	2.61197	3.02567	0.281339	-3.23081	2.45655	2.76819	1999	19	102.314
6130-269	0.281258	2.6e-05	0.000502321	1e-05	0.281233	4.72506	0.91	2.65429	2.73228	0.281234	2.70423	2.7468	2.88885	0.281232	6.3759	2.58335	2.61175	2546	15	93.8276
6130-273	0.281554	2e-05	0.00131045	8.2e-06	0.281503	0.632971	0.7	2.31671	2.5418	0.281505	-0.872828	2.39745	2.67335	0.281502	1.86255	2.25479	2.44066	1970	14	102.398
6130-274	0.281235	2e-05	0.000511879	2.1e-05	0.28121	2.78194	0.7	2.68481	2.81653	0.281211	0.801379	2.77839	2.97437	0.281209	4.39984	2.61306	2.69505	2499	10	99.3151
6130-285	0.281364	3.3e-05	0.00119161	2.4e-05	0.281307	4.40072	1.155	2.5619	2.6571	0.281309	2.52385	2.65119	2.80501	0.281305	5.93382	2.49343	2.54326	2422	14	99.1268
6130-287	0.280985	8.2e-05	0.00160084	3.6e-05	0.280909	-10.0946	2.87	3.09484	3.53694	0.280911	-11.9333	3.2027	3.71129	0.280907	-8.59263	3.01212	3.40285	2407.9	8	96.4497
6130-290	0.281036	3.5e-05	0.000446598	1.2e-05	0.281015	-5.76089	1.225	2.93765	3.29081	0.281015	-7.68778	3.04003	3.46216	0.281014	-4.18691	2.85913	3.15899	2432	33	91.1999
Sample: 200036 6131																		0	0	0
6131-301	0.281687	1.3e-05	0.00107313	2.8e-05	0.28165	0.843268	0.455	2.12541	2.3651	0.281651	-0.504428	2.19948	2.48604	0.281649	1.94358	2.0686	2.27215	1758	15	97.14
6131-302	0.281625	1.6e-05	0.00150138	7.6e-05	0.281572	-1.29866	0.56	2.23303	2.51705	0.281574	-2.6485	2.31085	2.6425	0.281571	-0.196579	2.17334	2.42063	1784	16	91.6984
6131-304	0.281654	2.6e-05	0.000814734	1.8e-05	0.281625	1.55069	0.91	2.15475	2.37402	0.281626	0.13746	2.22985	2.49773	0.281624	2.70456	2.09716	2.27892	1826	31	99.1051
6131-305	0.281092	2.9e-05	0.0030225	0.00014	0.280912	4.11398	1.015	3.06793	3.11423	0.280918	1.89929	3.17486	3.28477	0.280907	5.92379	2.98594	2.98286	2994.6	7	95.6046
6131-306	0.281652	2e-05	0.000521192	4.6e-06	0.281633	2.38749	0.7	2.14101	2.34013	0.281634	0.942666	2.21563	2.46417	0.281633	3.56718	2.08379	2.24478	1849	12	100.659
6131-309	0.281222	1.1e-05	0.000852464	7.4e-05	0.281179	3.26281	0.385	2.72556	2.83756	0.28118	1.2481	2.82056	2.99667	0.281178	4.90868	2.65272	2.71509	2565.1	9.5	96.3525
6131-310	0.281346	1.3e-05	0.000938884	3.2e-05	0.281309	-4.88912	0.455	2.56873	2.92666	0.28131	-6.45916	2.65826	3.07345	0.281307	-3.60702	2.50008	2.81381	2029	18	91.3071
6131-311	0.28166	2.3e-05	0.002112	6.9e-05	0.281586	-0.749232	0.805	2.22194	2.48558	0.281588	-2.07546	2.29938	2.60841	0.281584	0.333571	2.16255	2.39117	1787	17	100.147
6131-317	0.281616	2.3e-05	0.000609308	2e-05	0.281594	1.08785	0.805	2.19324	2.42342	0.281595	-0.356129	2.26968	2.55005	0.281593	2.26685	2.13462	2.32608	1853	10	95.3541
6131-321	0.281584	1.6e-05	0.000497907	3e-05	0.281565	2.35622	0.56	2.22885	2.42019	0.281566	0.827948	2.30653	2.54966	0.281564	3.60413	2.16928	2.32063	1950.2	9.1	100.769
6131-322	0.281915	1.6e-05	0.000766389	1.7e-05	0.281907	-17.7318	0.56	1.80616	2.56972	0.281907	-18.1581	1.86911	2.6704	0.281906	-17.3841	1.75789	2.49249	566	29	104.142
6131-324	0.281704	2.7e-05	0.00104843	2.6e-05	0.281669	0.702374	0.945	2.10139	2.3475	0.28167	-0.6193	2.17463	2.46706	0.281668	1.78141	2.04523	2.25562	1724	13	113.443
6131-325	0.281672	1.9e-05	0.000640631	4.6e-05	0.28165	0.794479	0.665	2.12131	2.36656	0.281651	-0.56974	2.19524	2.48865	0.281649	1.90828	2.06461	2.27272	1756	15	100.16
6131-326	0.281655	1.9e-05	0.00153189	0.00015	0.281599	1.66253	0.665	2.19444	2.4011	0.281601	0.245957	2.27092	2.52482	0.281597	2.81918	2.13579	2.306	1870	11	96.0249
6131-327	0.281685	2.9e-05	0.00121464	0.00013	0.281642	1.3248	1.015	2.13601	2.36014	0.281644	-0.0423783	2.21045	2.48136	0.281641	2.44105	2.07892	2.26697	1790	14	101.638
6131-328	0.281639	5.9e-05	0.00119241	0.00013	0.281598	-1.12073	2.065	2.19619	2.48214	0.281599	-2.45919	2.27273	2.60649	0.281597	-0.0279657	2.13749	2.38657	1753	10	103.425
6131-329	0.281377	1.6e-05	0.00193161	6.4e-05	0.281302	-6.59706	0.56	2.59503	2.98257	0.281305	-8.06935	2.68548	3.12658	0.2813	-5.39484	2.52567	2.87188	1966.1	9.5	100.175
6131-330	0.281621	2e-05	0.00100275	4.6e-05	0.281586	-1.27707	0.7	2.20919	2.50026	0.281587	-2.6322	2.28618	2.62599	0.281585	-0.170681	2.15014	2.40363	1764	12	97.7157
6131-331	0.281516	2.3e-05	0.00190534	6e-05	0.281452	-7.17918	0.805	2.40516	2.82469	0.281454	-8.45837	2.48898	2.95757	0.28145	-6.13483	2.34087	2.7226	1716	14	103.949
6131-332	0.281646	1.4e-05	0.00241165	9.4e-05	0.281562	-1.75078	0.49	2.25934	2.54252	0.281565	-3.05951	2.33809	2.66627	0.281559	-0.682277	2.19896	2.44741	1781	13	90.9797
6131-334	0.281231	2.4e-05	0.000993509	1.6e-05	0.281207	-26.5362	0.84	2.72375	3.63846	0.281207	-27.4917	2.81868	3.78999	0.281206	-25.7565	2.65095	3.52217	1260	390	41.279
6131-335	0.281059	2.6e-05	0.00102714	4.3e-05	0.281006	-2.36639	0.91	2.95188	3.20099	0.281008	-4.38627	3.05476	3.37162	0.281005	-0.716268	2.87299	3.06967	2586	6.1	100.383
6131-336	0.281645	1.7e-05	0.00125108	5.2e-05	0.281602	-0.820839	0.595	2.19157	2.46911	0.281603	-2.16242	2.26795	2.59305	0.281601	0.27448	2.13299	2.37385	1760	14	96.0347
6131-337	0.281698	2.9e-05	0.00083037	1.5e-05	0.28167	0.980649	1.015	2.09738	2.33808	0.281671	-0.358029	2.17048	2.45816	0.281669	2.07358	2.04133	2.24579	1734	20	99.045
6131-338	0.281631	1.4e-05	0.000994308	7.1e-05	0.281597	-1.32251	0.49	2.19542	2.48913	0.281598	-2.66365	2.27194	2.61406	0.281596	-0.227565	2.13675	2.39312	1746	15	98.5374
6131-339	0.280537	2.4e-05	0.000773828	2.2e-05	0.280486	-3.19045	0.84	3.60742	3.81424	0.280488	-5.84469	3.73314	4.02736	0.280484	-1.0209	3.511	3.65	3319.6	6.7	98.563
6131-340	0.281139	2.3e-05	0.000468197	9.2e-06	0.281115	1.68659	0.805	2.80617	2.95727	0.281116	-0.375949	2.90397	3.12258	0.281114	3.37157	2.73117	2.83001	2594	10	102.396
6131-341	0.281695	2.6e-05	0.00138999	7.6e-05	0.281648	-0.0725405	0.91	2.13249	2.39368	0.28165	-1.3785	2.20681	2.51382	0.281647	0.993662	2.07549	2.30136	1722	21	100.597
6131-342	0.281712	1.7e-05	0.00205606	5.9e-05	0.281642	0.129078	0.595	2.14751	2.39518	0.281644	-1.16342	2.22236	2.51406	0.28164	1.18431	2.09012	2.30383	1740	19	93.7862
6131-343	0.281686	2.6e-05	0.000924823	2.3e-05	0.281652	3.21184	0.91	2.11849	2.29383	0.281653	1.77992	2.19233	2.41536	0.281651	4.38099	2.06187	2.20039	1855	14	104.223
6131-344	0.281549	3.5e-05	0.00215981	5.2e-05	0.281475	-5.6304	1.225	2.37661	2.75405	0.281477	-6.92317	2.45944	2.88466	0.281473	-4.57494	2.31309	2.65369	1747	20	103.252
6131-346	0.281576	1.7e-05	0.00130523	0.0001	0.281528	-1.16475	0.595	2.287	2.56446	0.28153	-2.57994	2.3667	2.69382	0.281527	-0.00924453	2.22587	2.46502	1856	12	82.1246
6131-347	0.281668	1.8e-05	0.00100588	5.4e-05	0.281633	0.0912657	0.63	2.14693	2.40602	0.281635	-1.25357	2.22175	2.5283	0.281632	1.18923	2.08955	2.31203	1751	11	103.193
6131-349	0.281657	2.7e-05	0.000826017	4.1e-05	0.281628	0.195615	0.945	2.15141	2.40887	0.281629	-1.16636	2.22639	2.53204	0.281628	1.30759	2.09391	2.3142	1763	10	97.6047
6131-354	0.281627	2e-05	0.000638037	2.5e-05	0.281605	-0.938684	0.7	2.1804	2.46863	0.281606	-2.29794	2.2564	2.59393	0.281604	0.171055	2.12213	2.37233	1750	30	97.9705
6131-356	0.281624	1.7e-05	0.00185757	3.7e-05	0.281559	-1.77726	0.595	2.25568	2.54646	0.281561	-3.11186	2.3343	2.67192	0.281557	-0.687613	2.1954	2.45005	1784	17	99.2108
6131-358	0.28165	1.9e-05	0.00193476	2.3e-05	0.281584	-1.96954	0.665	2.22498	2.52271	0.281586	-3.26524	2.30252	2.64606	0.281582	-0.911701	2.16551	2.42791	1738	18	103.918
6131-359	0.281597	1.7e-05	0.000939337	9.8e-05	0.281566	-3.42248	0.595	2.23733	2.58557	0.281567	-4.73214	2.31531	2.71275	0.281565	-2.35327	2.17753	2.48785	1704	34	92.1181
6131-360	0.281633	8.1e-05	0.00237074	0.00019	0.281551	-2.7954	2.835	2.27473	2.58424	0.281554	-4.08359	2.35401	2.7088	0.281549	-1.74368	2.21393	2.48852	1752	14	85.5965
6131-361	0.281847	2.8e-05	0.00222849	3.1e-05	0.281771	4.88907	0.98	1.97172	2.10742	0.281773	3.59694	2.04043	2.21654	0.281768	5.944	1.91902	2.02355	1748	19	100.305
6131-363	0.28165	3.7e-05	0.00254625	0.00012	0.281558	-0.579468	1.295	2.26211	2.513	0.281561	-1.92445	2.34095	2.6367	0.281556	0.518687	2.20165	2.41792	1836	22	87.1745
6131-366	0.281645	2.1e-05	0.00222349	2.1e-05	0.28157	-3.06719	0.735	2.24921	2.56997	0.281573	-4.33087	2.3276	2.69352	0.281568	-2.03551	2.1891	2.47504	1712	34	95.9397
6131-367	0.281567	1.7e-05	0.000819006	1.5e-05	0.281536	0.411432	0.595	2.26992	2.50991	0.281537	-1.06989	2.34903	2.64031	0.281535	1.62097	2.20925	2.40966	1911	24	106.535
6131-368	0.281724	1.8e-05	0.000697105	5.2e-06	0.281699	3.88641	0.63	2.05579	2.21968	0.2817	2.4782	2.12744	2.33831	0.281698	5.03617	2.00084	2.12849	1813	26	87.1077
Sample: 200036 6133																			0	0
6133-401	0.281644	1.4e-05	0.00198966	6.3e-05	0.281571	0.47471	0.49	2.23644	2.4674	0.281574	-0.914233	2.31438	2.59177	0.281569	1.60878	2.17667	2.3718	1861	14	97.0379
6133-403	0.281673	1.2e-05	0.000692506	4.8e-06	0.281648	2.58895	0.42	2.12285	2.31688	0.281649	1.16297	2.19684	2.43929	0.281647	3.75323	2.06611	2.22277	1835	14	103.795
6133-404	0.281608	1.1e-05	0.000976378	1.7e-05	0.281573	-0.0829357	0.385	2.22491	2.48166	0.281574	-1.49607	2.30245	2.60869	0.281572	1.07087	2.16544	2.38402	1835	16	101.22
6133-406	0.281627	1.5e-05	0.000770692	5.3e-05	0.281599	0.993378	0.525	2.18793	2.41998	0.2816	-0.433769	2.26418	2.54572	0.281598	2.15863	2.12945	2.32332	1841	20	99.6524
6133-408	0.281648	1e-05	0.0009136	1e-05	0.281615	1.41802	0.35	2.16827	2.38916	0.281616	0.00191028	2.24384	2.51332	0.281614	2.57425	2.11032	2.29371	1835	16	100.352
6133-409	0.281637	1.2e-05	0.000921911	1.7e-05	0.281605	-0.220394	0.42	2.18332	2.44839	0.281606	-1.59267	2.25941	2.57308	0.281604	0.900002	2.12497	2.35256	1781	26	110.289
6133-412	0.281642	1.3e-05	0.00135629	1.3e-05	0.281593	0.712788	0.455	2.20168	2.43519	0.281595	-0.686414	2.27842	2.55972	0.281592	1.85522	2.14284	2.33947	1838.3	9.9	106.358
6133-414	0.281635	1e-05	0.00131529	7.6e-05	0.281587	0.759111	0.35	2.20867	2.4406	0.281589	-0.650375	2.28565	2.56569	0.281586	1.90994	2.14964	2.34444	1849	13	98.8301
6133-419	0.281595	1.1e-05	0.00125541	3e-05	0.281549	-0.425406	0.385	2.25863	2.51897	0.281551	-1.84292	2.33735	2.64698	0.281548	0.731989	2.19826	2.42057	1856	13	101.123
6133-420	0.281671	2.3e-05	0.000860465	8.6e-05	0.28164	1.91245	0.805	2.13481	2.34552	0.281641	0.507592	2.20921	2.46795	0.281639	3.05949	2.07775	2.2514	1818	30	90.6229
6133-425	0.281619	2.2e-05	0.00123484	1.1e-05	0.281574	0.639878	0.77	2.22536	2.45969	0.281575	-0.785222	2.30292	2.58603	0.281572	1.80347	2.16589	2.36257	1864.2	7.9	99.5915
6133-426	0.281652	1e-05	0.0011513	1e-05	0.281611	1.21023	0.35	2.17648	2.40043	0.281612	-0.193836	2.25234	2.52425	0.281609	2.35662	2.11831	2.30525	1833	16	103.459
6133-427	0.281603	1.8e-05	0.00275731	7e-05	0.281503	-2.45418	0.63	2.34056	2.63055	0.281507	-3.7919	2.42213	2.75761	0.281501	-1.36196	2.278	2.53291	1839	16	107.058
6133-428	0.281582	2.1e-05	0.00208494	7.7e-05	0.281513	-5.71118	0.735	2.32683	2.71178	0.281515	-6.96019	2.40792	2.83976	0.281511	-4.6915	2.26464	2.61345	1686	120	118.784
6133-430	0.281618	1.4e-05	0.00179645	8.2e-05	0.281552	0.0030658	0.49	2.26013	2.5034	0.281554	-1.40143	2.3389	2.62972	0.28155	1.14985	2.19972	2.4063	1870	11	97.2926
Sample: 200036 6137																			0	0
6137-501	0.28134	2.9e-05	0.00191649	0.00018	0.281243	5.2664	1.015	2.64394	2.70407	0.281247	3.32722	2.73609	2.85433	0.28124	6.85056	2.57328	2.5884	2553	9	99.4205
6137-502	0.28124	2.2e-05	0.000834354	1.2e-05	0.281199	2.25307	0.77	2.70072	2.84463	0.2812	0.297107	2.79485	3.00194	0.281198	3.85087	2.62854	2.72356	2493	200	107.415
6137-503	0.281414	1.8e-05	0.0017543	5.2e-05	0.281326	7.87263	0.63	2.53299	2.53133	0.281329	5.93414	2.62127	2.67631	0.281323	9.45621	2.46529	2.41971	2539	12	101.757
6137-504	0.281388	2.3e-05	0.00134173	1.7e-05	0.281321	7.77908	0.805	2.54009	2.5403	0.281323	5.81185	2.62861	2.68732	0.281319	9.38614	2.4722	2.42711	2543.1	9	99.5636
6137-505	0.281424	1.9e-05	0.000993597	4.2e-05	0.281375	8.70454	0.665	2.46949	2.45034	0.281377	6.75032	2.55556	2.59463	0.281373	10.3009	2.40349	2.33925	2501	15	85.7803
6137-506	0.28142	2.2e-05	0.001699	3.3e-05	0.281333	9.01047	0.77	2.5212	2.48831	0.281336	7.03905	2.60907	2.63315	0.281331	10.621	2.45381	2.37678	2575.3	5.5	94.6289
6137-507	0.281397	1e-05	0.00228194	2.5e-05	0.281282	6.56391	0.35	2.59229	2.62095	0.281286	4.64971	2.68264	2.76701	0.281279	8.12765	2.52301	2.50852	2549.7	8	103.137
6137-508	0.281359	1.4e-05	0.00146525	1.7e-05	0.281286	5.97464	0.49	2.58709	2.63399	0.281289	4.03496	2.67726	2.78284	0.281284	7.55916	2.51794	2.5194	2519	14	99.5989
6137-509	0.281377	3.2e-05	0.00249133	8.2e-05	0.281251	5.81581	1.12	2.63447	2.67918	0.281255	3.90269	2.72629	2.82668	0.281247	7.37868	2.56406	2.56564	2565	17	89.2393
6137-510	0.281212	1.7e-05	0.000622789	2.6e-05	0.281181	2.70829	0.595	2.72243	2.85183	0.281182	0.701158	2.81732	3.01154	0.28118	4.34794	2.64967	2.7289	2539	12	95.2849
6137-511	0.281241	1.3e-05	0.000920119	2.8e-05	0.281195	3.20872	0.455	2.70543	2.82086	0.281196	1.21979	2.79972	2.97841	0.281193	4.83349	2.63312	2.69959	2539	29	52.1528
6137-513	0.281225	2e-05	0.000598715	2.8e-05															#N/A	#N/A
6137-514	0.281288	1.2e-05	0.000698417	1.6e-05	0.281253	5.11267	0.42	2.62857	2.69748	0.281254	3.11552	2.72018	2.85175	0.281252	6.74415	2.55831	2.57873	2532	35	59.4673
6137-515	0.28128	9e-06	0.000936913	1.9e-05	0.281233	4.72903	0.315	2.6554	2.73204	0.281234	2.73505	2.74794	2.88687	0.281231	6.35794	2.58442	2.61284	2546	20	85.0066
6137-516	0.281318	1.2e-05	0.00140067	3e-05	0.281248	4.96776	0.42	2.63728	2.70778	0.28125	3.01239	2.7292	2.85966	0.281246	6.56512	2.56679	2.59086	2533.7	8	97.4329
6137-520	0.281318	2.1e-05	0.00262373	6.9e-05	0.281186	2.87109	0.735	2.72511	2.8406	0.281191	0.988348	2.82009	2.99204	0.281183	4.40913	2.65227	2.72405	2537.5	8.5	97.851
6137-521	0.281249	1.6e-05	0.00087762	4.2e-05	0.281205	3.55292	0.56	2.69196	2.79901	0.281206	1.56189	2.78578	2.956	0.281204	5.17941	2.62001	2.67816	2538.3	10	73.6746
6137-522	0.281296	1.4e-05	0.0017677	3e-05	0.281207	3.65096	0.49	2.69259	2.79348	0.28121	1.71416	2.78643	2.94681	0.281205	5.23316	2.62062	2.67545	2539	90	96.2597
6137-523	0.281377	1.2e-05	0.00125182	8.2e-05	0.281314	7.26973	0.42	2.54869	2.56271	0.281316	5.30694	2.63752	2.71045	0.281313	8.87313	2.48057	2.44896	2531	40	39.5574
6137-525All	0.281379	1.9e-05	0.00209295	0.00023	0.281275	5.21485	0.665	2.60357	2.66887	0.281279	3.32638	2.69431	2.81594	0.281272	6.75751	2.53398	2.55566	2503	13	93.6037
6137-526	0.281267	1.6e-05	0.00108661	2.3e-05	0.281211	5.29667	0.56	2.68292	2.73982	0.281213	3.26575	2.77643	2.89593	0.281209	6.95583	2.61122	2.61963	2602	16	92.2588
6137-527	0.281326	1.1e-05	0.00198348	3.7e-05	0.281225	5.03102	0.385	2.66761	2.73174	0.281229	3.08245	2.76058	2.88308	0.281222	6.62287	2.59631	2.61523	2570	7.5	93.9376
6137-529	0.281276	1.1e-05	0.000625339	2.8e-05	0.281245	4.76899	0.385	2.63925	2.71727	0.281246	2.76909	2.73124	2.87239	0.281244	6.40272	2.56872	2.59785	2530	10	98.6747
6137-530	0.281311	1.3e-05	0.000978865	2.5e-05	0.281262	5.15235	0.455	2.61751	2.6858	0.281264	3.1823	2.70873	2.83824	0.281261	6.76168	2.54755	2.56845	2520	8	101.995
6137-531-1	0.281321	1.1e-05	0.00205172	1.3e-05	0.281241	-8.62075	0.385	2.67926	3.11066	0.281244	-10.0917	2.77263	3.25866	0.281239	-7.41966	2.60765	2.99692	1972	830	105.803
6137-531-2	0.281346	2.4e-05	0.00120989	4e-05	0.281284	7.25758	0.84	2.58699	2.59724	0.281286	5.25619	2.67716	2.74752	0.281283	8.89259	2.51785	2.48153	2575	25	77.8657
6137-532	0.281367	1.8e-05	0.00252668	0.0001	0.28124	4.97561	0.63	2.65073	2.71674	0.281244	3.07978	2.74311	2.8648	0.281236	6.52433	2.57988	2.60277	2546	12	79.3814
Sample: 2000366102																			0	0
6102-401	0.281544	1.7e-05	0.000883812	1e-05	0.281512	-1.98494	0.595	2.30415	2.60714	0.281513	-3.41068	2.38446	2.73884	0.281511	-0.820828	2.24257	2.50592	1846	32	103.348
6102-402	0.281643	1.7e-05	0.000463304	2.9e-05	0.281626	3.53913	0.595	2.14961	2.31528	0.281626	2.0427	2.22453	2.44029	0.281625	4.76101	2.09215	2.21915	1909	22	99.3488
6102-403	0.281623	2.3e-05	0.0011654	6.1e-06	0.281579	2.46266	0.805	2.21597	2.40111	0.28158	0.978509	2.2932	2.52754	0.281577	3.67453	2.15674	2.3039	1934	30	94.0787
6102-404	0.281687	1.9e-05	0.00139642	1.9e-05	0.281636	2.59164	0.665	2.1436	2.33061	0.281638	1.18231	2.21831	2.45197	0.281635	3.74235	2.08631	2.23732	1853	16	96.7883
6102-409	0.281686	2.2e-05	0.00118945	2.6e-05	0.281643	2.14159	0.77	2.13325	2.33524	0.281645	0.747007	2.2076	2.45655	0.281642	3.28023	2.07624	2.24198	1823	11	101.683
6102-411	0.281473	2.5e-05	0.000883779	1.6e-05	0.28144	-2.94503	0.875	2.39786	2.71864	0.281441	-4.42529	2.48143	2.85577	0.281439	-1.73635	2.33377	2.61323	1914	25	105.065
6102-412	0.281387	1.7e-05	0.000536246	3.9e-06	0.281367	-5.69785	0.595	2.48863	2.88191	0.281368	-7.18792	2.57537	3.02521	0.281366	-4.48116	2.42212	2.77177	1907	12	103.314
6102-413	0.281427	2.3e-05	0.000944105	1.6e-05	0.281393	-6.14921	0.805	2.46234	2.86467	0.281394	-7.57409	2.54816	3.00473	0.281392	-4.98581	2.39653	2.75704	1849	16	101.733
6102-414	0.281528	1.7e-05	0.000464464	4.5e-06	0.281511	-2.38489	0.595	2.30014	2.61934	0.281512	-3.81608	2.38031	2.75219	0.281511	-1.21635	2.23866	2.51724	1830	19	114.037
6102-415	0.281245	1.5e-05	6.90297e-05	2.4e-06															#N/A	#N/A
6102-416	0.28141	2.2e-05	0.000889374	1.7e-05	0.281367	7.17911	0.77	2.48122	2.50536	0.281368	5.26175	2.5677	2.65031	0.281366	8.74531	2.41491	2.39378	2449	13	106.549
6102-417	0.281508	3.1e-05	0.000514177	3.4e-06	0.281489	-2.25336	1.085	2.32925	2.64141	0.28149	-3.71406	2.41043	2.77587	0.281489	-1.06069	2.26699	2.53805	1869	10	104.631
6102-418	0.281596	2.4e-05	0.00093059	1.7e-05	0.281562	-0.0746117	0.84	2.23814	2.49382	0.281563	-1.5029	2.31615	2.6218	0.281561	1.09158	2.17832	2.39544	1851	10	102.54
6102-420	0.281492	2.4e-05	0.000782547	1.4e-05	0.281463	-3.47569	0.84	2.36655	2.70623	0.281464	-4.91358	2.44903	2.84171	0.281463	-2.30166	2.3033	2.60209	1856	9	102.857
6102-422	0.281492	2.6e-05	0.000317769	1.4e-05	0.28148	-2.00456	0.91	2.33831	2.64466	0.281481	-3.4937	2.41981	2.78045	0.28148	-0.788644	2.27582	2.54029	1893	12	107.168
6102-425	0.281675	1.9e-05	0.000631751	5.4e-06	0.281652	3.83264	0.665	2.11687	2.27651	0.281652	2.36552	2.19065	2.39905	0.281651	5.03057	2.06029	2.1823	1882	10	101.458
6102-429	0.28161	4.2e-05	0.000939281	3.1e-05	0.28158	-4.99126	1.47	2.2201	2.61277	0.281581	-6.22997	2.29748	2.73861	0.281579	-3.98003	2.16076	2.5161	1615	52	86.9723
6102-431	0.28154	2.6e-05	0.00155416	2.4e-05	0.281483	-2.77251	0.91	2.35051	2.663	0.281485	-4.17618	2.43243	2.7949	0.281482	-1.62641	2.28769	2.56163	1856	9	104.693
6102-434	0.281556	3e-05	0.000778818	4.4e-06	0.281527	-0.757831	1.05	2.28205	2.55403	0.281528	-2.21168	2.36158	2.68503	0.281526	0.429248	2.22105	2.45332	1875	9.5	98.6377
6102-436	0.281618	2.9e-05	0.00151367	2.6e-05	0.281562	0.439732	1.015	2.24317	2.47882	0.281564	-0.979842	2.32135	2.60522	0.281561	1.59882	2.18322	2.38166	1873	11	97.5263
6102-437	0.281594	2.3e-05	0.000771287	1.3e-05	0.281566	0.375838	0.805	2.23151	2.47666	0.281567	-1.07061	2.30928	2.60489	0.281565	1.55687	2.17186	2.37808	1865	8	100.268
6102-438	0.281477	2.8e-05	0.00208044	3.7e-05	0.281373	9.35142	0.98	2.46956	2.43305	0.281376	7.43908	2.55563	2.57336	0.28137	10.9136	2.40356	2.32501	2531	12	98.7295
6102-439	0.281511	1.9e-05	0.00090277	1.4e-05	0.281482	-7.84836	0.665	2.34889	2.80822	0.281483	-9.10957	2.43075	2.94129	0.281481	-6.81876	2.28611	2.706	1642	21	60.957
6102-442	0.281608	1.8e-05	0.000934508	1.1e-05	0.281577	-2.84346	0.63	2.22247	2.55625	0.281578	-4.15977	2.29993	2.68267	0.281576	-1.76882	2.16307	2.45909	1712	32	117.267
6102-443	0.281445	3.3e-05	0.000629844	1e-05	0.281415	7.72181	1.155	2.41877	2.43394	0.281416	5.82961	2.50307	2.57615	0.281414	9.26741	2.35412	2.32448	2400	37	98.1167
6102-444	0.281533	1.6e-05	0.000590959	1.8e-05	0.281511	-0.375961	0.56	2.30111	2.56227	0.281512	-1.87165	2.38131	2.69518	0.28151	0.84532	2.23961	2.46008	1916	8	102.288
6102-445	0.281428	2.4e-05	0.00138715	2.2e-05	0.281363	5.33714	0.84	2.48979	2.5652	0.281365	3.50715	2.57656	2.7082	0.281361	6.83189	2.42324	2.45515	2378	14	83.9315
6102-453	0.281114	2.8e-05	0.000489321	9.9e-06	0.281089	-0.251716	0.98	2.84005	3.04402	0.28109	-2.27667	2.93903	3.21075	0.281089	1.40251	2.76414	2.91569	2551	7.5	99.6961
6102-458	0.281211	3.4e-05	0.00107943	3.7e-05	0.281153	5.8798	1.19	2.75619	2.78825	0.281155	3.75721	2.85225	2.94916	0.281151	7.614	2.68253	2.66434	2712	5.5	99.3444
6102-459	0.2816	2.1e-05	0.000612316	6.6e-06	0.281578	0.643049	0.735	2.21443	2.45509	0.281578	-0.805186	2.29161	2.58289	0.281577	1.82553	2.15525	2.35685	1859	10	100.981
6102-460	0.281726	2.3e-05	0.000852309	1.7e-05	0.281695	5.01841	0.805	2.06147	2.19183	0.281696	3.57279	2.13331	2.31056	0.281694	6.19876	2.00637	2.10054	1868	5.5	104.736
6102-462	0.281723	2.3e-05	0.00113391	2.2e-05	0.281682	3.75398	0.805	2.08074	2.24332	0.281684	2.34879	2.15326	2.36203	0.281681	4.9013	2.02513	2.15206	1833	10	98.7135
Sample: 2000366103																			0	0
6103-301	0.281464	1.5e-05	0.000888666	2.2e-05	0.281426	2.7215	0.525	2.41003	2.57017	0.281427	1.03012	2.49402	2.70945	0.281425	4.10284	2.34562	2.46304	2174	30	67.2275
6103-302	0.281613	1.6e-05	0.000787399	1.1e-05	0.281586	-2.30686	0.56	2.20737	2.5295	0.281587	-3.63565	2.2843	2.65563	0.281586	-1.22202	2.14837	2.43257	1720	21	103.928
6103-303	0.281657	2.2e-05	0.000747973	2e-05	0.281631	-0.283553	0.77	2.14704	2.41904	0.281632	-1.62867	2.22187	2.5421	0.281631	0.814638	2.08966	2.32446	1738	21	100.019
6103-304	0.281697	1.3e-05	0.00108906	1.2e-05	0.281661	-0.572692	0.455	2.11297	2.39275	0.281662	-1.85843	2.18661	2.5126	0.28166	0.476971	2.05649	2.30065	1681	22	99.7463
6103-307	0.281748	1.5e-05	0.000699855	7.4e-06	0.281725	2.26887	0.525	2.02422	2.23697	0.281725	0.947108	2.09477	2.35333	0.281724	3.34796	1.97012	2.14755	1706	27	93.7573
6103-310	0.281677	1.8e-05	0.00214145	2.5e-05	0.281602	-0.51268	0.63	2.20042	2.45943	0.281605	-1.82614	2.27712	2.58096	0.2816	0.55969	2.14161	2.36602	1772	16	106.189
6103-311	0.281715	1.9e-05	0.00191143	5.4e-05	0.28165	0.366632	0.665	2.13509	2.37901	0.281652	-0.930352	2.2095	2.49768	0.281648	1.42552	2.07802	2.2878	1738	11	104.238
6103-312	0.28165	1.6e-05	0.00122777	3.7e-05	0.281608	-1.13588	0.56	2.18354	2.4707	0.28161	-2.46021	2.25964	2.59418	0.281607	-0.0546724	2.12518	2.37581	1737	11	99.5776
6103-313	0.281609	1.5e-05	0.000786605	1.9e-05	0.281582	-1.82794	0.525	2.2126	2.52097	0.281583	-3.17847	2.28971	2.64752	0.281581	-0.725336	2.15346	2.42371	1747	22	99.7293
6103-314	0.281671	1.2e-05	0.000864354	1.4e-05	0.281642	-0.431417	0.42	2.13502	2.41113	0.281643	-1.75411	2.20943	2.53306	0.281641	0.648445	2.07796	2.31743	1716	17	107.673
6103-315	0.281691	1.5e-05	0.00146253	5.3e-05	0.281642	-0.706189	0.525	2.14197	2.41875	0.281644	-1.99497	2.21663	2.53908	0.281641	0.345977	2.08472	2.32629	1704	23	98.6633
6103-318	0.281352	2e-05	0.00117	5.7e-05	0.281307	-7.01078	0.7	2.57634	2.98845	0.281309	-8.49884	2.66614	3.13428	0.281306	-5.7957	2.50749	2.87637	1941	9.2	100.298
6103-321	0.281614	2.1e-05	0.00272562	6.4e-05	0.281517	-2.58527	0.735	2.32325	2.61851	0.28152	-3.9047	2.40422	2.74466	0.281514	-1.508	2.26116	2.52156	1813	12	103.002
6103-323	0.281705	1.5e-05	0.0015665	4.6e-05	0.281653	-0.914767	0.525	2.129	2.41147	0.281655	-2.179	2.2032	2.53065	0.281652	0.117337	2.0721	2.31989	1678	19	98.1631
6103-324	0.281621	1.7e-05	0.000829719	3.5e-05	0.281593	-1.61492	0.595	2.19923	2.50247	0.281594	-2.95807	2.27587	2.62811	0.281592	-0.518339	2.14045	2.4059	1740	10	101.959
6103-325	0.281735	1.5e-05	0.000851399	6.6e-06	0.281706	2.59	0.525	2.04948	2.24961	0.281707	1.24076	2.12091	2.36708	0.281705	3.69155	1.9947	2.15931	1748	13	102.352
6103-326	0.281147	1.8e-05	0.00101384	3.4e-05	0.281093	2.88897	0.63	2.83552	2.9461	0.281095	0.792531	2.93435	3.11125	0.281092	4.60175	2.75974	2.81895	2676	5.4	94.1739
6103-327	0.281742	2.9e-05	0.0017644	7.2e-05	0.281684	0.412292	1.015	2.09003	2.33831	0.281686	-0.852737	2.16287	2.45483	0.281682	1.44506	2.03417	2.24876	1689	12	83.9263
6103-330	0.281673	1.5e-05	0.000714456	1.1e-05	0.281648	0.624473	0.525	2.12406	2.37317	0.281649	-0.73261	2.19809	2.49515	0.281648	1.73244	2.06729	2.27942	1751	12	102.713
6103-332	0.281729	1.6e-05	0.00115529	1.6e-05	0.281691	0.780733	0.56	2.07389	2.31948	0.281692	-0.512811	2.14618	2.43707	0.28169	1.83678	2.01847	2.22911	1694	10	83.5923
6103-333	0.281781	2.1e-05	0.00198505	1.8e-05	0.281713	2.79128	0.735	2.04913	2.2354	0.281715	1.49106	2.12054	2.34933	0.281711	3.85281	1.99436	2.14783	1746	9.9	97.5016
6103-334	0.281711	1.6e-05	0.000966122	1.6e-05	0.281678	1.34672	0.56	2.08756	2.31783	0.281679	0.0112173	2.16031	2.43696	0.281677	2.43706	2.03176	2.22627	1737	15	100.221
6103-341	0.281594	1.3e-05	0.000670488	2e-05	0.281579	-16.2008	0.455	2.22567	2.92199	0.28158	-17.0695	2.30324	3.04722	0.281579	-15.4919	2.16618	2.82588	1136	760	187.998
6103-342	0.281629	1.5e-05	0.000652102	1.5e-05	0.281607	-1.17545	0.525	2.17857	2.47344	0.281608	-2.52394	2.25449	2.59853	0.281606	-0.0745089	2.12034	2.37731	1737	9.2	91.732
6103-344	0.281543	1.7e-05	0.00142685	2.9e-05	0.281487	0.35353	0.595	2.33858	2.56829	0.281489	-1.15625	2.42008	2.70066	0.281486	1.58638	2.27608	2.46651	1982	6.1	98.9379
6103-348	0.281787	2.6e-05	0.00174657	5.3e-05	0.281729	2.09768	0.91	2.0279	2.23672	0.281731	0.829383	2.09857	2.35	0.281727	3.13312	1.9737	2.14965	1692	23	87.3719
6103-349	0.281629	2.1e-05	0.00184279	5.1e-05	0.281566	-2.78148	0.735	2.24801	2.56637	0.281569	-4.07468	2.32635	2.69121	0.281565	-1.72569	2.18792	2.47043	1730	15	100.72
6103-351	0.281735	1.7e-05	0.0009756	3.2e-05	0.281701	2.62147	0.595	2.05615	2.25384	0.281703	1.27103	2.12781	2.37133	0.2817	3.72402	2.00119	2.16354	1756	13	98.9682
Sample: 2000366110																			0	0
6110-202	0.281666	2.4e-05	0.00304872	4.3e-05	0.281556	-0.697726	0.84	2.27112	2.51873	0.28156	-2.01914	2.35027	2.64118	0.281553	0.381189	2.21042	2.42462	1834	18	103.071
6110-203	0.281703	1.6e-05	0.000986376	6e-06	0.281667	3.36968	0.56	2.0993	2.27172	0.281669	1.95328	2.17247	2.39193	0.281666	4.52615	2.0432	2.1793	1839	9.3	100.497
6110-206	0.281663	1.4e-05	0.000883611	8.4e-06	0.281631	2.24166	0.49	2.1467	2.34682	0.281632	0.815282	2.22152	2.46997	0.28163	3.40628	2.08932	2.25215	1846	20	91.6039
6110-207	0.281626	2e-05	0.00132119	3.3e-05	0.281577	0.862235	0.7	2.22107	2.44892	0.281579	-0.562061	2.29848	2.57475	0.281576	2.02518	2.1617	2.35219	1868	27	93.2613
6110-208	0.281606	1.7e-05	0.00128604	2.5e-05	0.281559	-0.391777	0.595	2.24575	2.50608	0.281561	-1.79684	2.32402	2.63323	0.281558	0.755437	2.18573	2.40835	1842	18	93.2435
6110-210	0.281574	2e-05	0.0020945	2.7e-05	0.281499	-3.05314	0.7	2.33834	2.65263	0.281502	-4.40524	2.41984	2.78181	0.281497	-1.9492	2.27584	2.55336	1820	11	103.982
6110-211	0.28159	2.1e-05	0.00254803	4.9e-05	0.281497	-2.4188	0.735	2.34516	2.6365	0.281501	-3.77371	2.42689	2.76458	0.281495	-1.31253	2.28248	2.53806	1850	9.8	101.301
6110-212	0.28162	2.7e-05	0.00173267	4.9e-05	0.281558	-1.20582	0.945	2.25358	2.53066	0.281561	-2.56533	2.33212	2.65655	0.281557	-0.0958322	2.19334	2.43391	1809	17	93.6823
6110-214	0.281629	1.6e-05	0.00135994	2e-05	0.28158	0.44543	0.56	2.21932	2.45846	0.281581	-0.960532	2.29667	2.58397	0.281578	1.59339	2.16	2.36199	1847	9.9	105.478
6110-216	0.281694	1.3e-05	0.001376	2.2e-05	0.281644	3.1788	0.455	2.13304	2.30498	0.281645	1.75756	2.20738	2.42591	0.281642	4.33924	2.07603	2.21202	1867	7.9	100.828
6110-218	0.281641	1.5e-05	0.00129107	2e-05	0.281594	0.810788	0.525	2.19923	2.43085	0.281596	-0.593037	2.27588	2.55547	0.281593	1.95699	2.14045	2.33505	1841	9.6	94.4003
6110-219	0.281646	1.4e-05	0.0013988	1.5e-05	0.281595	1.13241	0.49	2.19879	2.42068	0.281597	-0.276604	2.27542	2.54498	0.281594	2.28285	2.14002	2.32512	1853	10	111.943
6110-221	0.281594	2e-05	0.00123161	2.5e-05	0.281549	-0.248387	0.7	2.25855	2.51425	0.28155	-1.67334	2.33726	2.64238	0.281548	0.91509	2.19818	2.41576	1864	13	100.811
6110-222	0.281613	1.3e-05	0.00134549	3.5e-05	0.281564	0.414104	0.455	2.2399	2.47808	0.281565	-1.01062	2.31797	2.60486	0.281562	1.5774	2.18004	2.38063	1870	11	93.8667
6110-224	0.281642	1.7e-05	0.00123072	5.8e-06	0.281598	0.662706	0.595	2.1944	2.43109	0.281599	-0.734623	2.27088	2.5556	0.281597	1.8036	2.13575	2.33539	1829	11	105.612
6110-228	0.281612	1.5e-05	0.000866812	1.8e-05	0.281581	0.107558	0.525	2.21326	2.46684	0.281582	-1.3072	2.2904	2.59358	0.28158	1.26268	2.15411	2.36942	1831	18	116.55
6110-229	0.281606	1.5e-05	0.00134531	5.6e-05	0.281557	-0.14891	0.525	2.24927	2.50202	0.281559	-1.56255	2.32766	2.62923	0.281556	1.00533	2.18915	2.40424	1856	8.6	97.1804
a C = Core, R = rim
b Initial Hf, eHf and Model ages calculations done using different 176Lu decay constant (l) reported in literature. All figures were done with values calculated using Blichert-Toft et al. (1997) decay constant (1.93 x 10-11yr-1);
Hfi = 176Hf/177Hf ratio - (176Lu/177Hf ratio * (EXP(l176Lu * 207Pb/206Pb ratio / 1000)-1))
