# Supplementary material for: Fingerprinting Proterozoic Bedrock in Interior Wilkes Land, East Antarctica
Source: Sci Rep. 2019 Jul 15;9:10192. doi: 10.1038/s41598-019-46612-y (PMC6629686; doi:10.1038/s41598-019-46612-y)
Supplement: Supplementary file 6 — Supplementary Table S5 [file 41598_2019_46612_MOESM6_ESM.xlsx]

## Sheet: In situ U-Pb monazite data
Fingerprinting Proterozoic Bedrock in Interior Wilkes Land, East Antarctica. Alessandro Maritati, Jacqueline A. Halpin, Joanne M. Whittaker and Nathan R. Daczko
In situ U-Pb analysis of Monazite
													Isotopic Ratios								Ages						Trace element data in PPM:
Sample No	Grain No_spot No	File Number	Comments	spot size	repetition	fluence	mode	208Pb/232Th			238U/206Pb		208Pb/232Th		207Pb/206Pb		common Pb		206Pb/238U		208Pb/232Th		207Pb/206Pb		Th/U
				micron	rate Hz	Jcm-2		age	+/-1 ster		ratio	1 std err. absolute	ratio	1 std err. absolute	ratio	1 std err. absolute	at age of mnz		age	+/-1 ster	age	+/-1 ster	age	+/-1 ster	ratio		P31	Y89	La139	Ce140	Pr141	Nd146	Sm147	Eu153	Gd157	Tb159	Dy163	Ho165	Er166	Tm169	Yb172	Lu175	Pb204	Pb206	Pb207	Pb208	Th232	U238
PRR27979	mnz001_1	MY01A0011	Authigenic	9.0µm	5	1.99	Spot	577.21	17.2025		0.177243	0.00534683	0.02897	0.000863306	0.363318	0.096899	0.913028		1051.89	178.98	577.21	17.2025	3763.79	404.783	852.801		174715	4513.22	186413	294956	56448	231397	38807.8	5466.75	13800.7	775.712	2504.93	205.533	235.355	13.592	45.5977	5.43519	0.846993	4.19247	1.86758	644.414	24135.9	28.3019
PRR21185	mnz001_1	MY01A0016	Authigenic	9.0µm	5	1.99	Spot	595.507	9.5763		1.06533	0.0993069	0.0299	0.00048139	0.6053	0.0304594	1.03744		4675.53	409.077	595.507	9.5763	4520.77	73.0662	2027.15		196875	5192.45	91788.7	294956	66930	316763	61276.1	7735.44	16443.6	1017.1	2895.42	230.105	280.885	14.7707	40.5141	2.72827	0.418341	9.19037	5.58379	552.062	19267.8	9.50488
PRR21185	mnz001_2	MY01A0017	Authigenic	9.0µm	5	1.99	Spot	554.126	11.2344		1.03108	0.126086	0.02779	0.000564137	0.703694	0.0415825	1.0796		4567.71	541.871	554.126	11.2344	4738.28	84.8808	1860.93		151428	3570.86	133504	294956	48845	208471	34434.5	4175.48	10339.7	694.046	1878.89	169.972	179.667	10.5711	26.6303	2.06501	0.322795	5.84874	3.79544	311.149	11916.3	6.40343
PRR21185	mnz002_1	MY01A0018	Authigenic	9.0µm	5	1.99	Spot	580.121	9.97614		0.709653	0.101628	0.02912	0.000500864	0.66448	0.0965584	1.15108		3457.15	697.624	580.121	9.97614	4655.75	209.57	1774.16		144631	3845.16	186488	294956	42937.7	142270	22747.8	2969.94	9291.37	695.13	2107.29	179.43	197.075	11.4163	18.5038	1.72645	<0.364650009776279	3.25024	1.88814	266.136	9950.12	5.60837
PRR21185	mnz002_2	MY01A0019	Authigenic	9.0µm	5	1.99	Spot	569.234	8.83947		1.03923	0.167507	0.02856	0.00044268	0.75339	0.0667304	1.07054		4593.53	712.279	569.234	8.83947	4836.07	126.645	1998.15		150198	2933.36	169083	294956	44593.6	167327	25140.1	3271.69	9015.82	607.766	1694	135.845	156.089	7.64865	16.2394	1.50932	<0.379282671457903	3.9529	2.53537	287.641	10503.4	5.25654
PRR21185	mnz003_1	MY01A0020	Authigenic	9.0µm	5	1.99	Spot	610.051	10.3571		0.745988	0.156877	0.03064	0.00052088	0.469515	0.0784595	1.16013		3592.72	1012.63	610.051	10.3571	4148.24	247.638	1654.12		192178	3389.16	134774	294956	41970.1	143767	17978.7	1967.73	5513.75	499.168	1731.71	173.594	194.407	11.054	20.5702	0.65138	<0.598995885809513	3.21506	1.32873	348.878	11717.1	7.08357
PRR21185	mnz003_2	MY01A0021	Authigenic	9.0µm	5	1.99	Spot	584.095	12.2166		1.10554	0.316554	0.02932	0.000612788	0.413775	0.277465	0.972779		4799.82	1243.12	584.095	12.2166	3959.9	1005.03	1911.99		144212	2615.23	182985	294956	39560.2	141994	20133.1	2817.41	7945.57	528.542	1621.84	127.954	144.942	6.72038	25.5071	1.07712	0.552708	6.41708	3.75738	384.975	14300.2	7.4792
PRR21185	mnz003_3	MY01A0022	Authigenic	9.0µm	5	1.99	Spot	582.166	8.41981		0.641201	0.0573949	0.02922	0.00042369	0.532479	0.0592644	1.12848		3193.73	445.71	582.166	8.41981	4333.74	163.217	3359.35		172075	3912.08	130550	294956	48433.4	187470	28042.1	3409.3	8867.61	685.154	2126.86	188.527	208.956	10.9432	26.7688	1.55969	<0.212563788727081	1.81259	0.789195	378.447	12494.2	3.71923
PRR21185	mnz003_4	MY01A0023	Authigenic	9.0µm	5	1.99	Spot	594.629	15.8696		1.53404	0.727631	0.02986	0.000797262	0.619849	0.100997	-2.70315		5993.96	1853.41	594.629	15.8696	4555.23	236.171	1607.25		144545	2891.35	153928	294956	44342.7	150495	20202.2	2563.84	6766.6	512.02	1665.78	138.104	137.477	8.95638	19.3465	1.95022	<0.643026394541321	5.6313	2.97821	275.006	9929.62	6.17801
PRR21185	mnz004_1	MY01A0024	Authigenic	9.0µm	5	1.99	Spot	561.916	16.3016		0.784232	0.0778001	0.02819	0.00081751	0.520147	0.0571311	1.16679		3732.4	472.208	561.916	16.3016	4299.34	161.378	3439.12		173106	4298.3	109224	294956	55503.5	255941	42470.3	5377.93	13399.5	879.559	2367.32	197.376	218.973	13.7004	35.5859	2.14924	<0.167349767830784	2.67337	1.31381	392.912	14788.8	4.30018
PRR21185	mnz004_2	MY01A0025	Authigenic	9.0µm	5	1.99	Spot	567.948	9.48005		0.165142	0.00367077	0.0285	0.00047595	0.32532	0.0651852	0.907472		985.286	132.59	567.948	9.48005	3595.17	307.617	682.578		199686	7552.34	200914	294956	55294.1	255766	53683.2	8264.51	26075.7	1890.01	4825.7	366.18	404.709	18.678	43.8075	3.60198	<0.240051390313546	2.93465	0.749483	366.384	13309.5	19.4989
PRR21185	mnz006_2	MY01A0035	Authigenic	9.0µm	5	1.99	Spot	638.656	14.8729		0.244077	0.189944	0.0321	0.00074793	0.766548	0.133474	0.944313		1407.86	4488.8	638.656	14.8729	4860.82	248.682	979.403		142190	3808.75	144246	294956	39950.1	132225	16355.8	2064.78	5811.65	573.631	2031.6	195.022	207.28	13.6648	30.7955	1.12672	<0.812021670454914	5.69468	3.17721	283.855	9275.89	9.47097
PRR21185	mnz007_1	MY01A0036	Authigenic	9.0µm	5	1.99	Spot	633.079	9.85296		0.261364	0.00680377	0.03182	0.000496392	0.459192	0.0449028	0.952552		1496.81	149.156	633.079	9.85296	4115.26	145.191	675.933		165872	3743.42	198529	294956	46590.3	173189	28588.2	3964.48	11524	801.362	2194.46	174.144	202.482	9.0755	20.2777	1.29803	<0.170439411839681	1.97654	0.896761	177.878	5788.73	8.56405
PRR21185	mnz007_2	MY01A0037	Authigenic	9.0µm	5	1.99	Spot	490.254	10.0496		0.175943	0.0038757	0.02455	0.000503275	0.464497	0.0599957	0.912429		1044.77	130.823	490.254	10.0496	4132.31	191.586	335.97		197516	5278.03	225782	294956	56431	250814	50087.5	8055.25	26540.9	1582.54	3731.85	259.051	218.687	10.4114	27.339	2.09464	<0.442002400412961	3.11943	1.35202	163.433	6907.49	20.5599
PRR21185	mnz008_1	MY01A0039	Authigenic	9.0µm	5	1.99	Spot	530.03	14.4457		0.72526	0.0887366	0.02657	0.000725361	0.239085	0.459545	1.15526		3515.73	592.956	530.03	14.4457	3113.89	3060.49	1920.2		146993	2913.62	152458	294956	44840.2	160687	23913	3423.9	8913.21	661.202	1796.92	144.42	137.636	5.57918	20.332	0.502296	<0.519602030448172	4.86714	2.74473	430.079	16953.3	8.82894
PRR21185	mnz009_1	MY01A0040	Authigenic	9.0µm	5	1.99	Spot	609.671	8.90281		0.338092	0.0138425	0.03062	0.000447052	0.540777	0.0282787	0.989641		1877.48	227.436	609.671	8.90281	4356.4	76.5914	925.411		160863	4678.17	111539	294956	48540.1	197347	27719.3	3465.68	8717.72	709.893	2259.09	214.063	254.421	14.4685	31.2472	5.80388	<0.17465869743779	3.18825	1.70484	364.039	11944	12.9067
PRR27976	mnz002_1	MY01A0046	Authigenic	9.0µm	5	1.99	Spot	471.969	11.1863		0.193428	0.00658496	0.02363	0.000560031	0.521262	0.0817581	0.920514		1139.92	200.683	471.969	11.1863	4302.49	230.407	284.312		125350	1351.76	151071	294956	31405.2	104406	12676.6	1543.15	3063.28	272.709	788.039	62.6024	77.7143	4.53495	13.6095	2.01793	1.67886	10.9279	5.07866	358.23	16174.5	56.89
PRR27976	mnz003_1	MY01A0048	Authigenic	9.0µm	5	1.99	Spot	627.056	13.9946		0.0898731	0.000352165	0.03151	0.000702673	0.0619667	0.00676589	0.873768		554.787	24.2122	627.056	13.9946	672.96	233.546	50.8074		197878	5115.42	106528	294956	54610.2	286889	57996.3	9624.76	23611	1357.99	3336.64	237.213	263.396	17.2874	35.2763	4.1923	<0.18874188400053	19.8517	1.37192	364.528	12296.8	242.027
PRR27976	mnz005_1	MY01A0050	Authigenic	9.0µm	5	1.99	Spot	505.766	10.1989		0.0885123	0.000489651	0.02534	0.000511868	0.24136	0.0276592	0.873173		546.732	34.1496	505.766	10.1989	3128.96	182.246	100.713		144274	3096.28	150792	294956	35068.6	142634	20833.4	2819.12	7286.81	590.365	1800.02	143.936	164.519	12.0227	37.5106	4.6544	<0.391100055195465	12.5792	2.69766	357.352	15080.3	149.736
PRR27976	mnz005_2	MY01A0051	Authigenic	9.0µm	5	1.99	Spot	506.977	8.58476		0.0909413	0.000420959	0.0254	0.00042926	0.258475	0.0206302	0.874236		561.101	28.5638	506.977	8.58476	3237.43	125.832	126.379		151346	2029.5	169091	294956	34724.9	121242	15889.4	2075.62	5039.31	402.777	1121.15	97.9059	116.564	8.46394	32.4341	3.00703	<0.21508822338896	6.93794	1.81611	248.591	10179.4	80.5465
PRR27976	mnz006_1	MY01A0052	Authigenic	9.0µm	5	1.99	Spot	449.017	9.28256		0.0890442	0.000442431	0.02246	0.000464922	0.216593	0.0169814	0.873406		549.882	30.7007	449.017	9.28256	2955.53	126.511	42.2814		147147	4173.04	153902	294956	35030.2	131588	16062.3	1862.62	4183.27	521.4	2152.06	183.619	238.22	19.4626	52.7197	4.77226	0.661722	24.4911	5.22222	266.825	12003.6	283.897
PRR27976	mnz008_1	MY01A0054	Authigenic	9.0µm	5	1.99	Spot	540.488	6.933		0.115307	0.00152768	0.0271	0.00034688	0.194464	0.0363598	0.884986		703.496	80.8049	540.488	6.933	2780.29	306.429	707.155		174747	4077.62	117551	294956	47403	223469	42492.1	5719.05	13467.7	906.706	2382.8	194.619	244.096	15.909	40.0799	1.27433	<0.236245268651087	5.22797	1.0477	917.449	35927.6	50.8059
PRR27976	mnz009_1	MY01A0063	Authigenic	9.0µm	5	1.99	Spot	451.235	7.30001		0.0891954	0.000398586	0.02258	0.000365796	0.178409	0.019673	0.873472		550.777	27.604	451.235	7.30001	2638.14	183.131	54.2815		140846	2633.93	161074	294956	34016.4	114837	14375.5	1765.25	4048.07	400.306	1323.88	121.274	142.004	8.03865	18.5524	1.37726	<0.263433880720838	12.836	2.02853	179.781	8518.21	156.927
PRR27976	mnz010_1	MY01A0064	Authigenic	9.0µm	5	1.99	Spot	523.604	7.4298		0.210695	0.00301869	0.02624	0.000372608	0.310461	0.0142627	0.928566		1232.52	83.7666	523.604	7.4298	3523.21	70.8891	794.375		202455	4296.08	108199	294956	47822.1	239813	55941.9	7795.88	17232.7	1039.66	2544.7	205.128	225.237	14.13	36.7624	1.79272	<0.179829044332342	10.2251	3.17998	1173.31	43593.2	54.8773
PRR27976	mnz003_2	MY01A0047	Detrital core	9.0µm	5	1.99	Spot	1038.15	15.8532		0.177298	0.000377214	0.0527	0.00080631	0.0753883	0.000811049	0.913053		1052.2	12.6347	1038.15	15.8532	1078.87	21.5898	2.5731		169484	15275.1	135945	294956	35166.6	128146	21415.6	3654.12	12077.3	1212.84	5214.81	655.808	1133.76	85.6904	270.276	20.3809	<0.206100782138969	300.609	22.7041	238.708	4282.06	1664.16
Discarded
PRR21185	mnz005_1	MY01A0026	do not use	9.0µm	5	1.99	Spot	328250	64267.8		6.31021	5.16517	n.d.	n.d.	0.481565	0.0230863	0.904426		948.288	776.213	328250	64267.8	4185.75	70.889			1.02611e+09	1.00447e+06	125586	294956	104236	970079	625273	177442	887620	94897.2	366141	43479.1	84034.8	7970.67	26292.8	1842.16	<2588.83443722108	486.141	645.045	1078.79	7485.87	1100.01
PRR21185	mnz006_1	MY01A0027	no signal	9.0µm	5	1.99	Spot	14013.1	146.296		0.998273	0.00583561	n.d.	n.d.	0.502664	0.502674	1.10775		4473.89	26.153	14013.1	146.296	4249.04	1473.41			n.d.	n.d.	n.d.	n.d.	n.d.	n.d.	n.d.	n.d.	n.d.	n.d.	n.d.	n.d.	n.d.	n.d.	n.d.	n.d.	n.d.	n.d.	n.d.	n.d.	n.d.	n.d.
PRR21185	mnz007_3	MY01A0038	do not use	9.0µm	5	1.99	Spot	563.14	22.555		-0.0895024	-0.149498	n.d.	n.d.	-0.470778	-0.815128	n.d.		n.d.	n.d.	563.14	22.555	n.d.	n.d.			198016	2173.3	218475	294956	55027.1	228088	40958.6	5823.9	15958.2	962.694	1964.08	128.786	92.8035	7.37042	13.2829	1.47585	<1.54389368608796	2.44365	1.44239	104.992	4002.81	7.61502
PRR21185	mnz010_1	MY01A0041	no signal	9.0µm	5	1.99	Spot	14012.8	146.296		0.999044	0.00631727	n.d.	n.d.	0.502664	0.502674	1.1084		4471.4	28.274	14012.8	146.296	4249.04	1473.41			n.d.	n.d.	n.d.	n.d.	n.d.	n.d.	n.d.	n.d.	n.d.	n.d.	n.d.	n.d.	n.d.	n.d.	n.d.	n.d.	n.d.	n.d.	n.d.	n.d.	n.d.	n.d.
PRR27976	mnz001_1	MY01A0045	low signal	9.0µm	5	1.99	Spot	1511.84	192.867		2.96711	0.949573	n.d.	n.d.	-0.370911	-0.640314	0.989123		1872.36	599.216	1511.84	192.867	n.d.	n.d.			645.258	4.22272	234.219	458.056	56.3833	183.189	26.7962	3.71542	4.75163	0.562747	1.29965	0.279252	0.497164	<0.0203308262073874	<0.0915284749596063	0.000134423	<0.0469077651045154	0.170909	0.0656317	1.74045	26.9941	0.6925
PRR27976	mnz004_1	MY01A0049	low signal	9.0µm	5	1.99	Spot	275181	207135		-0.159953	-0.0628547	n.d.	n.d.	0.132712	0.187762	n.d.		n.d.	n.d.	275181	207135	2134.16	2475.2			<325.544073068263	2.30128	163.86	458.056	52.3143	163.77	21.567	4.20183	5.66993	0.404606	1.32642	0.110451	<0.451218908614058	0.0358141	0.00435171	0.107574	<0.317347075426441	0.0801047	<0.0547918662379605	1.82545	24.6491	0.417392
PRR27976	mnz007_1	MY01A0053	do not use	9.0µm	5	1.99	Spot	381491	85229.3		-2.41578	-11.6749	n.d.	n.d.	0.506048	0.0342825	0.690434		-3444.6	-16647	381491	85229.3	4258.92	99.7599			977.409	332.305	197.511	458.056	63.5932	255.577	62.1031	15.9919	76.3471	9.99301	59.8986	12.5816	31.7522	4.48704	25.6781	2.88038	<0.0764492371820344	1.69994	0.618283	4.56978	45.6451	3.56273
Isotopic values from analyzed standards
																	Isotopic Ratios							Ages					counts per seconds data exported to the files spreadsheet
Sample No	spot size	repetition	fluence	mode	207 cor 206Pb/238U		206Pb/238U		208Pb/232Th		207Pb/206Pb			238U/206Pb		208Pb/232Th		207Pb/206Pb		common Pb		206Pb/238U		208Pb/232Th		207Pb/206Pb
	micron	rate Hz	Jcm-2		age	+/-1 ster	ratio	+/-1 RSE	ratio	+/-1 RSE	ratio	+/-1 RSE		ratio	+/-1 std err	ratio	+/-1 std err	ratio	+/-1 std err	at age of zirc		age		age	+/-1 ster	age	+/-1 ster		Hg202	Pb204	Pb206	Pb207	Pb208	Th232	U238	U235	P31	Y89	La139	Ce140	Pr141	Nd146	Sm147	Eu153	Gd157	Tb159	Dy163	Ho165	Er166
NIST610	29µm	5	1.99	Spot	29.475	15.5725	0.209879	0.0113989	0.424026	0.0144963	0.908935	0.00311959		4.76465	0.0543116	0.424026	0.00614681	0.908935	0.0028355	0.928184		1228.17	13.9998	7144.78	103.573	5102.83	4.40806		469.575	9707.95	165666	149737	363373	815840	934822	2195.12	34122.7	472616	515942	537591	676861	119484	107924	393599	110464	784148	194105	801688	265734
NIST610	29µm	5	1.99	Spot	29.3937	15.71	0.212072	0.0107915	0.432389	0.0149716	0.910192	0.00308722		4.71537	0.0508858	0.432389	0.00647355	0.910192	0.00280996	0.929211		1239.85	13.3798	7263.14	108.741	5104.79	4.36196		410.226	9695.39	165553	149772	365525	806361	931328	2170.26	35668.6	480632	510013	532350	671685	118715	107076	388031	107700	772485	193288	790876	260700
NIST610	29µm	5	1.99	Spot	28.7219	15.8648	0.212798	0.0112414	0.427111	0.0145886	0.911023	0.00332626		4.69929	0.0528265	0.427111	0.00623096	0.911023	0.0030303	0.929552		1243.71	13.981	7188.52	104.871	5106.08	4.69944		364.969	9520.28	164987	149342	362954	809153	925560	2129.38	35615.8	480914	510688	528396	666636	118017	106538	387246	108878	776257	193972	789411	260256
NIST610	29µm	5	1.99	Spot	39.8044	15.7159	0.213575	0.0121721	0.430362	0.0149492	0.904305	0.00318908		4.6822	0.0569924	0.430362	0.00643358	0.904305	0.0028839	0.929916		1247.83	15.1888	7234.51	108.15	5095.62	4.50762		445.994	9941.38	170201	152946	370506	821369	946110	2190.7	35213.5	485607	525717	547183	687201	120832	108914	401602	112047	796818	199761	819686	269575
NIST610	29µm	5	1.99	Spot	24.4694	15.665	0.209544	0.0102283	0.426574	0.0141817	0.912029	0.00324447		4.77226	0.048812	0.426574	0.00604956	0.912029	0.00295905	0.928028		1226.39	12.5438	7180.91	101.838	5107.63	4.58358		442.038	9507.61	165787	150470	364996	814750	937751	2187.88	35595.7	472820	510405	532030	673349	117023	107164	389147	108794	774462	194328	796165	263887
Primary Standard
14971-Mon	9.0µm	5	1.99	Spot	921.255	10.4538	0.153675	0.0116966	0.0463998	0.0126022	0.0700241	0.013461		6.50726	0.076113	0.0463998	0.000584738	0.0700241	0.000942597	0.902241		921.529	10.7788	916.735	11.5529	929.061	27.6369		375.189	11.4894	32842.8	2260.65	271981	5.79275e+06	257962	1850.53	561486	2.56101e+06	6.73157e+06	2.32529e+07	4.59281e+06	3.58291e+06	947603	813.915	476621	320686	262497	95751	49985.3
14971-Mon	9.0µm	5	1.99	Spot	909.722	9.89432	0.151564	0.0111933	0.0448974	0.0127305	0.0684312	0.0135317		6.59789	0.073852	0.0448974	0.000571567	0.0684312	0.000925994	0.901281		909.722	10.1828	887.694	11.3008	881.643	27.9884		330.439	17.4531	32256.4	2214.41	284515	6.26539e+06	256467	1799.43	561216	2.45909e+06	6.75961e+06	2.3271e+07	4.63621e+06	3.52037e+06	941232	800.767	468029	320300	264497	95497.1	47251.7
14971-Mon	9.0µm	5	1.99	Spot	905.946	9.06714	0.150926	0.0103155	0.0450827	0.0119685	0.0694463	0.0117223		6.62575	0.0683481	0.0450827	0.000539573	0.0694463	0.00081407	0.900992		906.154	9.34746	891.278	10.6673	912.025	24.131		310.224	-2.7611	33112.3	2286.35	309579	6.81037e+06	267360	1926.45	597058	2.5803e+06	6.77118e+06	2.29212e+07	4.6551e+06	3.50313e+06	937115	934.364	477848	325523	265769	96267.3	48947.2
14971-Mon	9.0µm	5	1.99	Spot	922.45	9.61861	0.153879	0.0107443	0.0460393	0.0119546	0.0700119	0.0128721		6.49862	0.069823	0.0460393	0.00055038	0.0700119	0.000901202	0.902334		922.67	9.91342	909.772	10.8759	928.703	26.4293		300.004	-3.58176	32089.8	2234.04	302470	6.52901e+06	253952	1780.3	584492	2.52536e+06	6.51601e+06	2.19657e+07	4.45399e+06	3.43916e+06	918653	808.87	473016	318365	261891	94976.4	48637
14971-Mon	9.0µm	5	1.99	Spot	904.706	9.80857	0.150668	0.0111617	0.0454289	0.0124091	0.0687607	0.0136291		6.63711	0.0740813	0.0454289	0.000563732	0.0687607	0.000937145	0.900875		904.706	10.098	897.974	11.143	891.569	28.1459		315.333	-3.20663	32087.5	2186.48	277120	5.99588e+06	257175	1859.28	575156	2.46786e+06	6.73184e+06	2.27871e+07	4.59627e+06	3.46651e+06	916900	868.664	467654	311800	257862	95112.5	46692.7
14971-Mon	9.0µm	5	1.99	Spot	905.825	9.59627	0.151267	0.010917	0.0463214	0.0117786	0.0714347	0.0122736		6.61082	0.0721705	0.0463214	0.000545599	0.0714347	0.000876763	0.901147		908.062	9.91334	915.221	10.78	969.879	25.0409		300.004	2.50974	31994.5	2246.93	280013	5.93422e+06	254839	1767.3	580261	2.43895e+06	6.56716e+06	2.32269e+07	4.65544e+06	3.52352e+06	914051	832.159	465977	322265	258121	92883.2	48844.6
14971-Mon	9.0µm	5	1.99	Spot	894.829	8.95431	0.149098	0.0102958	0.0440124	0.012036	0.0699378	0.0134443		6.70701	0.069054	0.0440124	0.000529732	0.0699378	0.000940262	0.900162		895.904	9.22404	870.568	10.4781	926.527	27.6134		333.338	10.9888	32972	2296.74	278245	6.01997e+06	262879	1816.82	601955	2.6e+06	7.08857e+06	2.43249e+07	4.90105e+06	3.75327e+06	972314	793.517	483228	339301	268236	97379.7	49450.3
14971-Mon	9.0µm	5	1.99	Spot	885.913	9.63057	0.147641	0.0111874	0.0429699	0.0129105	0.0703873	0.0139958		6.7732	0.0757745	0.0429699	0.000554763	0.0703873	0.000985126	0.899502		887.725	9.93133	850.376	10.9788	939.672	28.6877		291.975	-2.9421	32103.6	2252.19	278173	6.15241e+06	257259	1817.67	583039	2.46803e+06	6.84058e+06	2.35974e+07	4.72044e+06	3.59684e+06	940032	857.716	468874	323124	263554	95520.3	47725.4
14971-Mon	9.0µm	5	1.99	Spot	905.715	10.0399	0.151048	0.0114246	0.0456998	0.0121596	0.070337	0.0128798		6.6204	0.0756353	0.0456998	0.000555691	0.070337	0.000905925	0.901047		906.837	10.3602	903.211	10.9827	938.206	26.4062		341.611	-5.60282	30555.5	2136.25	251545	5.46048e+06	245607	1721.3	568520	2.38911e+06	6.4779e+06	2.23816e+07	4.5477e+06	3.43824e+06	882340	832.16	467962	309020	251354	92431.9	47456.2
Concordia age: 906.79±3.09; MSWD=3.3, probability=0.069
Secondary Standards
94-222Mon	9.0µm	5	1.99	Spot	454.331	4.8216	0.0731396	0.0108133	0.0224391	0.0119499	0.0573628	0.010855		13.6725	0.147845	0.0224391	0.000268145	0.0573628	0.000622674	0.866487		455.043	4.92051	448.53	5.3599	505.507	23.8813		373.729	13.2853	39464.5	2245.47	236430	1.04369e+07	650330	4647.68	591242	234662	1.29895e+07	2.58703e+07	3.71751e+06	2.47519e+06	359968	132042	198925	88890.4	46798.7	14703.2	4705.46
94-222Mon	9.0µm	5	1.99	Spot	448.621	4.75437	0.072114	0.0107843	0.0222168	0.0123329	0.0563869	0.0131478		13.8669	0.149545	0.0222168	0.000273997	0.0563869	0.000741367	0.866044		448.879	4.84084	444.135	5.47747	467.637	29.1146		335.042	6.12744	37339.2	2100.62	226769	1.00038e+07	628329	4411.09	609511	202190	1.30491e+07	2.63143e+07	3.727e+06	2.47784e+06	353206	129925	187417	79248.9	43283	11867.8	4000.77
94-222Mon	9.0µm	5	1.99	Spot	446.728	5.04231	0.0718594	0.0114925	0.0214926	0.0121567	0.0570199	0.0125265		13.9161	0.15993	0.0214926	0.00026128	0.0570199	0.000714259	0.865933		447.348	5.14114	429.811	5.2251	492.301	27.6211		349.64	2.03889	38957.5	2212.18	230982	1.02465e+07	643340	4481.91	594095	242815	1.27946e+07	2.56847e+07	3.60715e+06	2.41966e+06	362694	130063	195171	87235.6	49555.1	14348.3	5001.14
Concordia age: 451.56±2.47; MSWD=6.1, probability=0.013
Banaeira	9.0µm	5	1.99	Spot	508.928	4.66647	0.0822481	0.00934891	0.0251601	0.0119082	0.0584475	0.0115696		12.1583	0.113667	0.0251601	0.000299613	0.0584475	0.000676215	0.870441		509.528	4.76353	502.25	5.98091	546.575	25.2759		402.181	-19.3428	40653.8	2353.57	255215	1.00502e+07	597670	4268.21	555612	1.10515e+06	9.57775e+06	2.39499e+07	3.88961e+06	2.38002e+06	909885	8278.47	536368	362806	208392	42948.8	12471
Banaeira	9.0µm	5	1.99	Spot	507.669	4.72612	0.0819361	0.00947435	0.0248022	0.0115826	0.0567161	0.0134754		12.2046	0.115631	0.0248022	0.000287275	0.0567161	0.00076427	0.870305		507.669	4.80983	495.192	5.73564	480.51	29.7737		326.282	3.03333	40639.2	2300.08	255853	1.01866e+07	602056	4330.78	589532	1.1349e+06	9.38579e+06	2.37087e+07	3.82275e+06	2.39065e+06	906246	8225.74	521750	364130	207604	41605.8	12222
Banaeira	9.0µm	5	1.99	Spot	513.091	5.29576	0.0828465	0.0105263	0.0248716	0.011961	0.0571128	0.0121968		12.0705	0.127058	0.0248716	0.000297491	0.0571128	0.000696595	0.870701		513.091	5.40094	496.561	5.93939	495.893	26.8776		354.75	-4.24628	41757.9	2386.81	259724	1.03078e+07	608677	4290.61	584994	1.13856e+06	9.61484e+06	2.42288e+07	3.84578e+06	2.41344e+06	931645	8148.98	546237	378134	209909	42147.8	12949.2
Banaeira	9.0µm	5	1.99	Spot	489.879	4.68525	0.0789544	0.00973742	0.0237346	0.0117516	0.056268	0.0123435		12.6655	0.12333	0.0237346	0.000278919	0.056268	0.000694545	0.869008		489.879	4.77015	474.124	5.57171	462.959	27.3556		339.86	11.6623	41056.2	2303.12	258210	1.03581e+07	616179	4295.77	577725	1.13719e+06	9.71753e+06	2.41882e+07	3.93033e+06	2.40746e+06	917522	8481.63	538265	370376	209826	43589.3	13436
Concordia age: 504.25±2.33; MSWD=0.34, probability=0.56
RGL4b	9.0µm	5	1.99	Spot	1573.17	16.0879	0.276487	0.01053	0.0816509	0.0123245	0.0976013	0.00648703		3.61681	0.0380851	0.0816509	0.00100631	0.0976013	0.000633142	0.959801		1573.64	16.5705	1586.43	19.5519	1578.79	12.1379		360.662	2.26716	235314	22820.8	527072	6.4472e+06	1.04282e+06	7341.8	620910	2.30222e+06	1.37689e+07	2.70815e+07	3.72385e+06	2.37353e+06	367023	199694	279821	254394	299428	163285	103662
RGL4b	9.0µm	5	1.99	Spot	1556.59	19.2443	0.273919	0.0127486	0.0818155	0.0126837	0.0989839	0.00617018		3.65071	0.0465415	0.0818155	0.00103772	0.0989839	0.000610748	0.958568		1560.66	19.8963	1589.5	20.1608	1605.06	11.5055		317.05	20.2371	275997	27227.7	603125	7.66082e+06	1.24977e+06	8891.85	710290	2.71158e+06	1.6392e+07	3.15605e+07	4.35282e+06	2.75399e+06	420034	248138	316577	296511	349565	193431	119145
RGL4b	9.0µm	5	1.99	Spot	1584.05	18.0366	0.278549	0.0116938	0.0809549	0.012384	0.0978112	0.00990782		3.59003	0.041981	0.0809549	0.00100255	0.0978112	0.000969096	0.960793		1584.05	18.5236	1573.42	19.4852	1582.81	18.5287		248.094	2.46225	33177.6	3243.19	594512	7.11626e+06	142551	1007.68	593429	2.38274e+06	1.21487e+07	2.3548e+07	3.35792e+06	2.25181e+06	317287	78572.6	250666	213127	269371	169645	107721
RGL4b	9.0µm	5	1.99	Spot	1583.18	14.7358	0.278377	0.00954578	0.0812365	0.0122056	0.0961104	0.00777781		3.59226	0.0342909	0.0812365	0.000991542	0.0961104	0.000747529	0.96071		1583.18	15.1127	1578.68	19.2688	1549.93	14.6083		313.047	1.16453	89413.3	8530.04	639469	7.80263e+06	388387	2688.73	611113	3.10995e+06	1.27226e+07	2.55276e+07	3.41701e+06	2.22206e+06	356603	78242.2	280107	262841	340069	214751	149828
RGL4b	9.0µm	5	1.99	Spot	1551.45	17.4789	0.2721	0.0115958	0.0784437	0.0127742	0.0957077	0.00808163		3.67511	0.0426158	0.0784437	0.00100205	0.0957077	0.000773474	0.957695		1551.45	17.9903	1526.41	19.4986	1542.04	15.1947		312.504	9.35104	93177.4	8876.74	730864	9.20523e+06	413956	2906.65	650482	3.4673e+06	1.35998e+07	2.74908e+07	3.85736e+06	2.47213e+06	395549	83529.2	315925	296770	381170	234305	165048
Concordia age: 1572.94±4.60; MSWD=0.095, probability=0.76
[truncated: 48 more columns]

## Sheet: Modified Concordia
time (by's)				x-axis	y-axis
			207Pb/235U	206Pb/238U	208Pb/232Th
		rate const =	9.8482e-10	1.55125e-10	4.9475e-11
Labels	Age Ma
	1		0.000985305	0.000155137	4.94762e-05
	50		0.0504735	0.00778641	0.00247681
	100		0.103495	0.0156334	0.00495976
	150		0.159192	0.0235416	0.00744886
	200		0.2177	0.0315113	0.00994412
	250		0.279162	0.0395431	0.0124456
300 Ma	300		0.343726	0.0476374	0.0149532
	350		0.411548	0.0557947	0.017467
	400		0.482794	0.0640155	0.0199871
	450		0.557636	0.0723004	0.0225134
	500		0.636255	0.0806498	0.025046
	550		0.718842	0.0890642	0.0275849
	600		0.805598	0.0975441	0.03013
	650		0.896733	0.10609	0.0326814
700 Ma	700		0.992468	0.114702	0.0352392
	750		1.09303	0.123382	0.0378033
	800		1.19868	0.132129	0.0403737
	850		1.30965	0.140944	0.0429505
	900		1.42623	0.149828	0.0455337
	950		1.54869	0.158781	0.0481233
1000 Ma	1000		1.67733	0.167804	0.0507193
	1050		1.81246	0.176897	0.0533218
	1100		1.95442	0.186061	0.0559306
	1150		2.10354	0.195296	0.058546
	1200		2.26019	0.204603	0.0611678
	1250		2.42474	0.213982	0.0637961
1300 Ma	1300		2.5976	0.223435	0.0664309
	1350		2.77918	0.232961	0.0690723
	1400		2.96993	0.242562	0.0717202
	1450		3.1703	0.252237	0.0743746
	1500		3.38079	0.261987	0.0770357
	1550		3.60191	0.271813	0.0797033
	1600		3.83418	0.281716	0.0823775
	1650		4.07818	0.291696	0.0850583
	1700		4.33449	0.301754	0.0877458
	1750		4.60374	0.31189	0.09044
	1800		4.88659	0.322105	0.0931408
	1850		5.1837	0.332399	0.0958483
	1900		5.49581	0.342774	0.0985625
	1950		5.82368	0.353229	0.101283
	2000		6.1681	0.363766	0.104011
	2050		6.5299	0.374385	0.106746
	2100		6.90996	0.385086	0.109487
	2150		7.3092	0.395871	0.112235
	2200		7.72859	0.40674	0.11499
	2250		8.16916	0.417694	0.117751
	2300		8.63195	0.428732	0.12052
	2350		9.11811	0.439857	0.123295
	2400		9.62881	0.451068	0.126077
	2450		10.1653	0.462367	0.128866
	2500		10.7288	0.473753	0.131662
	2550		11.3208	0.485229	0.134465
	2600		11.9427	0.496793	0.137275
	2650		12.596	0.508448	0.140092
	2700		13.2822	0.520193	0.142916
	2750		14.0031	0.53203	0.145746
	2800		14.7603	0.543959	0.148584
	2850		15.5558	0.555981	0.151429
	2900		16.3914	0.568097	0.154281
	2950		17.2692	0.580306	0.15714
	3000		18.1914	0.592611	0.160006
	3050		19.16	0.605012	0.162879
	3100		20.1776	0.617509	0.165759
	3150		21.2465	0.630104	0.168647
	3200		22.3693	0.642797	0.171541
	3250		23.5489	0.655588	0.174443
	3300		24.7879	0.668479	0.177352
	3350		26.0895	0.681471	0.180268
	3400		27.4568	0.694563	0.183191
	3450		28.8931	0.707758	0.186122
	3500		30.402	0.721055	0.189059
	3550		31.9869	0.734456	0.192004
	3600		33.6519	0.747961	0.194957
	3650		35.4009	0.761571	0.197916
	3700		37.2382	0.775288	0.200883
	3750		39.1682	0.789111	0.203858
	3800		41.1956	0.803042	0.20684
	3850		43.3254	0.817081	0.209829
	3900		45.5626	0.831229	0.212825
	3950		47.9128	0.845488	0.215829
	4000		50.3816	0.859858	0.218841
	4050		52.975	0.874339	0.221859
	4100		55.6993	0.888934	0.224886
	4150		58.5611	0.903642	0.227919
	4200		61.5674	0.918464	0.230961
	4250		64.7254	0.933402	0.23401
	4300		68.0428	0.948457	0.237066
	4350		71.5276	0.963628	0.24013
	4400		75.1883	0.978918	0.243202
	4450		79.0338	0.994326	0.246281
	4500		83.0734	1.00985	0.249368
	4550		87.3169	1.0255	0.252462
	4600		91.7745	1.04128	0.255564
	4650		96.4572	1.05717	0.258674
	4700		101.376	1.07319	0.261791
	4750		106.543	1.08933	0.264917
	4800		111.972	1.1056	0.26805
	4850		117.674	1.12199	0.27119
	4900		123.664	1.13852	0.274339
	4950		129.956	1.15517	0.277495
	5000		136.566	1.17195	0.280659
	5050		143.509	1.18886	0.283831
	5100		150.803	1.2059	0.287011
	5150		158.465	1.22308	0.290199
	5200		166.514	1.24039	0.293394
